# Supplementary material for: Transcriptomic Evidence of a Link between Cell Wall Biogenesis, Pathogenesis, and Vigor in Walnut Root and Trunk Diseases
Source: Int J Mol Sci. 2024 Jan 11;25(2):931. doi: 10.3390/ijms25020931 (PMC10815794; doi:10.3390/ijms25020931)
Supplement: Supplementary file 1 [file ijms-25-00931-s001.zip]

Archive with 9 entries (9 files):
- Fig. S1.png
- Fig. S2.png
- File S1.xlsx
- File S2.xlsx
- File S3.xlsx
- File S4.csv
- File S5.csv
- File S6.csv
- File S7.html
