# Supplementary material for: Transcriptomic Evidence of a Link between Cell Wall Biogenesis, Pathogenesis, and Vigor in Walnut Root and Trunk Diseases
Source: Int J Mol Sci. 2024 Jan 11;25(2):931. doi: 10.3390/ijms25020931 (PMC10815794; doi:10.3390/ijms25020931)
Supplement: Supplementary file 1 [file ijms-25-00931-s001.zip › File S3.xlsx]

## Sheet: Crown Gall DEGs
GeneID	logFC	AveExpr	t	P.Value	adj.P.Val	B	R	feature	class	chromosome	start	end	name	Jr-GeneID	Jr-chromosome	Subcell_loc	Parent_haplotype	Analysis
109017709	-5.43612	1.74945	-4.79029	1.89659e-05	0.000747694	2.45261	0.603774	mRNA		15	5712898	5713715	uncharacterized LOC109017709			nucleus	J.regia	CG
118345731	-4.16479	30.9814	-7.17592	6.08472e-09	1.25717e-05	10.3527	0.750208	mRNA			31540	33123	endochitinase 2-like			extracellular space	J.regia	CG
109020534	-4.00046	7.66003	-4.19379	0.000129434	0.00224684	1.03858	0.552639	ncRNA	lncRNA	1	2469864	2470874	uncharacterized LOC109020534				J.regia	CG
109001297	-3.66742	12.7932	-5.10593	6.6861e-06	0.000444744	3.74069	0.628161	mRNA		1	797531	798444	light-regulated protein 1, chloroplastic			mitochondrion	J.regia	CG
108988244	3.61757	2.35914	5.21934	4.58192e-06	0.000375933	3.37846	0.636498	ncRNA	lncRNA	1	7310979	7313148	uncharacterized LOC108988244				J.regia	CG
108988244	3.61757	2.35914	5.21934	4.58192e-06	0.000375933	3.37846	0.636498	ncRNA	lncRNA	1	7310979	7313147	uncharacterized LOC108988244				J.regia	CG
109005579	3.60821	3.26051	5.2065	4.78266e-06	0.000385808	3.68928	0.635565	mRNA		6	38829144	38833029	disease resistance protein RPV1-like			nucleus	J.regia	CG
121260562	-3.57088	1.0665	-6.32325	1.09846e-07	4.79303e-05	6.53067	0.707034	mRNA		4D	20109754	20110409	uncharacterized LOC121260562	109012163	15	extracellular space	J.microcarpa	CG
121249183	-3.54294	4.68259	-3.69577	0.000600287	0.00562586	-0.321225	0.504528	mRNA		2D	325879	326766	light-regulated protein 1, chloroplastic	109001297	1	chloroplast	J.microcarpa	CG
121244571	-3.4478	0.551884	-3.24491	0.00223878	0.0131888	-1.50606	0.456489	mRNA		8S	5840946	5848979	calmodulin-like protein 5	109017709	15	nucleus	J.microcarpa	CG
121247190	-3.43058	19.2945	-4.61998	3.30648e-05	0.0010011	2.27642	0.589866	mRNA		1D	37468314	37468655	proline-rich 33 kDa extensin-related protein-like	109007044	7	extracellular space	J.microcarpa	CG
108998169	-3.388	1.7553	-6.9013	1.54144e-08	1.64411e-05	8.50202	0.737241	ncRNA	lncRNA	15	5715456	5720269	uncharacterized LOC108998169				J.regia	CG
108998169	-3.388	1.7553	-6.9013	1.54144e-08	1.64411e-05	8.50202	0.737241	ncRNA	lncRNA	15	5715457	5720269	uncharacterized LOC108998169				J.regia	CG
108998169	-3.388	1.7553	-6.9013	1.54144e-08	1.64411e-05	8.50202	0.737241	ncRNA	lncRNA	15	5715458	5720269	uncharacterized LOC108998169				J.regia	CG
109021657	-3.21117	8.90725	-5.1382	6.00547e-06	0.000425772	3.79933	0.630556	mRNA		7	38365563	38369939	membrane protein PM19L			endomembrane system	J.regia	CG
109021657	-3.21117	8.90725	-5.1382	6.00547e-06	0.000425772	3.79933	0.630556	mRNA		7	38365563	38369885	membrane protein PM19L			endomembrane system	J.regia	CG
108994959	3.21035	1.06343	3.48498	0.00112153	0.00838372	-1.11666	0.482607	mRNA		10	19979471	19979974	protein LIGHT-DEPENDENT SHORT HYPOCOTYLS 10-like			chloroplast	J.regia	CG
118349856	3.18967	4.21377	4.21323	0.000121735	0.00217903	1.00486	0.554414	mRNA		11	29297025	29303679	beta-galactosidase 5-like			extracellular space	J.regia	CG
121242772	-3.17506	1.94595	-4.94188	1.15164e-05	0.000573471	2.94198	0.615708	mRNA		8D	10883761	10886369	cytochrome P450 CYP82D47-like	108987559	6	endomembrane system	J.microcarpa	CG
121242772	-3.17506	1.94595	-4.94188	1.15164e-05	0.000573471	2.94198	0.615708	mRNA		8D	10883762	10912972	cytochrome P450 CYP82D47-like	108987559	6	endomembrane system	J.microcarpa	CG
109019653	-3.13461	2.05501	-5.37573	2.71446e-06	0.000287928	4.25072	0.647639	mRNA		2	29300469	29301920	uncharacterized LOC109019653			nucleus	J.regia	CG
121254539	-3.12423	1.15275	-7.60126	1.4537e-09	8.98355e-06	9.82036	0.76871	ncRNA	lncRNA	1D	23230655	23234036	uncharacterized LOC121254539				J.microcarpa	CG
118343653	-3.10132	3.48622	-2.82519	0.0070598	0.0286496	-2.46439	0.407859	mRNA		8	25203894	25219310	dehydrin DHN1-like			nucleus	J.regia	CG
118343653	-3.10132	3.48622	-2.82519	0.0070598	0.0286496	-2.46439	0.407859	mRNA		8	25212677	25219310	dehydrin DHN1-like			nucleus	J.regia	CG
118343653	-3.10132	3.48622	-2.82519	0.0070598	0.0286496	-2.46439	0.407859	mRNA		8	25217787	25219310	dehydrin DHN1-like			nucleus	J.regia	CG
109001241	3.10065	1.33149	2.72044	0.00928005	0.0345957	-2.62738	0.395136	mRNA		9	7170164	7171952	gibberellin-regulated protein 6-like			extracellular space	J.regia	CG
109014682	2.98599	1.33095	4.90516	1.29998e-05	0.000620854	2.21628	0.612855	ncRNA	lncRNA		34800	35796	uncharacterized LOC109014682				J.regia	CG
109000297	-2.9857	1.93116	-6.68723	3.18755e-08	2.35376e-05	7.97566	0.726534	mRNA		9	11303188	11304860	protein JINGUBANG-like			chloroplast	J.regia	CG
109016198	-2.94082	3.93734	-2.75101	0.00857318	0.0327882	-2.66158	0.398873	mRNA		8	25239028	25241511	dehydrin DHN1-like			nucleus	J.regia	CG
121251432	2.92954	2.57955	3.50612	0.00105417	0.00809139	-0.893224	0.484848	mRNA		2S	32032865	32035813	flavonol synthase/flavanone 3-hydroxylase-like	118349241	8	cytoplasm	J.microcarpa	CG
121264388	-2.91243	2.41478	-6.96863	1.22697e-08	1.47229e-05	8.77134	0.740498	mRNA		5D	7942789	7946338	cysteine-rich receptor-like protein kinase 10	109018777	3	plasma membrane	J.microcarpa	CG
108998592	-2.90874	2.51543	-2.69948	0.00979547	0.0359448	-2.70332	0.392562	mRNA		1	9264524	9266074	uncharacterized LOC108998592			nucleus	J.regia	CG
109001461	-2.88551	4.7776	-3.70352	0.000586483	0.00554675	-0.30212	0.505315	mRNA		4	20983783	21005955	probable leucine-rich repeat receptor-like serine/threonine-protein kinase At3g14840			plasma membrane	J.regia	CG
121237960	-2.86582	16.7421	-4.52746	4.46166e-05	0.00119303	1.98589	0.582083	mRNA		1D	17557912	17559356	late embryogenesis abundant protein D-29-like	109004718	7	extracellular space	J.microcarpa	CG
108984104	-2.83694	51.2054	-4.79304	1.87955e-05	0.000745569	2.73217	0.603995	ncRNA	lncRNA	1	2406665	2408646	uncharacterized LOC108984104				J.regia	CG
121259441	-2.83402	1.30162	-4.38177	7.12575e-05	0.00156821	1.37652	0.569494	mRNA		4D	21254184	21254895	uncharacterized LOC121259441	118349855	11	organelle membrane	J.microcarpa	CG
121254772	2.82424	263.028	4.26921	0.000101977	0.00194812	1.04113	0.559485	mRNA		3D	13160905	13162398	glutathione S-transferase U17-like	109018242	13	cytoplasm	J.microcarpa	CG
121259117	-2.80517	2.8086	-5.69231	9.3438e-07	0.000148258	5.27742	0.668979	mRNA		4D	415636	424271	glutamate receptor 3.6-like	108984272	11	plasma membrane	J.microcarpa	CG
121259117	-2.80517	2.8086	-5.69231	9.3438e-07	0.000148258	5.27742	0.668979	mRNA		4D	415636	420554	glutamate receptor 3.6-like	108984272	11	plasma membrane	J.microcarpa	CG
121259117	-2.80517	2.8086	-5.69231	9.3438e-07	0.000148258	5.27742	0.668979	mRNA		4D	415636	420521	glutamate receptor 3.6-like	108984272	11	plasma membrane	J.microcarpa	CG
121259117	-2.80517	2.8086	-5.69231	9.3438e-07	0.000148258	5.27742	0.668979	mRNA		4D	415636	419890	glutamate receptor 3.6-like	108984272	11	plasma membrane	J.microcarpa	CG
109009859	2.79513	1.05482	3.90514	0.000317834	0.0038378	-0.178593	0.525376	mRNA		5	4055640	4057806	protein trichome birefringence-like 36			endomembrane system	J.regia	CG
108985225	-2.78847	0.890256	-4.46545	5.44859e-05	0.00135152	1.52326	0.576775	mRNA		6	3085137	3089801	wall-associated receptor kinase-like 1			plasma membrane	J.regia	CG
108985225	-2.78847	0.890256	-4.46545	5.44859e-05	0.00135152	1.52326	0.576775	mRNA		6	3085137	3089798	wall-associated receptor kinase-like 1			plasma membrane	J.regia	CG
109022106	-2.77112	1.25926	-2.6047	0.0124711	0.0428629	-2.83387	0.380809	mRNA		10	8877402	8879519	cytochrome P450 78A7-like			endomembrane system	J.regia	CG
109017407	2.76712	4.06683	3.28918	0.00197433	0.0121103	-1.34446	0.461398	mRNA		1	30976020	31002743	protein LIGHT-DEPENDENT SHORT HYPOCOTYLS 10-like			nucleus	J.regia	CG
109019231	-2.75328	1.31542	-6.36415	9.55841e-08	4.36933e-05	6.60383	0.70931	ncRNA	lncRNA	15	7810898	7811551	uncharacterized LOC109019231				J.regia	CG
118344489	-2.72135	3.37042	-3.23155	0.00232499	0.0135235	-1.48975	0.454999	mRNA		14	14438685	14446837	cell division cycle protein 48 homolog			cytoplasm	J.regia	CG
121266217	-2.71816	0.351629	-5.20177	4.8587e-06	0.000389734	2.61069	0.63522	ncRNA	lncRNA	5D	23420176	23421031	uncharacterized LOC121266217				J.microcarpa	CG
108990534	2.70316	5.89549	2.54737	0.0143989	0.0475073	-3.01065	0.373609	mRNA		8	23710930	23712650	thiosulfate sulfurtransferase 18-like			extracellular space	J.regia	CG
108990534	2.70316	5.89549	2.54737	0.0143989	0.0475073	-3.01065	0.373609	mRNA		8	23711114	23712650	thiosulfate sulfurtransferase 18-like			extracellular space	J.regia	CG
108996798	-2.70123	1.16706	-3.93059	0.000293916	0.00364293	0.184785	0.527848	mRNA		6	2953242	2958879	wall-associated receptor kinase 2-like			plasma membrane	J.regia	CG
108996798	-2.70123	1.16706	-3.93059	0.000293916	0.00364293	0.184785	0.527848	mRNA		6	2953242	2958786	wall-associated receptor kinase 2-like			plasma membrane	J.regia	CG
121251444	-2.70113	4.00747	-5.1936	4.99303e-06	0.000393994	3.91859	0.634625	mRNA		2S	5610138	5611843	uncharacterized LOC121251444	109007630	10	nucleus	J.microcarpa	CG
109018242	2.69468	375.968	4.64035	3.09466e-05	0.000964519	2.1907	0.591558	mRNA		13	13406131	13407514	glutathione S-transferase U17-like			cytoplasm	J.regia	CG
109004718	-2.65392	11.6867	-3.01818	0.00420575	0.0199324	-2.13594	0.430687	mRNA		7	17914915	17916410	late embryogenesis abundant protein D-29			extracellular space	J.regia	CG
121263736	2.64055	6.94203	2.88236	0.00606701	0.02581	-2.27001	0.414704	mRNA		4S	1043357	1044200	14 kDa proline-rich protein DC2.15-like	109002793	8	plasma membrane	J.microcarpa	CG
108999452	2.62544	1.3596	4.52166	4.54607e-05	0.0012088	1.3272	0.581589	mRNA		12	22967898	22969336	E3 ubiquitin-protein ligase BRE1A-like			nucleus	J.regia	CG
108994822	2.61436	2.9703	3.49717	0.00108219	0.0082031	-0.904965	0.483901	mRNA		12	20621271	20630720	putative E3 ubiquitin-protein ligase LIN			chloroplast	J.regia	CG
108994822	2.61436	2.9703	3.49717	0.00108219	0.0082031	-0.904965	0.483901	mRNA		12	20621271	20630719	putative E3 ubiquitin-protein ligase LIN			chloroplast	J.regia	CG
108994822	2.61436	2.9703	3.49717	0.00108219	0.0082031	-0.904965	0.483901	mRNA		12	20623332	20630735	putative E3 ubiquitin-protein ligase LIN			chloroplast	J.regia	CG
109006931	-2.61379	2.80638	-5.88132	4.92766e-07	0.000114939	5.76492	0.680981	mRNA		7	47851754	47856057	uncharacterized LOC109006931			nucleus	J.regia	CG
118343701	-2.60999	15.8683	-5.7574	7.49762e-07	0.000139126	5.79959	0.673172	mRNA		5	21653294	21656683	disease resistance protein RUN1-like			nucleus	J.regia	CG
118348788	2.58849	3.11602	4.51274	4.67872e-05	0.00123388	1.61013	0.580829	mRNA		6	1042315	1046158	laccase-14-like			extracellular space	J.regia	CG
121256175	-2.56679	1.61362	-7.95782	4.42093e-10	4.24387e-06	11.2346	0.782866	misc_RNA		3D	30344402	30346955	uncharacterized LOC121256175	108996629	13	extracellular space	J.microcarpa	CG
121256175	-2.56679	1.61362	-7.95782	4.42093e-10	4.24387e-06	11.2346	0.782866	misc_RNA		3D	30344409	30346959	uncharacterized LOC121256175	108996629	13	extracellular space	J.microcarpa	CG
121256175	-2.56679	1.61362	-7.95782	4.42093e-10	4.24387e-06	11.2346	0.782866	mRNA		3D	30344913	30346957	uncharacterized LOC121256175	108996629	13	extracellular space	J.microcarpa	CG
121234844	-2.49964	2.18735	-4.34506	8.01222e-05	0.00167385	1.39953	0.566257	mRNA		6D	29325335	29326773	uncharacterized LOC121234844	109019653	2	nucleus	J.microcarpa	CG
108984807	-2.48491	2.62032	-3.7808	0.000464467	0.00483931	-0.114086	0.513105	ncRNA	lncRNA	2	36722389	36725188	uncharacterized LOC108984807				J.regia	CG
109019827	-2.45135	5.02549	-4.72501	2.34841e-05	0.000828806	2.55791	0.598507	mRNA		7	45445141	45449262	G-type lectin S-receptor-like serine/threonine-protein kinase CES101			plasma membrane	J.regia	CG
109019827	-2.45135	5.02549	-4.72501	2.34841e-05	0.000828806	2.55791	0.598507	misc_RNA		7	45445513	45449265	G-type lectin S-receptor-like serine/threonine-protein kinase CES101			plasma membrane	J.regia	CG
121259292	-2.43205	0.448611	-4.36792	7.4484e-05	0.00159957	0.878573	0.568276	mRNA		4D	22304688	22305281	glutaredoxin-C11-like	118343832	11	nucleus	J.microcarpa	CG
121243722	-2.41423	2.04173	-7.04852	9.36144e-09	1.38254e-05	8.98179	0.744297	mRNA		8D	32306650	32312782	arginine decarboxylase-like	108990709	6	chloroplast	J.microcarpa	CG
121262318	-2.39199	23.4537	-3.86563	0.000358739	0.00414157	-0.0654538	0.521512	mRNA		4S	21346074	21573744	mesocentin-like	108981712	8	nucleus	J.microcarpa	CG
121262318	-2.39199	23.4537	-3.86563	0.000358739	0.00414157	-0.0654538	0.521512	mRNA		4S	21394636	21573744	mesocentin-like	108981712	8	nucleus	J.microcarpa	CG
121262318	-2.39199	23.4537	-3.86563	0.000358739	0.00414157	-0.0654538	0.521512	mRNA		4S	21412030	21573745	mesocentin-like	108981712	8	nucleus	J.microcarpa	CG
121262318	-2.39199	23.4537	-3.86563	0.000358739	0.00414157	-0.0654538	0.521512	mRNA		4S	21412030	21573744	mesocentin-like	108981712	8	nucleus	J.microcarpa	CG
121262318	-2.39199	23.4537	-3.86563	0.000358739	0.00414157	-0.0654538	0.521512	mRNA		4S	21412030	21573743	mesocentin-like	108981712	8	nucleus	J.microcarpa	CG
121262318	-2.39199	23.4537	-3.86563	0.000358739	0.00414157	-0.0654538	0.521512	mRNA		4S	21433443	21573745	mesocentin-like	108981712	8	nucleus	J.microcarpa	CG
121262318	-2.39199	23.4537	-3.86563	0.000358739	0.00414157	-0.0654538	0.521512	mRNA		4S	21452075	21573745	mesocentin-like	108981712	8	nucleus	J.microcarpa	CG
121262318	-2.39199	23.4537	-3.86563	0.000358739	0.00414157	-0.0654538	0.521512	mRNA		4S	21495387	21573745	mesocentin-like	108981712	8	nucleus	J.microcarpa	CG
121262318	-2.39199	23.4537	-3.86563	0.000358739	0.00414157	-0.0654538	0.521512	mRNA		4S	21504913	21573744	mesocentin-like	108981712	8	nucleus	J.microcarpa	CG
121262318	-2.39199	23.4537	-3.86563	0.000358739	0.00414157	-0.0654538	0.521512	mRNA		4S	21505546	21573745	mesocentin-like	108981712	8	nucleus	J.microcarpa	CG
121262318	-2.39199	23.4537	-3.86563	0.000358739	0.00414157	-0.0654538	0.521512	mRNA		4S	21525799	21573745	mesocentin-like	108981712	8	nucleus	J.microcarpa	CG
108991780	-2.39049	0.856494	-4.11654	0.00016499	0.00260283	0.560158	0.545508	mRNA		7	50914892	50918464	uncharacterized LOC108991780			nucleus	J.regia	CG
109018797	2.39004	2.52658	4.2416	0.000111298	0.00205812	0.86379	0.556992	mRNA		6	3189679	3193074	wall-associated receptor kinase 2-like			plasma membrane	J.regia	CG
109005578	2.38634	3.6701	4.2665	0.000102858	0.00196105	1.16423	0.559241	mRNA		6	38798402	38803055	disease resistance protein RPV1-like			nucleus	J.regia	CG
109019577	2.38404	19.2626	3.51398	0.00103011	0.00797784	-0.796138	0.485679	mRNA		15	4085007	4085871	peamaclein-like			extracellular space	J.regia	CG
108983669	-2.37194	9.41206	-5.9949	3.35208e-07	9.34695e-05	6.24841	0.687939	ncRNA	lncRNA	12	30459235	30462813	uncharacterized LOC108983669				J.regia	CG
109014998	-2.37149	3.19115	-4.09315	0.000177511	0.00272207	0.749176	0.543326	mRNA		7	16322513	16324824	universal stress protein PHOS32-like			nucleus	J.regia	CG
121243645	-2.37073	2.57252	-3.85286	0.000373023	0.00424269	0.0790757	0.520255	mRNA		8D	3014738	3030897	putative wall-associated receptor kinase-like 16	108996798	6	plasma membrane	J.microcarpa	CG
121243645	-2.37073	2.57252	-3.85286	0.000373023	0.00424269	0.0790757	0.520255	mRNA		8D	3014738	3020459	putative wall-associated receptor kinase-like 16	108996798	6	plasma membrane	J.microcarpa	CG
121243645	-2.37073	2.57252	-3.85286	0.000373023	0.00424269	0.0790757	0.520255	mRNA		8D	3014738	3020454	putative wall-associated receptor kinase-like 16	108996798	6	plasma membrane	J.microcarpa	CG
121243645	-2.37073	2.57252	-3.85286	0.000373023	0.00424269	0.0790757	0.520255	mRNA		8D	3014738	3020409	putative wall-associated receptor kinase-like 16	108996798	6	plasma membrane	J.microcarpa	CG
108997485	2.36789	2.24894	3.54638	0.000936428	0.00748791	-0.813686	0.489089	mRNA		9	20054000	20056381	tubulin beta chain-like			cytoplasm	J.regia	CG
109012153	2.36442	4.23946	3.2271	0.00235438	0.0135904	-1.49098	0.454502	mRNA		15	1648443	1649989	stearoyl-[acyl-carrier-protein] 9-desaturase 6, chloroplastic			mitochondrion	J.regia	CG
121242734	-2.35552	2.22381	-7.1542	6.54812e-09	1.25717e-05	9.09139	0.749213	mRNA		8D	32195123	32197195	uncharacterized LOC121242734	108981675	6	chloroplast	J.microcarpa	CG
121239122	-2.35152	2.38422	-3.34923	0.00166267	0.0107683	-1.19829	0.46799	mRNA		7D	7865215	7924546	tropinone reductase homolog At5g06060-like	108998463	14	cytoplasm	J.microcarpa	CG
121239122	-2.35152	2.38422	-3.34923	0.00166267	0.0107683	-1.19829	0.46799	mRNA		7D	7865215	7924542	tropinone reductase homolog At5g06060-like	108998463	14	cytoplasm	J.microcarpa	CG
121239122	-2.35152	2.38422	-3.34923	0.00166267	0.0107683	-1.19829	0.46799	mRNA		7D	7908552	7924542	tropinone reductase homolog At5g06060-like	108998463	14	cytoplasm	J.microcarpa	CG
121264634	-2.34869	1.40921	-3.0878	0.00347388	0.017464	-1.81398	0.438728	mRNA		5D	34242542	34245713	ferritin-3, chloroplastic-like	108994887	3	chloroplast thylakoid membrane	J.microcarpa	CG
121256633	2.34574	3.04395	4.13685	0.000154813	0.00252314	0.720911	0.547394	mRNA		3D	14149008	14150852	UDP-glycosyltransferase 74B1-like	108993813	13	plasma membrane	J.microcarpa	CG
121244115	-2.33934	2.89373	-4.67977	2.72194e-05	0.000902564	2.31913	0.59481	mRNA		8S	2107483	2111877	wall-associated receptor kinase 2-like	109008248	15	plasma membrane	J.microcarpa	CG
109019703	-2.3297	2.34106	-5.45763	2.06156e-06	0.00024432	4.40978	0.653313	ncRNA	lncRNA	1	16015220	16016217	uncharacterized LOC109019703				J.regia	CG
108994955	2.32549	0.703088	3.11448	0.0032266	0.0165946	-1.9844	0.441782	mRNA		10	19596445	19603534	uncharacterized LOC108994955			nucleus	J.regia	CG
121248443	-2.32477	19.0263	-3.99587	0.000240259	0.00322319	0.358235	0.534128	mRNA		2D	9572769	9575896	low-temperature-induced 65 kDa protein	108998574	1	nucleus	J.microcarpa	CG
121249573	-2.32346	0.886366	-4.73918	2.24207e-05	0.00080938	2.2264	0.599657	mRNA		1D	48320145	48324552	uncharacterized LOC121249573	108991780	7	nucleus	J.microcarpa	CG
109004571	2.31709	1.19307	2.70749	0.00959545	0.0354071	-2.65922	0.393547	mRNA		16	1635431	1635988	uncharacterized LOC109004571			endomembrane system	J.regia	CG
121252605	2.31486	183.226	4.44552	5.80911e-05	0.00140642	1.56703	0.575053	mRNA		2S	915733	917654	12-oxophytodienoate reductase 2-like	108985933	10	cytoplasm	J.microcarpa	CG
109008236	-2.31391	0.384013	-4.16309	0.000142569	0.00240313	0.247128	0.549819	mRNA		11	23726452	23727023	glutaredoxin-C11			nucleus	J.regia	CG
121242626	-2.30857	2.62064	-5.16697	5.4566e-06	0.000407631	3.6878	0.632675	ncRNA	lncRNA	8D	27743157	27745616	uncharacterized LOC121242626				J.microcarpa	CG
121244088	2.30706	5.65773	3.38258	0.00151039	0.0100968	-1.116	0.471617	mRNA		8S	4062275	4063135	peamaclein-like	109019577	15	extracellular space	J.microcarpa	CG
118348766	2.30387	1.54628	3.82095	0.000411141	0.00448842	-0.265844	0.517102	ncRNA	lncRNA	6	35820455	35822102	uncharacterized LOC118348766				J.regia	CG
121238385	-2.29116	1.87555	-5.98585	3.45661e-07	9.34695e-05	5.92293	0.687392	ncRNA	lncRNA	1D	18705690	18707212	uncharacterized LOC121238385				J.microcarpa	CG
109008746	2.29006	6.65217	4.12117	0.000162611	0.00258941	0.759998	0.545939	mRNA		1	35268085	35270469	transcription factor MYB1-like			nucleus	J.regia	CG
108981955	-2.26405	11.5524	-5.39916	2.50915e-06	0.000275275	4.65644	0.649273	mRNA		7	44629288	44630636	uncharacterized LOC108981955			nucleus	J.regia	CG
108992095	2.26212	1.43137	4.0643	0.00019424	0.0028489	0.247408	0.540617	mRNA		6	34421160	34437197	serine carboxypeptidase-like 18			extracellular space	J.regia	CG
108992095	2.26212	1.43137	4.0643	0.00019424	0.0028489	0.247408	0.540617	mRNA		6	34421164	34437197	serine carboxypeptidase-like 18			extracellular space	J.regia	CG
121265481	-2.25526	2.628	-3.62431	0.000743308	0.00641671	-0.506831	0.497201	mRNA		5D	803780	804666	putative phytosulfokines 6	108984776	3	extracellular space	J.microcarpa	CG
121242495	-2.24691	3.68647	-5.39508	2.5438e-06	0.000277491	4.44139	0.648989	mRNA		8D	35084513	35085219	60S ribosomal protein L39-3	109019494	6	chloroplast	J.microcarpa	CG
121246549	2.24316	5.63887	3.75664	0.0004997	0.0050308	-0.199557	0.510683	mRNA		1S	18596530	18606845	putative E3 ubiquitin-protein ligase LIN	108994822	12	chloroplast	J.microcarpa	CG
121246549	2.24316	5.63887	3.75664	0.0004997	0.0050308	-0.199557	0.510683	misc_RNA		1S	18598681	18606864	putative E3 ubiquitin-protein ligase LIN	108994822	12	chloroplast	J.microcarpa	CG
121246549	2.24316	5.63887	3.75664	0.0004997	0.0050308	-0.199557	0.510683	misc_RNA		1S	18598681	18606863	putative E3 ubiquitin-protein ligase LIN	108994822	12	chloroplast	J.microcarpa	CG
121246549	2.24316	5.63887	3.75664	0.0004997	0.0050308	-0.199557	0.510683	mRNA		1S	18598903	18606866	putative E3 ubiquitin-protein ligase LIN	108994822	12	chloroplast	J.microcarpa	CG
121244254	-2.23775	1.49834	-5.0257	8.72698e-06	0.000507202	3.04351	0.62213	mRNA		1D	23844070	23846410	uncharacterized LOC121244254	109008687	1	nucleus	J.microcarpa	CG
109003280	-2.2365	0.736587	-3.32565	0.00177899	0.0113058	-1.39273	0.465411	mRNA		7	48604965	48606985	probable cysteine protease RD19D			extracellular space	J.regia	CG
121243739	-2.23552	1.44638	-5.00603	9.31468e-06	0.000530263	3.09981	0.620634	mRNA		8D	11931238	11934858	anthocyanidin 3-O-glucosyltransferase 5-like	108995525	6	plasma membrane	J.microcarpa	CG
109013810	-2.22928	3.97524	-5.73896	7.98034e-07	0.000141787	5.53734	0.671991	mRNA		10	20973250	21032751	probable LRR receptor-like serine/threonine-protein kinase At1g56130			plasma membrane	J.regia	CG
109012007	2.2244	0.91666	3.16878	0.00277365	0.0150768	-1.83765	0.447949	mRNA		12	30427101	30431656	cucumisin-like			extracellular space	J.regia	CG
109011509	-2.22	41.4478	-4.29813	9.3033e-05	0.00183571	1.13535	0.56208	mRNA		4	30295061	30296717	uncharacterized LOC109011509			nucleus	J.regia	CG
108990552	2.218	2.99152	3.26477	0.00211622	0.0127108	-1.43446	0.458697	mRNA		7	38474181	38475716	uncharacterized LOC108990552			nucleus	J.regia	CG
108985933	2.21539	202.96	4.09119	0.000178603	0.00272714	0.490743	0.543142	mRNA		10	946299	948387	12-oxophytodienoate reductase 2-like			cytoplasm	J.regia	CG
121254100	-2.20926	0.790722	-3.21273	0.00245172	0.0139015	-1.61104	0.452895	mRNA		3D	4042075	4046486	probable acyl-activating enzyme 1, peroxisomal	109007007	13	cytoplasm	J.microcarpa	CG
121248554	2.20412	5.50756	2.96778	0.00482316	0.0219176	-2.12966	0.424803	mRNA		2D	29314201	29314926	protein LIGHT-DEPENDENT SHORT HYPOCOTYLS 10-like	109017407	1	nucleus	J.microcarpa	CG
121259687	-2.20188	2.956	-3.25917	0.00215012	0.0128587	-1.41857	0.458075	mRNA		4D	6273379	6274977	probable methyltransferase TCM_000336	108980327	11	nucleus	J.microcarpa	CG
121258387	2.17471	2.23902	3.04982	0.0038568	0.0188175	-1.91387	0.434355	mRNA		3S	24883807	24884924	germin-like protein subfamily 1 member 13	109008991	16	extracellular space	J.microcarpa	CG
121244989	-2.17451	2.32253	-3.12311	0.00315025	0.0163685	-1.73406	0.442766	ncRNA	lncRNA	8S	5550650	5552802	uncharacterized LOC121244989				J.microcarpa	CG
121242477	2.17319	5.62811	4.42971	6.11161e-05	0.00143972	1.5908	0.573681	mRNA		1D	36071767	36073500	E3 ubiquitin-protein ligase BRE1A-like	108980693	7	nucleus	J.microcarpa	CG
108986272	2.16714	15.6864	2.9186	0.0055066	0.0241207	-2.26128	0.419008	mRNA		3	34277770	34278739	non-specific lipid-transfer protein 1-like			extracellular space	J.regia	CG
121250971	2.1571	2.77211	3.47041	0.00117034	0.00860239	-0.964944	0.481057	mRNA		2D	33330891	33333508	transcription factor MYB123-like	109008746	1	nucleus	J.microcarpa	CG
108993593	-2.15443	3.85658	-7.16036	6.4131e-09	1.25717e-05	9.68943	0.749496	ncRNA	lncRNA	11	17509612	17512571	uncharacterized LOC108993593				J.regia	CG
121247704	-2.15187	7.28452	-4.15212	0.000147568	0.00245507	0.907386	0.548807	mRNA		1S	25582923	25584578	uncharacterized LOC121247704	109007867	12	nucleus	J.microcarpa	CG
121247704	-2.15187	7.28452	-4.15212	0.000147568	0.00245507	0.907386	0.548807	mRNA		1S	25583347	25584578	uncharacterized LOC121247704	109007867	12	nucleus	J.microcarpa	CG
121247704	-2.15187	7.28452	-4.15212	0.000147568	0.00245507	0.907386	0.548807	mRNA		1S	25583350	25584578	uncharacterized LOC121247704	109007867	12	nucleus	J.microcarpa	CG
118347904	-2.1489	51.9055	-3.297	0.0019308	0.0119503	-1.70201	0.462261	ncRNA	lncRNA	1	2444440	2445654	uncharacterized LOC118347904				J.regia	CG
108988032	2.14686	25.6134	3.16237	0.00282387	0.015272	-1.79941	0.447224	mRNA		1	5849427	5850334	protein RSI-1			extracellular space	J.regia	CG
108997437	-2.13725	8.45597	-6.54089	5.24103e-08	3.0758e-05	8.22579	0.718895	misc_RNA		9	19524037	19538182	vacuolar protein sorting-associated protein 4-like			nucleus	J.regia	CG
108997437	-2.13725	8.45597	-6.54089	5.24103e-08	3.0758e-05	8.22579	0.718895	mRNA		9	19524039	19538182	vacuolar protein sorting-associated protein 4-like			nucleus	J.regia	CG
108997437	-2.13725	8.45597	-6.54089	5.24103e-08	3.0758e-05	8.22579	0.718895	mRNA		9	19524592	19538182	vacuolar protein sorting-associated protein 4-like			nucleus	J.regia	CG
108997437	-2.13725	8.45597	-6.54089	5.24103e-08	3.0758e-05	8.22579	0.718895	mRNA		9	19525199	19538182	vacuolar protein sorting-associated protein 4-like			nucleus	J.regia	CG
109006610	2.12836	5.63277	2.67123	0.0105317	0.0379003	-2.72554	0.389079	mRNA		7	39601544	39602215	early nodulin-75-like			extracellular space	J.regia	CG
121267856	-2.12603	9.00091	-4.89752	1.33317e-05	0.00062934	3.11167	0.612258	mRNA		5S	29418032	29420820	uncharacterized LOC121267856	109012041	4	nucleus	J.microcarpa	CG
109000736	-2.11506	1.93391	-5.22991	4.42302e-06	0.00036999	3.83634	0.637263	mRNA		10	37419208	37427684	protein NOI4-like			extracellular space	J.regia	CG
121261192	-2.11406	8.63156	-5.18446	5.14758e-06	0.000396111	3.9857	0.633957	mRNA		1D	42422734	42424015	uncharacterized LOC121261192	108981955	7	nucleus	J.microcarpa	CG
121256474	2.10754	132.685	3.04314	0.00392811	0.0190492	-2.43236	0.433582	mRNA		1D	16560853	16562685	chalcone synthase 2-like	108988452	7	cytoplasm	J.microcarpa	CG
121255987	2.10127	24.0115	3.25022	0.0022054	0.0130549	-1.57338	0.45708	mRNA		3D	23174279	23176365	probable pectate lyase 5	108990813	13	extracellular space	J.microcarpa	CG
121234111	2.09487	49.5931	4.00509	0.00023349	0.00316133	0.286756	0.535008	mRNA		6D	20347457	20353062	pectin acetylesterase 8-like	109000132	2	extracellular space	J.microcarpa	CG
121234111	2.09487	49.5931	4.00509	0.00023349	0.00316133	0.286756	0.535008	mRNA		6D	20347457	20353060	pectin acetylesterase 8-like	109000132	2	extracellular space	J.microcarpa	CG
108995965	2.09295	14.8104	3.40188	0.00142841	0.00972482	-1.08144	0.473706	mRNA		1	43593862	43596069	acid phosphatase 1			plasma membrane	J.regia	CG
121248920	-2.08429	27.2898	-6.14732	1.99754e-07	7.23599e-05	7.04674	0.696988	mRNA		1D	38891534	38895429	homocysteine S-methyltransferase 3-like	108989475	7	cytoplasm	J.microcarpa	CG
121249909	2.06352	11.2202	2.8376	0.0068322	0.0279982	-2.42038	0.409351	mRNA		2D	41945375	41947591	acid phosphatase 1-like	108995965	1	extracellular space	J.microcarpa	CG
109020212	2.06318	4.11209	3.21703	0.0024222	0.0138148	-1.51376	0.453376	mRNA		1	19904310	19904815	uncharacterized LOC109020212			nucleus	J.regia	CG
121254690	2.05436	62.5138	4.11474	0.000165919	0.00260678	0.653129	0.545341	mRNA		3D	11557169	11559471	expansin-A10-like	109009903	13	extracellular space	J.microcarpa	CG
121256696	-2.0414	2.90518	-4.64826	3.01607e-05	0.000950409	2.29422	0.592213	mRNA		3D	35323810	35327280	RHOMBOID-like protein 8	109021338	13	plasma membrane	J.microcarpa	CG
108985651	2.0414	2.39323	2.87743	0.00614721	0.0260531	-2.28271	0.414116	mRNA		10	18411324	18414961	probable pectinesterase/pectinesterase inhibitor 54			extracellular space	J.regia	CG
108985651	2.0414	2.39323	2.87743	0.00614721	0.0260531	-2.28271	0.414116	mRNA		10	18411377	18414902	probable pectinesterase/pectinesterase inhibitor 54			extracellular space	J.regia	CG
121266458	2.04091	7.76768	2.6669	0.0106491	0.0381725	-2.82789	0.388543	mRNA		5D	24866979	24869674	plant cysteine oxidase 1-like	108985159	3	nucleus	J.microcarpa	CG
121266458	2.04091	7.76768	2.6669	0.0106491	0.0381725	-2.82789	0.388543	mRNA		5D	24867019	24869673	plant cysteine oxidase 1-like	108985159	3	nucleus	J.microcarpa	CG
109004936	2.03938	6.61656	2.75977	0.00837999	0.0322937	-2.55741	0.399941	mRNA		12	25743772	25744464	auxin-responsive protein SAUR78-like			mitochondrion	J.regia	CG
121268603	-2.03836	13.9945	-3.14491	0.00296487	0.0157724	-1.94736	0.445245	mRNA		5S	8095924	8096688	uncharacterized LOC121268603	108993380	4	extracellular space	J.microcarpa	CG
121238998	-2.03502	0.480891	-3.08705	0.00348114	0.0174913	-1.95203	0.438641	mRNA		7D	5420873	5421725	non-specific lipid-transfer protein 1-like	108996957	14	extracellular space	J.microcarpa	CG
121242989	-2.02485	4.14411	-7.00459	1.08627e-08	1.41407e-05	9.38802	0.742217	ncRNA	lncRNA	8D	11359626	11365464	uncharacterized LOC121242989				J.microcarpa	CG
121242989	-2.02485	4.14411	-7.00459	1.08627e-08	1.41407e-05	9.38802	0.742217	ncRNA	lncRNA	8D	11359626	11365463	uncharacterized LOC121242989				J.microcarpa	CG
121242989	-2.02485	4.14411	-7.00459	1.08627e-08	1.41407e-05	9.38802	0.742217	ncRNA	lncRNA	8D	11359626	11365462	uncharacterized LOC121242989				J.microcarpa	CG
121242989	-2.02485	4.14411	-7.00459	1.08627e-08	1.41407e-05	9.38802	0.742217	ncRNA	lncRNA	8D	11360382	11365463	uncharacterized LOC121242989				J.microcarpa	CG
108981949	2.02144	2.70692	3.88586	0.000337194	0.00398387	0.0153719	0.523494	mRNA		6	34618292	34620183	F-box protein PP2-B10-like			chloroplast	J.regia	CG
121259911	2.01694	24.8641	3.76422	0.000488378	0.00496367	-0.186573	0.511444	mRNA		4D	29137129	29138854	aspartyl protease AED3	109006388	11	extracellular space	J.microcarpa	CG
109019296	-2.01204	8.37761	-3.44798	0.00124948	0.00895774	-1.16955	0.478662	mRNA		12	29935918	29937964	40S ribosomal protein S15a-1			chloroplast	J.regia	CG
109019296	-2.01204	8.37761	-3.44798	0.00124948	0.00895774	-1.16955	0.478662	mRNA		12	29935918	29937947	40S ribosomal protein S15a-1			chloroplast	J.regia	CG
108988581	-2.01135	1.3301	-3.50788	0.00104874	0.00806683	-0.838996	0.485034	mRNA		5	9902048	9904648	tetraspanin-3-like			plasma membrane	J.regia	CG
108995655	2.00875	4.7937	3.36103	0.00160717	0.0105132	-1.17753	0.469276	mRNA		1	41287748	41289474	36.4 kDa proline-rich protein			extracellular space	J.regia	CG
108994887	-1.98178	5.27642	-3.04946	0.00386059	0.0188312	-1.98877	0.434313	mRNA		3	33370366	33373517	ferritin-3, chloroplastic-like			chloroplast thylakoid membrane	J.regia	CG
121256388	-1.9808	6.15006	-4.63633	3.13535e-05	0.000974037	2.32458	0.591225	mRNA		3D	37976865	37978475	dnaJ homolog subfamily B member 6-like	109002110	13	nucleus	J.microcarpa	CG
121256388	-1.9808	6.15006	-4.63633	3.13535e-05	0.000974037	2.32458	0.591225	mRNA		3D	37976875	37979215	dnaJ homolog subfamily B member 6-like	109002110	13	nucleus	J.microcarpa	CG
121265274	1.976	7.27755	2.6116	0.0122559	0.042267	-2.93872	0.38167	mRNA		5D	13161733	13164666	protein SRG1-like	108998076	3	cytoplasm	J.microcarpa	CG
109011537	1.96763	18.8038	3.43192	0.00130925	0.00923325	-1.00889	0.47694	mRNA		2	32961295	32962104	pEARLI1-like lipid transfer protein 3			plasma membrane	J.regia	CG
121239123	-1.96601	12.0308	-3.90621	0.00031679	0.00383329	0.180474	0.52548	mRNA		7D	7837411	7840882	tropinone reductase homolog At2g29330-like	108998465	14	nucleus	J.microcarpa	CG
121239123	-1.96601	12.0308	-3.90621	0.00031679	0.00383329	0.180474	0.52548	mRNA		7D	7837515	7840882	tropinone reductase homolog At2g29330-like	108998465	14	nucleus	J.microcarpa	CG
109003945	1.96382	11.4161	3.48228	0.00113045	0.00842527	-0.958418	0.48232	mRNA		1	19814029	19814665	uncharacterized LOC109003945			nucleus	J.regia	CG
108986892	1.95664	5.6211	5.46841	1.9882e-06	0.00023709	4.64367	0.654051	mRNA			360208	364239	UBP1-associated protein 2B-like			nucleus	J.regia	CG
108986892	1.95664	5.6211	5.46841	1.9882e-06	0.00023709	4.64367	0.654051	mRNA			360208	363881	UBP1-associated protein 2B-like			nucleus	J.regia	CG
108986892	1.95664	5.6211	5.46841	1.9882e-06	0.00023709	4.64367	0.654051	mRNA			360209	364239	UBP1-associated protein 2B-like			nucleus	J.regia	CG
121257776	-1.94877	8.74365	-3.49095	0.00110211	0.00828743	-0.97238	0.483241	mRNA		3S	27229364	27231736	cold-regulated protein 27-like	108982950	16	nucleus	J.microcarpa	CG
121257776	-1.94877	8.74365	-3.49095	0.00110211	0.00828743	-0.97238	0.483241	mRNA		3S	27229364	27231732	cold-regulated protein 27-like	108982950	16	nucleus	J.microcarpa	CG
121257776	-1.94877	8.74365	-3.49095	0.00110211	0.00828743	-0.97238	0.483241	misc_RNA		3S	27229364	27231729	cold-regulated protein 27-like	108982950	16	nucleus	J.microcarpa	CG
121257776	-1.94877	8.74365	-3.49095	0.00110211	0.00828743	-0.97238	0.483241	misc_RNA		3S	27229364	27231726	cold-regulated protein 27-like	108982950	16	nucleus	J.microcarpa	CG
121257776	-1.94877	8.74365	-3.49095	0.00110211	0.00828743	-0.97238	0.483241	misc_RNA		3S	27230902	27231819	cold-regulated protein 27-like	108982950	16	nucleus	J.microcarpa	CG
108980010	-1.94483	9.96419	-4.20143	0.000126354	0.00222491	0.999906	0.553337	mRNA		12	31003708	31005633	taxadien-5-alpha-ol O-acetyltransferase-like			nucleus	J.regia	CG
121244887	1.93863	4.04882	2.56938	0.0136289	0.0457186	-2.92367	0.37638	mRNA		1S	24292702	24293458	auxin-responsive protein SAUR78-like	109004936	12	mitochondrion	J.microcarpa	CG
108989947	-1.93755	3.28462	-4.84236	1.59859e-05	0.000688674	2.82493	0.60792	mRNA		5	1779490	1781237	cytochrome P450 71D8-like			endomembrane system	J.regia	CG
109007630	-1.93669	3.46268	-4.21311	0.000121783	0.00217903	1.08726	0.554403	mRNA		10	5810034	5811711	uncharacterized LOC109007630			nucleus	J.regia	CG
109007630	-1.93669	3.46268	-4.21311	0.000121783	0.00217903	1.08726	0.554403	mRNA		10	5810077	5811711	uncharacterized LOC109007630			nucleus	J.regia	CG
108996305	1.9343	5.67848	4.68639	2.66386e-05	0.000887907	2.30458	0.595353	mRNA		1	11542363	11544775	ABC transporter G family member 5-like			plasma membrane	J.regia	CG
108993028	1.92925	4.92883	2.63824	0.0114559	0.0402382	-2.81879	0.384989	mRNA		10	31035471	31037100	anthocyanidin 3-O-glucosyltransferase 7-like			chloroplast	J.regia	CG
121256375	1.92682	2.90349	4.74093	2.22929e-05	0.000809075	2.23629	0.599799	mRNA		3D	8401555	8403271	uncharacterized LOC121256375	108984354	13	endomembrane system	J.microcarpa	CG
121255823	1.92532	108.823	4.78519	1.9286e-05	0.000752544	2.64779	0.603365	mRNA		3D	25419038	25424300	1,4-dihydroxy-2-naphthoyl-CoA synthase, peroxisomal-like	109004006	13	chloroplast	J.microcarpa	CG
121255823	1.92532	108.823	4.78519	1.9286e-05	0.000752544	2.64779	0.603365	mRNA		3D	25419038	25424285	1,4-dihydroxy-2-naphthoyl-CoA synthase, peroxisomal-like	109004006	13	chloroplast	J.microcarpa	CG
108985437	-1.92389	6.14016	-3.4737	0.00115914	0.00853312	-0.963276	0.481408	mRNA		5	18057971	18062674	GABA transporter 1			plasma membrane	J.regia	CG
108997500	1.92178	3.6418	2.84155	0.00676135	0.0278139	-2.35441	0.409824	mRNA		12	2485746	2491112	cytochrome P450 90B1-like			endomembrane system	J.regia	CG
108992613	1.91855	6.64949	3.22417	0.00237394	0.0136705	-1.53207	0.454175	mRNA		8	20502165	20510051	GRF1-interacting factor 1-like			nucleus	J.regia	CG
108990813	1.91744	20.1911	3.46983	0.00117234	0.00860716	-0.982906	0.480995	mRNA		13	24858019	24860060	probable pectate lyase 5			extracellular space	J.regia	CG
121248207	1.91482	10.7342	3.59608	0.000808367	0.00678611	-0.60588	0.494278	mRNA		2D	6881400	6883716	vegetative cell wall protein gp1	108988188	1	extracellular space	J.microcarpa	CG
121248207	1.91482	10.7342	3.59608	0.000808367	0.00678611	-0.60588	0.494278	mRNA		2D	6881400	6883278	vegetative cell wall protein gp1	108988188	1	extracellular space	J.microcarpa	CG
121243029	-1.91398	5.55089	-6.29049	1.22785e-07	5.13398e-05	7.35732	0.705195	mRNA		8D	14027764	14031025	sucrose transport protein-like	108994546	6	plasma membrane	J.microcarpa	CG
121247871	1.91174	4.18256	3.71334	0.000569414	0.00547156	-0.335998	0.506312	mRNA		1S	14743980	14745741	xyloglucan endotransglucosylase/hydrolase 2-like	109011705	12	endomembrane system	J.microcarpa	CG
121247094	1.91142	8.61253	4.27807	9.91522e-05	0.00190553	1.25237	0.560282	mRNA		1S	7428062	7429655	mucin-2-like	109010403	12	nucleus	J.microcarpa	CG
121250175	1.90876	8.48435	3.09823	0.00337519	0.0171384	-1.79477	0.439923	mRNA		2D	39606589	39608256	36.4 kDa proline-rich protein	108995655	1	extracellular space	J.microcarpa	CG
109020529	-1.90446	11.5369	-4.9938	9.6997e-06	0.000534988	3.39644	0.6197	mRNA		8	5795588	5799205	beta carbonic anhydrase 5, chloroplastic-like			chloroplast thylakoid membrane	J.regia	CG
108984526	1.9021	6.03335	3.46692	0.00118236	0.00865753	-0.907052	0.480685	mRNA		11	28037985	28044158	probable alpha-amylase 2			nucleus	J.regia	CG
108988452	1.89286	109.927	3.17844	0.00269967	0.0148046	-2.09759	0.449039	mRNA		7	19413343	19415225	chalcone synthase 1			cytoplasm	J.regia	CG
108982810	-1.88813	1.21659	-3.05652	0.00378654	0.0185453	-1.90025	0.435128	mRNA		13	38599828	38608907	cyclic nucleotide-gated ion channel 1-like			plasma membrane	J.regia	CG
108982810	-1.88813	1.21659	-3.05652	0.00378654	0.0185453	-1.90025	0.435128	mRNA		13	38599832	38608907	cyclic nucleotide-gated ion channel 1-like			plasma membrane	J.regia	CG
108982810	-1.88813	1.21659	-3.05652	0.00378654	0.0185453	-1.90025	0.435128	mRNA		13	38599834	38608875	cyclic nucleotide-gated ion channel 1-like			plasma membrane	J.regia	CG
108982810	-1.88813	1.21659	-3.05652	0.00378654	0.0185453	-1.90025	0.435128	mRNA		13	38599834	38608874	cyclic nucleotide-gated ion channel 1-like			plasma membrane	J.regia	CG
108991342	1.88778	3.69329	3.50796	0.00104849	0.00806683	-0.847608	0.485043	mRNA		11	29797740	29799379	transcription factor bHLH93-like			nucleus	J.regia	CG
108997992	-1.88112	1.18487	-4.12334	0.000161512	0.0025819	0.630794	0.54614	mRNA		8	12058510	12059655	glutaredoxin-C11-like			chloroplast	J.regia	CG
121263666	-1.87377	0.979698	-3.99627	0.000239958	0.00322319	0.215418	0.534167	mRNA		4S	11676916	11677863	glutaredoxin-C11-like	108997992	8	chloroplast	J.microcarpa	CG
121237309	1.86977	1.88866	2.58225	0.0131962	0.0446517	-2.87382	0.377997	mRNA		1D	47375584	47377125	uncharacterized LOC121237309	109022302	7	nucleus	J.microcarpa	CG
121237309	1.86977	1.88866	2.58225	0.0131962	0.0446517	-2.87382	0.377997	mRNA		1D	47375584	47377121	uncharacterized LOC121237309	109022302	7	nucleus	J.microcarpa	CG
121268834	1.86948	3.25855	3.20384	0.00251384	0.0141433	-1.55186	0.451898	mRNA		6D	34031787	34034463	protein LIGHT-DEPENDENT SHORT HYPOCOTYLS 10	109012278	2	nucleus	J.microcarpa	CG
108988188	1.86787	26.8513	4.10125	0.000173073	0.00268186	0.64333	0.544083	mRNA		1	7015789	7018121	vegetative cell wall protein gp1			extracellular space	J.regia	CG
121251099	1.86604	0.909215	3.39879	0.00144125	0.00978373	-1.38144	0.473372	mRNA		2D	35840114	35842693	profilin-2-like	109010102	1	nucleus	J.microcarpa	CG
108986005	1.86509	108.496	3.25689	0.00216406	0.0129132	-1.7167	0.457822	mRNA		2	2084570	2086668	cytochrome P450 71A1-like			endomembrane system	J.regia	CG
108984102	-1.86381	36.1691	-2.81305	0.00728925	0.0292897	-2.94564	0.406396	ncRNA	lncRNA	1	2430400	2431744	uncharacterized LOC108984102				J.regia	CG
108985949	1.85825	4.08669	2.56506	0.0137768	0.0459992	-2.92241	0.375838	mRNA		10	1240374	1242121	expansin-A10-like			extracellular space	J.regia	CG
108985949	1.85825	4.08669	2.56506	0.0137768	0.0459992	-2.92241	0.375838	misc_RNA		10	1240374	1242121	expansin-A10-like			extracellular space	J.regia	CG
109011705	1.8543	4.43137	3.18392	0.00265851	0.0146795	-1.59172	0.449657	mRNA		12	16828546	16830344	xyloglucan endotransglucosylase/hydrolase 2-like			endomembrane system	J.regia	CG
108993091	1.85417	6.13285	4.24854	0.000108878	0.0020275	1.14775	0.55762	mRNA		15	19223876	19224773	early nodulin-like protein 1			anchored component of plasma membrane	J.regia	CG
108980460	1.84366	101.947	3.51582	0.00102456	0.00794765	-1.14068	0.485873	mRNA		14	9851286	9853045	aquaporin TIP1-1-like			endomembrane system	J.regia	CG
108981470	1.84058	5.59687	2.93703	0.00524054	0.0232417	-2.15802	0.421186	mRNA		16	1906573	1910847	probable pectinesterase/pectinesterase inhibitor 61			plasma membrane	J.regia	CG
121235165	-1.83946	4.49756	-3.22525	0.00236668	0.0136491	-1.5602	0.454296	mRNA		6D	34361465	34368691	sodium/calcium exchanger NCL-like	109012660	2	endomembrane system	J.microcarpa	CG
121268533	-1.83692	13.4147	-5.19028	5.04861e-06	0.000395085	4.00768	0.634382	mRNA		5S	10984111	10986960	bidirectional sugar transporter SWEET2a-like	108987476	4	endomembrane system	J.microcarpa	CG
121268533	-1.83692	13.4147	-5.19028	5.04861e-06	0.000395085	4.00768	0.634382	mRNA		5S	10984111	10986905	bidirectional sugar transporter SWEET2a-like	108987476	4	endomembrane system	J.microcarpa	CG
109010196	1.83171	8.75059	4.33821	8.18903e-05	0.00169237	1.42811	0.56565	mRNA		7	47354945	47358460	aspartyl protease family protein At5g10770-like			extracellular space	J.regia	CG
121262519	1.82254	11.1966	3.88341	0.000339735	0.00400158	0.178821	0.523255	mRNA		1D	45149420	45152953	aspartyl protease family protein At5g10770-like	109010196	7	extracellular space	J.microcarpa	CG
109020625	1.82059	10.7575	3.70029	0.000592207	0.00557615	-0.33727	0.504987	mRNA		11	1590251	1591828	transcription factor bHLH94-like			extracellular space	J.regia	CG
121249291	-1.81811	16.4928	-5.57307	1.39757e-06	0.000194099	5.20758	0.661126	mRNA		2D	15009652	15010269	uncharacterized LOC121249291	109013280	1	nucleus	J.microcarpa	CG
108980693	1.81639	6.594	4.65204	2.97924e-05	0.000948565	2.27505	0.592525	mRNA		7	38149539	38151269	E3 ubiquitin-protein ligase BRE1A-like			nucleus	J.regia	CG
121267600	-1.81623	4.72255	-4.64589	3.03943e-05	0.000953496	2.31098	0.592017	mRNA		5S	26737640	26738764	uncharacterized LOC121267600	109019600	4	chloroplast	J.microcarpa	CG
121234152	-1.81572	7.09415	-5.02031	8.8842e-06	0.000513666	3.48712	0.621721	ncRNA	lncRNA	6D	23871557	23877296	uncharacterized LOC121234152				J.microcarpa	CG
121263700	1.81213	3.9283	2.63532	0.0115412	0.0404711	-2.78309	0.384626	mRNA		4S	718652	721165	U-box domain-containing protein 14-like	109001018	8	nucleus	J.microcarpa	CG
109013680	-1.7999	158.082	-2.82406	0.00708094	0.0286929	-2.85788	0.407723	mRNA		13	16313167	16315238	galactinol synthase 1			cytoplasm	J.regia	CG
109013255	1.79895	5.04699	4.50102	4.85902e-05	0.00126407	1.79692	0.579828	mRNA		1	14404212	14405440	heavy metal-associated isoprenylated plant protein 23			nucleus	J.regia	CG
108985538	1.79541	11.8472	3.75126	0.000507895	0.00508838	-0.177238	0.510142	mRNA		8	26534588	26536428	transcription factor bHLH93-like			nucleus	J.regia	CG
109021202	-1.78715	35.2573	-5.36933	2.77339e-06	0.000288384	4.48367	0.647191	mRNA		2	25571273	25572650	uncharacterized LOC109021202			chloroplast	J.regia	CG
121268005	-1.785	10.3901	-4.94381	1.14433e-05	0.000573471	3.2515	0.615857	mRNA		5S	1983706	1985126	F-box/kelch-repeat protein At1g15670-like	108985116	4	nucleus	J.microcarpa	CG
109008945	-1.78453	13.3612	-3.90917	0.00031393	0.00380502	0.119735	0.525768	mRNA		10	1802256	1805809	protein NRT1/ PTR FAMILY 5.8-like			endomembrane system	J.regia	CG
121241373	1.78402	110.085	3.84229	0.000385247	0.00433296	-0.249954	0.519214	mRNA		7S	21318003	21320038	peroxidase A2-like	109020930	5	extracellular space	J.microcarpa	CG
121259679	1.78264	96.4326	3.73351	0.00053585	0.0052543	-0.53605	0.508353	mRNA		4D	4590022	4592749	tubulin alpha-1 chain-like	108997696	11	cytoplasm	J.microcarpa	CG
121259679	1.78264	96.4326	3.73351	0.00053585	0.0052543	-0.53605	0.508353	mRNA		4D	4590022	4592731	tubulin alpha-1 chain-like	108997696	11	cytoplasm	J.microcarpa	CG
109013704	-1.77963	1.99897	-4.04639	0.000205378	0.00294029	0.560284	0.538929	mRNA		11	30483771	30485464	transcription factor bHLH106-like			nucleus	J.regia	CG
109013704	-1.77963	1.99897	-4.04639	0.000205378	0.00294029	0.560284	0.538929	mRNA		11	30483953	30485464	transcription factor bHLH106-like			nucleus	J.regia	CG
109013704	-1.77963	1.99897	-4.04639	0.000205378	0.00294029	0.560284	0.538929	mRNA		11	30483955	30485464	transcription factor bHLH106-like			nucleus	J.regia	CG
109013704	-1.77963	1.99897	-4.04639	0.000205378	0.00294029	0.560284	0.538929	mRNA		11	30483974	30485464	transcription factor bHLH106-like			nucleus	J.regia	CG
121246460	-1.77068	17.5134	-3.9275	0.000296726	0.00366212	0.0915648	0.527548	mRNA		1S	29170371	29175684	uncharacterized LOC121246460	109012017	12	nucleus	J.microcarpa	CG
118348610	-1.76898	0.591678	-2.81903	0.0071753	0.0289409	-2.47274	0.407118	mRNA		6	10957855	10958781	cytochrome P450 CYP82H23-like			chloroplast	J.regia	CG
121246979	1.76606	4.27075	3.46062	0.00120427	0.00874472	-0.934892	0.480013	mRNA		1S	27143242	27146484	aspartyl protease family protein At5g10770-like	109010997	12	extracellular space	J.microcarpa	CG
118343647	-1.76503	5.30404	-5.96465	3.71453e-07	9.63719e-05	6.21942	0.686104	mRNA		5	13300854	13305137	UBP1-associated protein 2B-like			nucleus	J.regia	CG
118343647	-1.76503	5.30404	-5.96465	3.71453e-07	9.63719e-05	6.21942	0.686104	mRNA		5	13300854	13305092	UBP1-associated protein 2B-like			nucleus	J.regia	CG
121237955	-1.76243	23.7851	-4.99285	9.73026e-06	0.000534988	3.31947	0.619627	mRNA		6S	19315347	19316276	21 kDa protein-like	108984668	9	extracellular space	J.microcarpa	CG
121262787	1.76207	3.49497	3.58478	0.000835921	0.00695658	-0.664219	0.493102	mRNA		4S	18149090	18151238	ABC transporter G family member 4-like	109018276	8	plasma membrane	J.microcarpa	CG
108981218	1.76037	3.61547	2.84451	0.00670851	0.0276625	-2.34691	0.41018	mRNA		10	36297109	36302500	cellulose synthase A catalytic subunit 4 [UDP-forming]-like			plasma membrane	J.regia	CG
108981218	1.76037	3.61547	2.84451	0.00670851	0.0276625	-2.34691	0.41018	mRNA		10	36297111	36302500	cellulose synthase A catalytic subunit 4 [UDP-forming]-like			plasma membrane	J.regia	CG
121239683	1.75551	5.84121	4.23799	0.000112574	0.0020732	1.1616	0.556665	mRNA		7D	11682163	11684921	zinc finger protein BALDIBIS-like	108990126	14	nucleus	J.microcarpa	CG
108988694	1.7551	6.7765	5.97019	3.64532e-07	9.58719e-05	6.18514	0.686441	mRNA		5	827506	831826	putative disease resistance RPP13-like protein 1			extracellular space	J.regia	CG
121261975	-1.75029	9.8153	-5.09879	6.84675e-06	0.000450174	3.7278	0.627629	mRNA		1D	43084991	43086299	dynein light chain 1, cytoplasmic	109003709	7	nucleus	J.microcarpa	CG
121243104	-1.74877	10.4019	-4.79816	1.84826e-05	0.000741807	2.80925	0.604404	mRNA		8D	29671191	29674579	nicotinamidase 1-like	108991697	6	nucleus	J.microcarpa	CG
121243104	-1.74877	10.4019	-4.79816	1.84826e-05	0.000741807	2.80925	0.604404	mRNA		8D	29671205	29674046	nicotinamidase 1-like	108991697	6	nucleus	J.microcarpa	CG
121246278	-1.74631	21.2223	-5.70851	8.84598e-07	0.000144264	5.61283	0.670028	mRNA		1S	8193319	8198359	two-component response regulator-like APRR9	108982143	12	nucleus	J.microcarpa	CG
121261769	-1.74327	24.5405	-6.99959	1.1048e-08	1.41407e-05	9.82118	0.741979	mRNA		1D	40665120	40667753	dormancy-associated protein homolog 4	109005433	7	nucleus	J.microcarpa	CG
121261769	-1.74327	24.5405	-6.99959	1.1048e-08	1.41407e-05	9.82118	0.741979	mRNA		1D	40665121	40667753	dormancy-associated protein homolog 4	109005433	7	nucleus	J.microcarpa	CG
121244505	-1.73903	3.30232	-3.55286	0.000918685	0.00739634	-0.695484	0.489769	mRNA		8S	6107891	6110751	patatin-like protein 2	108991612	15	cytoplasm	J.microcarpa	CG
121267579	-1.73537	3.76264	-2.52546	0.0152048	0.0494775	-3.12094	0.370839	mRNA		5S	31770707	31774363	acid phosphatase 1	108989984	4	extracellular space	J.microcarpa	CG
121267579	-1.73537	3.76264	-2.52546	0.0152048	0.0494775	-3.12094	0.370839	mRNA		5S	31772543	31774363	acid phosphatase 1	108989984	4	extracellular space	J.microcarpa	CG
108982143	-1.73381	14.8053	-5.32466	3.2215e-06	0.000316374	4.40956	0.644045	mRNA		12	8537584	8542475	two-component response regulator-like APRR9			nucleus	J.regia	CG
108982143	-1.73381	14.8053	-5.32466	3.2215e-06	0.000316374	4.40956	0.644045	mRNA		12	8537585	8542475	two-component response regulator-like APRR9			nucleus	J.regia	CG
108990866	-1.7307	12.0147	-3.27905	0.00203207	0.0123774	-1.61222	0.460279	mRNA		9	20678310	20680109	geraniol 8-hydroxylase-like			endomembrane system	J.regia	CG
121243213	1.73017	3.48221	3.2438	0.00224582	0.0132083	-1.45695	0.456366	mRNA		8D	29378655	29381600	uncharacterized GPI-anchored protein At4g28100-like	109020432	6	anchored component of plasma membrane	J.microcarpa	CG
109014711	-1.73006	0.890857	-2.83844	0.00681704	0.0279807	-2.38892	0.409452	mRNA		13	8481225	8482882	GEM-like protein 5			chloroplast	J.regia	CG
109013750	-1.72625	5.64072	-6.28363	1.25682e-07	5.13398e-05	7.38199	0.704808	mRNA		5	21116756	21120057	uncharacterized LOC109013750			nucleus	J.regia	CG
121263687	-1.72229	12.3174	-5.05721	7.86098e-06	0.000477604	3.5526	0.624512	mRNA		4S	586816	589618	phospholipid hydroperoxide glutathione peroxidase 1, chloroplastic-like	109001005	8	mitochondrion	J.microcarpa	CG
121243752	1.72153	6.31937	3.82088	0.000411226	0.00448842	-0.00581966	0.517095	mRNA		8D	1258808	1263052	laccase-14-like	109013368	6	extracellular space	J.microcarpa	CG
109021195	-1.71624	3.76138	-4.25865	0.000105448	0.00198675	1.2162	0.558533	mRNA		8	29980177	29983037	protein STRICTOSIDINE SYNTHASE-LIKE 5-like			organelle membrane	J.regia	CG
108996038	1.71492	2.92857	2.99813	0.00444191	0.0207142	-2.01437	0.428353	mRNA		1	42283055	42284090	photosystem II reaction center W protein, chloroplastic-like			chloroplast thylakoid membrane	J.regia	CG
108984319	-1.71137	15.8418	-6.77594	2.35851e-08	2.06782e-05	9.08507	0.731037	mRNA		7	41782063	41784196	F-box/kelch-repeat protein SKIP20-like			nucleus	J.regia	CG
121238752	-1.70674	19.651	-6.49677	6.08915e-08	3.24738e-05	8.18653	0.71654	mRNA		1D	12312550	12314219	homeobox-leucine zipper protein ATHB-12	108979130	7	nucleus	J.microcarpa	CG
121257588	-1.70528	1.13346	-2.90787	0.0056672	0.0246002	-2.21682	0.417737	mRNA		3S	6117251	6120840	NAC domain-containing protein 91-like	109007518	16	nucleus	J.microcarpa	CG
121245496	1.70361	3.09336	2.81804	0.00719406	0.02898	-2.40225	0.406998	mRNA		1S	26461034	26464852	acyl-protein thioesterase 2-like	108993193	12	chloroplast	J.microcarpa	CG
109008648	1.70188	1.64524	2.57742	0.0133569	0.0450667	-2.88591	0.377391	mRNA		11	868680	879788	cysteine synthase-like			cytoplasm	J.regia	CG
109008648	1.70188	1.64524	2.57742	0.0133569	0.0450667	-2.88591	0.377391	mRNA		11	869343	879788	cysteine synthase-like			cytoplasm	J.regia	CG
109008648	1.70188	1.64524	2.57742	0.0133569	0.0450667	-2.88591	0.377391	mRNA		11	869410	879788	cysteine synthase-like			cytoplasm	J.regia	CG
109008648	1.70188	1.64524	2.57742	0.0133569	0.0450667	-2.88591	0.377391	mRNA		11	869410	873759	cysteine synthase-like			cytoplasm	J.regia	CG
121259984	1.6947	8.93923	3.31656	0.0018259	0.011486	-1.29638	0.464413	mRNA		4D	26072742	26074683	glucan endo-1,3-beta-D-glucosidase-like	109011488	11	plasma membrane	J.microcarpa	CG
121258163	1.69302	2.82438	2.62085	0.0119725	0.041566	-2.80151	0.382824	mRNA		3S	16907219	16913034	polygalacturonase At1g48100-like	108986771	16	plasma membrane	J.microcarpa	CG
108979130	-1.68997	11.7531	-5.34408	3.01847e-06	0.000305617	4.48984	0.645417	mRNA		7	11706000	11707705	homeobox-leucine zipper protein ATHB-12-like			nucleus	J.regia	CG
109005065	-1.68962	8.18252	-5.534	1.59424e-06	0.000205422	5.09085	0.658506	mRNA		12	24846141	24851427	homocysteine S-methyltransferase 3			cytoplasm	J.regia	CG
121253661	-1.6872	24.0402	-4.53513	4.35255e-05	0.00117037	1.85021	0.582734	mRNA		2S	27824877	27825791	uncharacterized LOC121253661	109002836	10	nucleus	J.microcarpa	CG
121235686	-1.68417	7.60379	-3.94997	0.000276876	0.00352036	0.306095	0.529722	mRNA		6D	20764234	20767627	ABC transporter G family member 14-like	108982164		plasma membrane	J.microcarpa	CG
121261534	1.68313	4.90253	3.22997	0.00233537	0.0135377	-1.4832	0.454823	mRNA		4D	1782576	1784186	transcription factor bHLH94-like	109020625	11	extracellular space	J.microcarpa	CG
109020432	1.68262	4.04785	2.98926	0.00455027	0.0210558	-2.03404	0.427318	mRNA		6	31516404	31519233	uncharacterized GPI-anchored protein At4g28100-like			anchored component of plasma membrane	J.regia	CG
109009903	1.68216	60.7998	3.72363	0.000552051	0.00535024	-0.526032	0.507354	mRNA		13	11711146	11713365	expansin-A1-like			extracellular space	J.regia	CG
109006388	1.68115	20.4769	3.11704	0.00320375	0.01651	-1.86286	0.442074	mRNA		11	30545768	30547521	aspartyl protease AED3			extracellular space	J.regia	CG
109002076	1.67753	2.18743	2.84905	0.00662843	0.027501	-2.33982	0.410724	mRNA		2	28932984	28935164	bidirectional sugar transporter SWEET4-like			endomembrane system	J.regia	CG
109012405	1.67692	4.69444	4.12109	0.000162656	0.00258941	0.758221	0.545931	mRNA		13	33669274	33675207	uncharacterized LOC109012405			nucleus	J.regia	CG
108993193	1.67517	3.99884	2.62494	0.0118489	0.041267	-2.80874	0.383335	mRNA		12	27843322	27846865	acyl-protein thioesterase 2-like			chloroplast	J.regia	CG
109016167	1.67147	21.3747	3.57654	0.000856577	0.00706211	-0.789031	0.492244	mRNA		14	26566336	26570568	beta-glucosidase 12-like			extracellular space	J.regia	CG
109001018	1.67085	5.88135	2.67665	0.0103866	0.0375116	-2.72565	0.389749	mRNA		8	828072	830564	U-box domain-containing protein 14-like			chloroplast	J.regia	CG
121258064	-1.67034	8.14107	-5.2591	4.01194e-06	0.000353916	4.22706	0.639369	mRNA		3S	8781117	8785392	adagio protein 3	108986473	16	nucleus	J.microcarpa	CG
109010997	1.66879	4.76807	3.179	0.00269546	0.0147858	-1.6029	0.449102	mRNA		12	28431272	28435185	aspartyl protease family protein At5g10770-like			extracellular space	J.regia	CG
121257763	-1.6674	7.64372	-4.54549	4.2092e-05	0.00115339	2.03428	0.583612	mRNA		3S	6247072	6252200	two-component response regulator-like APRR9	109007532	16	nucleus	J.microcarpa	CG
121257763	-1.6674	7.64372	-4.54549	4.2092e-05	0.00115339	2.03428	0.583612	mRNA		3S	6247072	6252199	two-component response regulator-like APRR9	109007532	16	nucleus	J.microcarpa	CG
121257763	-1.6674	7.64372	-4.54549	4.2092e-05	0.00115339	2.03428	0.583612	mRNA		3S	6247072	6252197	two-component response regulator-like APRR9	109007532	16	nucleus	J.microcarpa	CG
121236180	-1.6671	434.695	-3.8689	0.000355177	0.00411779	-0.0262688	0.521832	mRNA		6D	37104683	37105756	cold and drought-regulated protein CORA-like	108984723	2	extracellular space	J.microcarpa	CG
108994858	1.66709	3.05799	3.01192	0.00427812	0.020156	-1.98389	0.42996	ncRNA	lncRNA	3	33242297	33243148	uncharacterized LOC108994858				J.regia	CG
121239114	-1.66683	31.7733	-3.57649	0.000856693	0.00706211	-1.00887	0.492239	mRNA		7D	7736269	7738905	uncharacterized LOC121239114	108998480	14	nucleus	J.microcarpa	CG
109008583	1.66576	1.9943	2.68935	0.010054	0.0366801	-2.66488	0.391314	mRNA		8	27461803	27469430	cysteine proteinase inhibitor-like			extracellular space	J.regia	CG
109008583	1.66576	1.9943	2.68935	0.010054	0.0366801	-2.66488	0.391314	misc_RNA		8	27461890	27469430	cysteine proteinase inhibitor-like			extracellular space	J.regia	CG
109008583	1.66576	1.9943	2.68935	0.010054	0.0366801	-2.66488	0.391314	mRNA		8	27461890	27469430	cysteine proteinase inhibitor-like			extracellular space	J.regia	CG
109008583	1.66576	1.9943	2.68935	0.010054	0.0366801	-2.66488	0.391314	misc_RNA		8	27461890	27465634	cysteine proteinase inhibitor-like			extracellular space	J.regia	CG
108993437	1.66503	3.55507	3.51287	0.00103348	0.00799427	-0.808276	0.485562	mRNA		13	6586808	6589238	monooxygenase 2-like			cytoplasm	J.regia	CG
108991125	1.66463	3.72865	2.81722	0.00720971	0.0290309	-2.40559	0.406899	mRNA		10	32383559	32386430	leucine-rich repeat extensin-like protein 4			extracellular space	J.regia	CG
121258530	1.66417	2.72414	2.61699	0.01209	0.0418611	-2.80853	0.382343	mRNA		3S	4640919	4642059	ethylene-responsive transcription factor ERF014-like	108992157	16	nucleus	J.microcarpa	CG
121258231	-1.66415	9.14118	-3.53856	0.000958246	0.00760221	-0.822959	0.488268	mRNA		3S	15487136	15489660	cytochrome P450 71B10-like	108991514	16	endomembrane system	J.microcarpa	CG
109012041	-1.66345	8.89486	-4.04865	0.000203941	0.0029303	0.593384	0.539142	mRNA		4	2732552	2735397	uncharacterized protein DDB_G0271670-like			nucleus	J.regia	CG
108991936	1.65938	1.16287	2.59229	0.0128674	0.0438225	-2.87969	0.379255	mRNA		7	50880281	50885001	cucumisin-like			extracellular space	J.regia	CG
108991936	1.65938	1.16287	2.59229	0.0128674	0.0438225	-2.87969	0.379255	mRNA		7	50880282	50885001	cucumisin-like			extracellular space	J.regia	CG
121254762	1.65856	16.1243	3.0084	0.00431941	0.0203106	-2.07171	0.42955	misc_RNA		3D	13026280	13034669	thioredoxin H2-like	108991653	13	chloroplast	J.microcarpa	CG
121254762	1.65856	16.1243	3.0084	0.00431941	0.0203106	-2.07171	0.42955	mRNA		3D	13026280	13027166	thioredoxin H2-like	108991653	13	chloroplast	J.microcarpa	CG
109005068	1.65367	2.52099	3.15654	0.00287021	0.0154184	-1.67575	0.446564	mRNA		12	24818013	24827517	protein NETWORKED 1A-like			nucleus	J.regia	CG
121239880	1.64851	45.9703	3.25686	0.0021643	0.0129132	-1.7066	0.457818	mRNA		7D	20721739	20722580	stress-response A/B barrel domain-containing protein At5g22580	109000687	14	nucleus	J.microcarpa	CG
121260505	-1.6416	4.30211	-2.67129	0.0105301	0.0379003	-2.86085	0.389086	mRNA		4D	24507967	24511703	stachyose synthase-like	108980220	11	cytoplasm	J.microcarpa	CG
109007543	-1.64086	10.4498	-3.75771	0.000498094	0.0050199	-0.267339	0.51079	mRNA		16	6356948	6358414	homeobox-leucine zipper protein ATHB-12-like			nucleus	J.regia	CG
121242773	-1.63934	12.7849	-4.13474	0.00015584	0.00252932	0.736146	0.547199	mRNA		8D	10921703	10923913	cytochrome P450 CYP82D47-like	109019465	6	endomembrane system	J.microcarpa	CG
109017659	1.63839	4.43695	2.56799	0.0136763	0.0458102	-2.95045	0.376206	mRNA		11	26424264	26427466	uncharacterized LOC109017659			extracellular space	J.regia	CG
121263004	1.63638	2.35296	2.82047	0.00714819	0.028871	-2.40154	0.407291	mRNA		4S	5992367	5994241	transcription factor bHLH93-like	109011816	8	nucleus	J.microcarpa	CG
108982222	-1.63614	14.4038	-4.44848	5.75404e-05	0.00140193	1.66649	0.575309	mRNA		3	4363710	4364606	sigma factor binding protein 1, chloroplastic-like			nucleus	J.regia	CG
121234507	1.63486	97.3784	2.79382	0.00766679	0.0303557	-2.84594	0.404073	mRNA		6D	2080424	2082500	cytochrome P450 71A1-like	108986005	2	endomembrane system	J.microcarpa	CG
108992682	1.63476	4.72108	3.33059	0.001754	0.0111877	-1.24274	0.465952	mRNA		1	39803794	39815989	ABC transporter G family member 32			plasma membrane	J.regia	CG
109007171	-1.62916	29.6738	-3.30979	0.0018616	0.0116649	-1.7222	0.463669	mRNA		11	31122771	31123774	uncharacterized LOC109007171			chloroplast	J.regia	CG
121238750	-1.62897	6.86948	-4.98986	9.82688e-06	0.000534988	3.39395	0.619399	mRNA		7D	4390046	4392127	cytochrome P450 CYP82D47-like	109008523	14	endomembrane system	J.microcarpa	CG
121264614	1.62574	8.75743	2.86876	0.00629064	0.0264972	-2.38815	0.413082	mRNA		5D	33973275	33976230	pyruvate decarboxylase 1	108994918	3	cytoplasm	J.microcarpa	CG
121262914	1.62457	4.36518	3.56694	0.000881238	0.00719953	-0.658161	0.491242	mRNA		4S	3681461	3683154	AAA-ATPase At5g57480-like	108991156	8	extracellular space	J.microcarpa	CG
108991778	-1.62265	3.836	-3.87521	0.000348383	0.00406355	0.155337	0.522451	ncRNA	lncRNA	7	50897370	50899013	uncharacterized LOC108991778				J.regia	CG
108991778	-1.62265	3.836	-3.87521	0.000348383	0.00406355	0.155337	0.522451	ncRNA	lncRNA	7	50897372	50899013	uncharacterized LOC108991778				J.regia	CG
108991778	-1.62265	3.836	-3.87521	0.000348383	0.00406355	0.155337	0.522451	ncRNA	lncRNA	7	50897375	50899013	uncharacterized LOC108991778				J.regia	CG
121259145	1.62131	2.68212	2.6495	0.0111324	0.0394484	-2.74359	0.386388	mRNA		4D	28428148	28429833	transcription factor bHLH61-like	108991342	11	nucleus	J.microcarpa	CG
121247693	-1.62127	2.28044	-3.60073	0.000797296	0.00673058	-0.578194	0.49476	mRNA		1S	29649580	29651626	alcohol acyltransferase 9-like	108980010	12	nucleus	J.microcarpa	CG
108997823	-1.62034	21.8718	-5.49067	1.84468e-06	0.000228491	4.87995	0.655571	mRNA		5	13932409	13937996	NAC domain-containing protein 40-like			plasma membrane	J.regia	CG
121251040	1.61969	4.40086	3.97292	0.000257941	0.00337094	0.378976	0.53193	mRNA		2D	35805333	35808345	uncharacterized LOC121251040	109010139	1	extracellular space	J.microcarpa	CG
121252339	-1.61961	11.6818	-3.66852	0.000651397	0.00591029	-0.575443	0.501746	mRNA		2S	4114741	4115624	microsomal glutathione S-transferase 3	109010098	10	endomembrane system	J.microcarpa	CG
109007152	-1.61892	6.65809	-3.09059	0.00344722	0.0173828	-1.96643	0.439048	mRNA		7	39736542	39740056	1-aminocyclopropane-1-carboxylate oxidase homolog 1-like			cytoplasm	J.regia	CG
108984789	1.6182	8.55635	3.68571	0.000618698	0.00573835	-0.347207	0.503502	mRNA		3	751918	757353	glucomannan 4-beta-mannosyltransferase 9			endomembrane system	J.regia	CG
118349855	-1.61802	1.81621	-2.65678	0.0109277	0.0388519	-2.74689	0.387291	mRNA		11	22620968	22621619	uncharacterized LOC118349855			organelle membrane	J.regia	CG
121243128	1.61781	10.3513	3.77314	0.000475366	0.00489359	-0.155312	0.512339	mRNA		8D	228975	230898	protein ASPARTIC PROTEASE IN GUARD CELL 2	108980914	6	extracellular space	J.microcarpa	CG
118343667	-1.61577	3.03882	-4.96248	1.07585e-05	0.000556744	3.21621	0.617298	mRNA		1	10393021	10397384	uncharacterized LOC118343667			nucleus	J.regia	CG
109013393	-1.61489	5.69335	-3.8183	0.000414467	0.00451865	-0.0103175	0.516839	mRNA			10391	15596	lipoxygenase 6, chloroplastic			nucleus	J.regia	CG
121243715	-1.61459	36.2502	-6.28838	1.23671e-07	5.13398e-05	7.47674	0.705076	mRNA		8D	34328282	34329668	temperature-induced lipocalin-1-like	109012906	6	nucleus	J.microcarpa	CG
109010151	1.61451	12.2855	3.53308	0.000973843	0.0076568	-0.842074	0.487692	mRNA		1	18423188	18427328	beta-amylase-like			chloroplast	J.regia	CG
109001005	-1.60995	6.30962	-5.62864	1.15861e-06	0.000169803	5.35386	0.664813	mRNA		8	672024	674834	phospholipid hydroperoxide glutathione peroxidase 1, chloroplastic-like			mitochondrion	J.regia	CG
121265401	1.60775	5.80699	3.50865	0.00104637	0.00806082	-0.807725	0.485115	mRNA		5D	415774	417425	UDP-glycosyltransferase 73C3-like	108985787	6	chloroplast	J.microcarpa	CG
109000353	1.60732	4.27604	3.56412	0.000888627	0.00723527	-0.672943	0.490947	mRNA		7	37279899	37280909	uncharacterized LOC109000353			endomembrane system	J.regia	CG
121251145	-1.60698	2.48042	-3.1409	0.00299818	0.0159055	-1.70133	0.44479	ncRNA	lncRNA	2D	3949272	3950070	uncharacterized LOC121251145				J.microcarpa	CG
121251971	1.60642	7.54778	3.24391	0.00224514	0.0132083	-1.45971	0.456378	mRNA		2S	5227518	5228887	protein EXORDIUM-like 3	109014096	10	organelle membrane	J.microcarpa	CG
109005423	1.60396	17.7204	5.4212	2.33015e-06	0.000262237	4.72149	0.650802	mRNA		7	42802733	42803808	auxin-responsive protein SAUR78-like			chloroplast	J.regia	CG
121263330	-1.60394	18.9601	-6.04053	2.87106e-07	8.58565e-05	6.69808	0.690682	mRNA		4S	8808252	8810126	uncharacterized LOC121263330	109000495	8	nucleus	J.microcarpa	CG
118349596	-1.60149	13.119	-2.74854	0.00862844	0.0329303	-3.05789	0.398572	ncRNA	lncRNA	10	6758733	6759908	uncharacterized LOC118349596				J.regia	CG
108986771	1.60094	3.57762	2.55342	0.0141835	0.0469418	-2.94478	0.374371	mRNA		16	17554184	17559820	polygalacturonase At1g48100-like			plasma membrane	J.regia	CG
108991653	1.60083	15.0824	3.03224	0.00404715	0.0194108	-2.00387	0.43232	mRNA		13	13304404	13305241	thioredoxin H2-like			chloroplast	J.regia	CG
121266146	1.60013	26.7261	3.41751	0.00136518	0.0094417	-1.0921	0.475391	mRNA		5D	15049762	15059267	2-succinylbenzoate--CoA ligase, chloroplastic/peroxisomal-like	109013440	3	chloroplast	J.microcarpa	CG
108984668	-1.59826	43.0059	-3.48305	0.00112791	0.00841613	-1.25168	0.482401	mRNA		9	21019713	21020658	21 kDa protein-like			extracellular space	J.regia	CG
108995811	1.5963	119.674	5.07333	7.45121e-06	0.000467474	3.49716	0.625724	mRNA		11	11884437	11887718	GDP-mannose 3,5-epimerase 2-like			cytoplasm	J.regia	CG
108995811	1.5963	119.674	5.07333	7.45121e-06	0.000467474	3.49716	0.625724	mRNA		11	11884437	11887696	GDP-mannose 3,5-epimerase 2-like			cytoplasm	J.regia	CG
121255565	1.59507	6.5219	3.3201	0.0018075	0.011419	-1.27183	0.464802	mRNA		3D	5583976	5589746	protein DETOXIFICATION 46, chloroplastic-like	108986977	13	organelle membrane	J.microcarpa	CG
121248743	1.59503	9.69941	3.13501	0.00304773	0.0160443	-1.96088	0.444121	mRNA		2D	19768699	19787104	uncharacterized LOC121248743	109003954	1	nucleus	J.microcarpa	CG
121236063	1.59204	6.93453	3.63272	0.000724904	0.00632323	-0.507484	0.498069	mRNA		6D	30746099	30746937	protein SPIRAL1-like 5	109004182	2	extracellular space	J.microcarpa	CG
121261842	-1.59118	5.90728	-4.22242	0.000118254	0.00213982	1.1073	0.555251	mRNA		4S	2545178	2546512	dehydration-responsive element-binding protein 3-like	109018448	8	nucleus	J.microcarpa	CG
109014344	1.58892	5.56172	2.88089	0.00609075	0.0258651	-2.28996	0.414529	mRNA		7	37549590	37552713	protein NRT1/ PTR FAMILY 3.1-like			plasma membrane	J.regia	CG
109001127	-1.58698	23.8905	-5.81765	6.11425e-07	0.000129956	5.95604	0.676997	mRNA		15	20035894	20037194	probable E3 ubiquitin-protein ligase RHY1A			nucleus	J.regia	CG
121256987	-1.58562	18.077	-6.76147	2.4772e-08	2.06782e-05	9.04576	0.730309	mRNA		1D	39529340	39531410	F-box/kelch-repeat protein SKIP20-like	108984319	7	nucleus	J.microcarpa	CG
121263316	1.58534	112.446	3.10653	0.00329854	0.0168472	-2.28344	0.440873	mRNA		4S	8697228	8698281	germin-like protein subfamily 2 member 1	109000505	8	extracellular space	J.microcarpa	CG
108995310	1.58486	6.49902	3.0595	0.00375565	0.0184458	-1.94651	0.435472	mRNA		7	3202318	3203080	uncharacterized LOC108995310			nucleus	J.regia	CG
108996955	1.5779	53.7544	2.64094	0.0113776	0.0400289	-3.08432	0.385325	mRNA		14	5734027	5737329	trans-cinnamate 4-monooxygenase-like			endomembrane system	J.regia	CG
109010778	1.57624	3.43142	3.69453	0.000602526	0.00563738	-0.35664	0.504402	mRNA		7	16858047	16859085	cell wall / vacuolar inhibitor of fructosidase 1			organelle membrane	J.regia	CG
108994404	1.57169	3.20553	3.40634	0.00141011	0.00965803	-1.08244	0.474187	mRNA		9	15545251	15548612	WAT1-related protein At5g47470-like			endomembrane system	J.regia	CG
121239455	-1.57148	7.08424	-5.74403	7.84455e-07	0.000141787	5.69798	0.672316	mRNA		7D	4486713	4487636	uncharacterized LOC121239455	109008509	14	nucleus	J.microcarpa	CG
109011944	1.56891	6.652	3.97116	0.00025935	0.0033786	0.414988	0.531761	mRNA		3	2585632	2587280	peroxidase A2-like			extracellular space	J.regia	CG
121242390	1.56828	3.32009	2.96855	0.0048132	0.0218874	-2.07959	0.424893	mRNA		1D	33171850	33172643	classical arabinogalactan protein 25-like	108995041	7	plasma membrane	J.microcarpa	CG
109013189	1.56708	11.9336	4.64223	3.0758e-05	0.000961765	2.34035	0.591714	mRNA		4	29095910	29099995	nucleobase-ascorbate transporter 2-like			plasma membrane	J.regia	CG
109013189	1.56708	11.9336	4.64223	3.0758e-05	0.000961765	2.34035	0.591714	mRNA		4	29095910	29099989	nucleobase-ascorbate transporter 2-like			plasma membrane	J.regia	CG
121262630	1.56625	13.7455	3.98253	0.000250388	0.00330391	0.436324	0.532852	mRNA		4S	22907104	22908870	transcription factor bHLH93-like	108985538	8	nucleus	J.microcarpa	CG
108982950	-1.56501	11.6508	-3.4809	0.00113502	0.00844952	-1.14699	0.482173	misc_RNA		16	28145513	28147725	cold-regulated protein 27-like			nucleus	J.regia	CG
108982950	-1.56501	11.6508	-3.4809	0.00113502	0.00844952	-1.14699	0.482173	mRNA		16	28145515	28147720	cold-regulated protein 27-like			nucleus	J.regia	CG
109018755	-1.56425	2.66149	-3.74269	0.000521222	0.00518445	-0.205135	0.509279	mRNA		15	7787479	7798430	probable disease resistance protein At4g27220			nucleus	J.regia	CG
121266843	-1.56278	7.88687	-4.41162	6.47656e-05	0.00148445	1.63582	0.572106	mRNA		5S	4612677	4613550	ethylene-responsive transcription factor 12-like	108983244	4	nucleus	J.microcarpa	CG
121265626	1.56223	4.02465	4.04043	0.000209226	0.00296672	0.54639	0.538365	mRNA		5D	14342375	14347777	uncharacterized LOC121265626	109012687	3	chloroplast	J.microcarpa	CG
121265626	1.56223	4.02465	4.04043	0.000209226	0.00296672	0.54639	0.538365	mRNA		5D	14342387	14344015	uncharacterized LOC121265626	109012687	3	chloroplast	J.microcarpa	CG
121265626	1.56223	4.02465	4.04043	0.000209226	0.00296672	0.54639	0.538365	mRNA		5D	14342389	14347777	uncharacterized LOC121265626	109012687	3	chloroplast	J.microcarpa	CG
121265156	-1.56212	2.8713	-4.06069	0.000196438	0.00286146	0.650618	0.540277	mRNA		1D	8407120	8411629	ubiquitin-conjugating enzyme E2 4-like	109021528	7	nucleus	J.microcarpa	CG
108990325	1.56074	8.13936	3.29469	0.00194357	0.011974	-1.38767	0.462006	mRNA		9	3947485	3955623	cell division cycle protein 48 homolog			cytoplasm	J.regia	CG
121261070	1.56062	10.57	3.78175	0.000463129	0.00482977	-0.101007	0.5132	mRNA		4D	31881286	31892412	subtilisin-like protease SBT2.6	109003103	11	plasma membrane	J.microcarpa	CG
121242612	-1.56024	3.65403	-2.95191	0.00503455	0.0225679	-2.18032	0.422938	mRNA		8D	27453877	27455417	transcription factor MYB62-like	109014792	6	nucleus	J.microcarpa	CG
121251404	1.55886	132.589	3.53547	0.000967004	0.00763699	-1.13521	0.487944	mRNA		2S	6244524	6246335	36.4 kDa proline-rich protein-like	108996790	10	extracellular space	J.microcarpa	CG
121251404	1.55886	132.589	3.53547	0.000967004	0.00763699	-1.13521	0.487944	mRNA		2S	6244524	6246334	36.4 kDa proline-rich protein-like	108996790	10	extracellular space	J.microcarpa	CG
121247102	1.55822	7.59329	4.19452	0.000129136	0.00224684	1.02542	0.552706	mRNA		1S	16854131	16859474	probable boron transporter 2	108994816	12	endomembrane system	J.microcarpa	CG
121247514	1.55666	5.72432	3.19068	0.00260859	0.0144956	-1.58642	0.450418	mRNA		1S	1283646	1284511	protein RALF-like 34	108999599	7	extracellular space	J.microcarpa	CG
108998136	-1.55365	6.6837	-5.1116	6.56127e-06	0.000444744	3.76414	0.628583	mRNA		6	30145397	30157755	synaptotagmin-5-like			endomembrane system	J.regia	CG
108988328	1.55117	3.67334	4.00723	0.00023195	0.00314937	0.426957	0.535212	mRNA		13	34865659	34868451	uncharacterized LOC108988328			nucleus	J.regia	CG
118343946	-1.5511	4.23923	-3.22088	0.00239608	0.013734	-1.56359	0.453807	ncRNA	lncRNA	12	23990338	23992411	uncharacterized LOC118343946				J.regia	CG
121241529	-1.54595	3.47556	-3.33894	0.0017125	0.0109932	-1.24323	0.466866	mRNA		7S	1432094	1437208	protein PIN-LIKES 3-like	108989581	5	plasma membrane	J.microcarpa	CG
121241529	-1.54595	3.47556	-3.33894	0.0017125	0.0109932	-1.24323	0.466866	mRNA		7S	1432094	1437206	protein PIN-LIKES 3-like	108989581	5	plasma membrane	J.microcarpa	CG
121241529	-1.54595	3.47556	-3.33894	0.0017125	0.0109932	-1.24323	0.466866	mRNA		7S	1432094	1436413	protein PIN-LIKES 3-like	108989581	5	plasma membrane	J.microcarpa	CG
121241529	-1.54595	3.47556	-3.33894	0.0017125	0.0109932	-1.24323	0.466866	misc_RNA		7S	1432122	1437262	protein PIN-LIKES 3-like	108989581	5	plasma membrane	J.microcarpa	CG
121259331	1.5418	3.79307	3.04399	0.00391903	0.0190244	-1.91323	0.43368	ncRNA	lncRNA	4D	22791207	22811620	uncharacterized LOC121259331				J.microcarpa	CG
109001162	1.5408	90.6886	5.86518	5.20482e-07	0.000117562	6.06227	0.679976	mRNA		7	17610841	17613298	S-adenosylmethionine synthase 2			cytoplasm	J.regia	CG
109014803	1.53778	4.6102	2.91346	0.005583	0.0243222	-2.21692	0.418399	mRNA		12	18856818	18859322	uncharacterized LOC109014803			anchored component of plasma membrane	J.regia	CG
108997708	1.53724	90.7957	3.66066	0.000666897	0.00598586	-0.80991	0.500941	mRNA		11	9356897	9359299	naringenin,2-oxoglutarate 3-dioxygenase			cytoplasm	J.regia	CG
121264903	1.53344	219.508	3.64115	0.000706918	0.00623146	-0.788011	0.498937	mRNA		5D	9518297	9519917	major latex allergen Hev b 5	108982593	3	extracellular space	J.microcarpa	CG
121264903	1.53344	219.508	3.64115	0.000706918	0.00623146	-0.788011	0.498937	mRNA		5D	9518509	9519917	major latex allergen Hev b 5	108982593	3	extracellular space	J.microcarpa	CG
121250368	1.53307	4.14054	3.62202	0.000748374	0.00644885	-0.524468	0.496965	mRNA		2D	5826092	5827990	GDSL esterase/lipase At5g37690	108988213	1	anchored component of plasma membrane	J.microcarpa	CG
121250368	1.53307	4.14054	3.62202	0.000748374	0.00644885	-0.524468	0.496965	mRNA		2D	5826093	5828765	GDSL esterase/lipase At5g37690	108988213	1	anchored component of plasma membrane	J.microcarpa	CG
121247066	-1.53214	4.39731	-7.26412	4.51777e-09	1.25717e-05	10.2609	0.754198	mRNA		1S	1360257	1362345	red chlorophyll catabolite reductase, chloroplastic-like	108985767	12	chloroplast thylakoid membrane	J.microcarpa	CG
109012844	1.53206	2.96439	2.62259	0.0119197	0.0414338	-2.80318	0.383042	mRNA		8	906153	907323	ethylene-responsive transcription factor ERF003-like			chloroplast	J.regia	CG
108984033	1.52874	4.47131	3.74177	0.000522661	0.00518843	-0.22914	0.509187	mRNA		12	29038843	29043594	probable pectate lyase 18			anchored component of plasma membrane	J.regia	CG
121254606	1.52768	10.5858	2.86741	0.00631323	0.0265748	-2.37646	0.412921	mRNA		3D	1816715	1820326	serine carboxypeptidase-like 17	108983122	13	plasma membrane	J.microcarpa	CG
121257932	1.52753	18.7515	2.68502	0.0101661	0.0369308	-3.06289	0.390782	mRNA		3S	18524671	18526708	glutathione S-transferase U17-like	108989843	16	cytoplasm	J.microcarpa	CG
121237338	1.52719	12.2394	4.37503	7.28099e-05	0.00158489	1.54926	0.568902	mRNA		6S	10220891	10227958	nucleobase-ascorbate transporter 6-like	108991181	9	plasma membrane	J.microcarpa	CG
109012018	-1.52637	28.6591	-4.69401	2.5985e-05	0.00087524	2.34135	0.595978	mRNA		12	30439689	30442341	uncharacterized LOC109012018			chloroplast	J.regia	CG
109012018	-1.52637	28.6591	-4.69401	2.5985e-05	0.00087524	2.34135	0.595978	mRNA		12	30439700	30442868	uncharacterized LOC109012018			chloroplast	J.regia	CG
109012018	-1.52637	28.6591	-4.69401	2.5985e-05	0.00087524	2.34135	0.595978	mRNA		12	30439700	30442341	uncharacterized LOC109012018			chloroplast	J.regia	CG
121234571	1.52565	4.43319	3.5037	0.00106167	0.00812397	-0.822796	0.484592	mRNA		6D	37285159	37291915	kinesin-like protein KIN-12F	108984942	2	chloroplast	J.microcarpa	CG
121234869	-1.52518	3.02549	-4.11693	0.000164786	0.00260175	0.812326	0.545544	mRNA		6D	35742190	35747039	organic cation/carnitine transporter 4	109014246	2	plasma membrane	J.microcarpa	CG
121260720	1.52493	4.08242	3.21042	0.00246775	0.0139604	-1.52944	0.452635	mRNA		4D	26735495	26741653	probable alpha-amylase 2	108984526	11	nucleus	J.microcarpa	CG
121260720	1.52493	4.08242	3.21042	0.00246775	0.0139604	-1.52944	0.452635	mRNA		4D	26735703	26741602	probable alpha-amylase 2	108984526	11	nucleus	J.microcarpa	CG
109010920	-1.52438	10.5626	-4.02507	0.000219453	0.00304647	0.468477	0.536909	mRNA		11	22697337	22698875	EID1-like F-box protein 3			nucleus	J.regia	CG
108996790	1.5222	127.379	3.67033	0.000647872	0.00589782	-0.758642	0.501932	mRNA		10	6550097	6552051	36.4 kDa proline-rich protein-like			extracellular space	J.regia	CG
121235761	-1.52183	4.28089	-3.77803	0.000468384	0.00485759	-0.116068	0.512827	mRNA		6D	35359796	35368014	cytochrome c-type biogenesis ccda-like chloroplastic protein	109013881	2	plasma membrane	J.microcarpa	CG
121235761	-1.52183	4.28089	-3.77803	0.000468384	0.00485759	-0.116068	0.512827	mRNA		6D	35359796	35367307	cytochrome c-type biogenesis ccda-like chloroplastic protein	109013881	2	plasma membrane	J.microcarpa	CG
121235761	-1.52183	4.28089	-3.77803	0.000468384	0.00485759	-0.116068	0.512827	mRNA		6D	35359796	35367269	cytochrome c-type biogenesis ccda-like chloroplastic protein	109013881	2	plasma membrane	J.microcarpa	CG
121235761	-1.52183	4.28089	-3.77803	0.000468384	0.00485759	-0.116068	0.512827	mRNA		6D	35359796	35367196	cytochrome c-type biogenesis ccda-like chloroplastic protein	109013881	2	plasma membrane	J.microcarpa	CG
121235761	-1.52183	4.28089	-3.77803	0.000468384	0.00485759	-0.116068	0.512827	mRNA		6D	35359796	35367145	cytochrome c-type biogenesis ccda-like chloroplastic protein	109013881	2	plasma membrane	J.microcarpa	CG
109001928	-1.52147	9.31242	-4.61866	3.32065e-05	0.00100241	2.24317	0.589756	mRNA		9	18325709	18328728	caffeic acid 3-O-methyltransferase 1-like			cytoplasm	J.regia	CG
108990261	-1.52032	2.30639	-4.00428	0.000234078	0.00316245	0.479894	0.534931	mRNA		5	2237719	2240157	uncharacterized LOC108990261			nucleus	J.regia	CG
121257348	1.5182	3.27506	2.64684	0.0112079	0.0396428	-2.75941	0.386058	mRNA		3S	21314839	21320268	65-kDa microtubule-associated protein 8-like	108982514	16	nucleus	J.microcarpa	CG
121234138	-1.51737	30.938	-5.06141	7.75219e-06	0.00047486	3.48451	0.624828	mRNA		6D	25092534	25093926	uncharacterized LOC121234138	109021202	2	chloroplast thylakoid lumen	J.microcarpa	CG
121242825	1.51635	3.90299	3.84822	0.000378343	0.00428543	0.0524956	0.519798	mRNA		8D	12078052	12082159	cytochrome P450 734A1-like	108995558	6	endomembrane system	J.microcarpa	CG
121242825	1.51635	3.90299	3.84822	0.000378343	0.00428543	0.0524956	0.519798	mRNA		8D	12078052	12082137	cytochrome P450 734A1-like	108995558	6	endomembrane system	J.microcarpa	CG
121258007	1.51447	11.6522	2.98126	0.00465021	0.0213587	-2.12746	0.426382	mRNA		3S	2452962	2456548	probable pectinesterase/pectinesterase inhibitor 61	108981470	16	plasma membrane	J.microcarpa	CG
121250700	1.51341	12.9935	3.23936	0.00227422	0.013324	-1.53787	0.455871	mRNA		2D	42639404	42641194	fasciclin-like arabinogalactan protein 7	109012644	1	anchored component of plasma membrane	J.microcarpa	CG
108983944	1.51337	18.5756	2.57084	0.0135791	0.0456097	-3.12187	0.376564	mRNA		14	658260	661314	uncharacterized LOC108983944			extracellular space	J.regia	CG
121246563	1.50789	6.54734	3.62914	0.000732674	0.00636206	-0.519601	0.4977	mRNA		1D	3207458	3208220	uncharacterized LOC121246563	108995310	7	nucleus	J.microcarpa	CG
121266546	1.50701	3.09767	3.05591	0.00379287	0.0185669	-1.88526	0.435058	mRNA		5D	2552083	2553773	peroxidase A2-like	109011944	3	extracellular space	J.microcarpa	CG
109005433	-1.50558	49.8583	-4.57403	3.83785e-05	0.0010916	1.9477	0.586021	mRNA		7	42851936	42854540	dormancy-associated protein homolog 4			nucleus	J.regia	CG
109005433	-1.50558	49.8583	-4.57403	3.83785e-05	0.0010916	1.9477	0.586021	mRNA		7	42851936	42854516	dormancy-associated protein homolog 4			nucleus	J.regia	CG
108995041	1.50416	4.38239	3.04324	0.00392709	0.0190492	-1.91404	0.433593	mRNA		7	35229662	35230448	classical arabinogalactan protein 25			plasma membrane	J.regia	CG
121258025	-1.50251	4.9942	-3.38911	0.00148218	0.00999918	-1.16089	0.472324	mRNA		3S	26347327	26352597	MADS-box transcription factor ANR1-like	108995686	16	chloroplast	J.microcarpa	CG
121258025	-1.50251	4.9942	-3.38911	0.00148218	0.00999918	-1.16089	0.472324	misc_RNA		3S	26347327	26352103	MADS-box transcription factor ANR1-like	108995686	16	chloroplast	J.microcarpa	CG
121258025	-1.50251	4.9942	-3.38911	0.00148218	0.00999918	-1.16089	0.472324	mRNA		3S	26347327	26351132	MADS-box transcription factor ANR1-like	108995686	16	chloroplast	J.microcarpa	CG
121236007	1.4994	122.755	4.60966	3.41911e-05	0.00102089	2.03417	0.589006	mRNA		6D	32286239	32288045	leucoanthocyanidin dioxygenase	109010746	2	cytoplasm	J.microcarpa	CG
121262004	-1.49723	3.99982	-4.88768	1.3771e-05	0.000641724	3.04859	0.611488	mRNA		4S	8453492	8454635	protein RGF1 INDUCIBLE TRANSCRIPTION FACTOR 1-like	109007734	11	nucleus	J.microcarpa	CG
108985833	1.49672	4.95263	3.09493	0.00340614	0.0172454	-1.80317	0.439545	mRNA		14	21716503	21718899	uncharacterized LOC108985833			extracellular space	J.regia	CG
108984776	-1.49662	17.3857	-3.6861	0.000617977	0.00573443	-0.64398	0.503542	mRNA		3	828643	829561	putative phytosulfokines 6			extracellular space	J.regia	CG
121252065	-1.49156	6.39969	-3.2908	0.00196525	0.0120623	-1.45193	0.461577	mRNA		2S	7960882	7963890	probable WRKY transcription factor 51	108989105	10	nucleus	J.microcarpa	CG
121237735	1.48875	125.243	5.81546	6.15968e-07	0.000129956	5.9094	0.676859	mRNA		1D	17903254	17905714	S-adenosylmethionine synthase 2	109001162	7	cytoplasm	J.microcarpa	CG
121237735	1.48875	125.243	5.81546	6.15968e-07	0.000129956	5.9094	0.676859	mRNA		1D	17903254	17905564	S-adenosylmethionine synthase 2	109001162	7	cytoplasm	J.microcarpa	CG
121252767	1.48762	4.78059	2.52673	0.0151571	0.0493556	-3.01822	0.370999	mRNA		2S	33506921	33512210	cellulose synthase A catalytic subunit 4 [UDP-forming]-like	108981218	10	plasma membrane	J.microcarpa	CG
121243210	1.48613	6.65806	2.65285	0.0110377	0.0391569	-2.81012	0.386804	mRNA		1D	10030978	10031754	arabinogalactan protein 20-like	108996465	7	endomembrane system	J.microcarpa	CG
121243093	1.48469	7.68377	3.27303	0.00206717	0.0125377	-1.38845	0.459612	mRNA		8D	1290381	1294333	laccase-14-like	109013371	6	extracellular space	J.microcarpa	CG
108985159	1.48382	10.6651	2.65641	0.010938	0.0388742	-3.04484	0.387245	mRNA		3	24408530	24411279	plant cysteine oxidase 1-like			nucleus	J.regia	CG
108985159	1.48382	10.6651	2.65641	0.010938	0.0388742	-3.04484	0.387245	mRNA		3	24408530	24411278	plant cysteine oxidase 1-like			nucleus	J.regia	CG
121256006	1.4831	8.41439	3.09805	0.00337682	0.0171421	-1.82975	0.439903	mRNA		3D	7076702	7080924	U-box domain-containing protein 15-like	108997466	13	nucleus	J.microcarpa	CG
118344530	1.48116	4.98066	3.82542	0.000405576	0.00445461	0.0216715	0.517546	ncRNA	lncRNA	14	18079433	18081863	uncharacterized LOC118344530				J.regia	CG
108999247	-1.48066	18.5995	-5.60444	1.25722e-06	0.000180129	5.27794	0.663214	mRNA		2	3536344	3542733	probable alpha,alpha-trehalose-phosphate synthase [UDP-forming] 9			cytoplasm	J.regia	CG
109015717	-1.47969	12.0708	-4.43681	5.97385e-05	0.00142727	1.5792	0.574298	mRNA		11	26059842	26062123	galactinol synthase 1-like			endomembrane system	J.regia	CG
121252437	-1.47947	7.486	-5.72189	8.45468e-07	0.000141787	5.68522	0.670892	mRNA		2S	7885796	7916590	uncharacterized LOC121252437	108980799	10	nucleus	J.microcarpa	CG
121252437	-1.47947	7.486	-5.72189	8.45468e-07	0.000141787	5.68522	0.670892	mRNA		2S	7893695	7917019	uncharacterized LOC121252437	108980799	10	nucleus	J.microcarpa	CG
121252437	-1.47947	7.486	-5.72189	8.45468e-07	0.000141787	5.68522	0.670892	mRNA		2S	7893695	7916590	uncharacterized LOC121252437	108980799	10	nucleus	J.microcarpa	CG
121252437	-1.47947	7.486	-5.72189	8.45468e-07	0.000141787	5.68522	0.670892	mRNA		2S	7912221	7916590	uncharacterized LOC121252437	108980799	10	nucleus	J.microcarpa	CG
108987352	1.47913	54.9398	3.55508	0.000912679	0.00736716	-1.02947	0.490001	mRNA		7	26604759	26605412	putative lipid-transfer protein DIR1			extracellular space	J.regia	CG
118343696	1.47816	13.9597	3.27362	0.00206369	0.0125303	-1.46231	0.459678	mRNA		11	29294156	29295526	thioredoxin H-type-like			nucleus	J.regia	CG
108983122	1.47773	8.01881	3.05268	0.00382661	0.0187035	-1.92007	0.434685	mRNA		13	1826872	1830703	serine carboxypeptidase-like 17			plasma membrane	J.regia	CG
121246654	-1.47771	6.66378	-5.95629	3.82141e-07	9.78231e-05	6.40169	0.685594	mRNA		1S	25345408	25347318	jacalin-related lectin 19-like	109007894	12	nucleus	J.microcarpa	CG
109010403	1.47758	21.7096	2.90306	0.00574073	0.0248123	-2.40531	0.417166	mRNA		12	7585927	7587495	proline-rich receptor-like protein kinase PERK2			nucleus	J.regia	CG
121252941	1.47637	3.20997	2.95179	0.00503616	0.0225698	-2.11649	0.422924	mRNA		2S	9195860	9199090	annexin D2-like	109001578	10	nucleus	J.microcarpa	CG
121258179	-1.47428	7.49991	-2.9807	0.00465728	0.0213758	-2.24035	0.426317	mRNA		3S	6515196	6516790	homeobox-leucine zipper protein ATHB-12-like	109007543	16	nucleus	J.microcarpa	CG
109006001	-1.47399	11.1373	-4.02788	0.000217545	0.00302655	0.436666	0.537176	mRNA		10	16074843	16079701	uncharacterized LOC109006001			nucleus	J.regia	CG
108987576	-1.47261	1.69287	-2.75007	0.00859434	0.0328429	-2.55049	0.398758	mRNA		10	30307872	30311008	receptor-like protein kinase HSL1			plasma membrane	J.regia	CG
121261641	-1.4723	3.58316	-2.90114	0.00577022	0.0249117	-2.29649	0.416938	mRNA		4D	8500668	8501345	chaperone protein dnaJ 11, chloroplastic	108997644	11	chloroplast outer membrane	J.microcarpa	CG
121263043	1.47114	47.5647	2.67474	0.0104376	0.0376463	-3.15634	0.389512	mRNA		4S	4802902	4804258	protein PHOSPHATE-INDUCED 1-like	109008479	8	extracellular space	J.microcarpa	CG
109013087	1.47016	3.88858	3.08275	0.00352269	0.0176401	-1.8256	0.438148	mRNA		3	12158650	12161069	cytochrome b561 domain-containing protein At4g18260-like			endomembrane system	J.regia	CG
121265680	1.47011	13.3553	3.87799	0.000345426	0.00403522	0.111842	0.522724	mRNA		1D	31332522	31336741	probable polygalacturonase	108988990	7	anchored component of plasma membrane	J.microcarpa	CG
121265680	1.47011	13.3553	3.87799	0.000345426	0.00403522	0.111842	0.522724	mRNA		1D	31332522	31335590	probable polygalacturonase	108988990	7	anchored component of plasma membrane	J.microcarpa	CG
108994407	-1.4692	27.7614	-5.77666	7.02441e-07	0.000138708	5.80296	0.674401	mRNA		9	15226040	15228151	homeobox-leucine zipper protein HAT4-like			nucleus	J.regia	CG
121256745	-1.46713	13.2265	-5.47761	1.92758e-06	0.000234551	4.90791	0.65468	mRNA		3D	31818929	31820740	cytochrome P450 89A2-like	109003786	13	endomembrane system	J.microcarpa	CG
121257990	-1.46398	15.2362	-6.51139	5.79381e-08	3.17816e-05	8.23441	0.717323	misc_RNA		3S	5378864	5380885	protein RGF1 INDUCIBLE TRANSCRIPTION FACTOR 1-like	109004546	16	nucleus	J.microcarpa	CG
121257990	-1.46398	15.2362	-6.51139	5.79381e-08	3.17816e-05	8.23441	0.717323	mRNA		3S	5378864	5380885	protein RGF1 INDUCIBLE TRANSCRIPTION FACTOR 1-like	109004546	16	nucleus	J.microcarpa	CG
108984354	1.4635	5.27979	3.13572	0.00304171	0.0160374	-1.70325	0.444201	mRNA		13	8691436	8692764	proline-rich protein 4-like			extracellular space	J.regia	CG
108983244	-1.46309	3.25757	-2.83909	0.00680539	0.0279548	-2.42858	0.40953	mRNA		4	30098309	30099234	ethylene-responsive transcription factor 12-like			nucleus	J.regia	CG
109011122	-1.46304	2.50967	-3.46062	0.00120428	0.00874472	-0.923461	0.480013	mRNA		1	15849085	15851448	uncharacterized LOC109011122			nucleus	J.regia	CG
109011122	-1.46304	2.50967	-3.46062	0.00120428	0.00874472	-0.923461	0.480013	mRNA		1	15849087	15851744	uncharacterized LOC109011122			nucleus	J.regia	CG
108990126	1.46151	6.44149	3.79516	0.00044467	0.00471694	-0.0668894	0.514538	mRNA		14	11887005	11889762	zinc finger protein BALDIBIS-like			nucleus	J.regia	CG
121252727	-1.45997	8.70016	-6.1406	2.04366e-07	7.26598e-05	7.02333	0.696596	mRNA		2S	1856192	1862598	potassium transporter 8-like	108997092	10	plasma membrane	J.microcarpa	CG
109009611	-1.45845	17.1801	-3.5225	0.00100464	0.00782792	-1.08072	0.486578	mRNA		11	35253922	35261422	probable E3 ubiquitin-protein ligase RZFP34			nucleus	J.regia	CG
108996006	-1.45843	1.27031	-3.74052	0.00052464	0.00519741	-0.314125	0.50906	mRNA		1	42839270	42840967	1-aminocyclopropane-1-carboxylate oxidase homolog 1-like			cytoplasm	J.regia	CG
109010152	1.45493	6.03365	2.93659	0.00524674	0.0232584	-2.18974	0.421134	mRNA		1	18438480	18439272	uncharacterized LOC109010152			plasma membrane	J.regia	CG
108984561	1.45315	4.22559	3.31657	0.00182583	0.011486	-1.27985	0.464415	mRNA		1	4722354	4723562	pollen-specific protein-like At4g18596			extracellular space	J.regia	CG
121259634	1.45089	2.69662	3.7306	0.000540567	0.00527892	-0.310392	0.50806	mRNA		4D	29151925	29184216	rho GTPase-activating protein REN1-like	108983770	11	nucleus	J.microcarpa	CG
121259634	1.45089	2.69662	3.7306	0.000540567	0.00527892	-0.310392	0.50806	mRNA		4D	29151925	29184215	rho GTPase-activating protein REN1-like	108983770	11	nucleus	J.microcarpa	CG
121259634	1.45089	2.69662	3.7306	0.000540567	0.00527892	-0.310392	0.50806	mRNA		4D	29151925	29184211	rho GTPase-activating protein REN1-like	108983770	11	nucleus	J.microcarpa	CG
121247838	-1.44874	3.62662	-2.83118	0.00694919	0.0282964	-2.46471	0.408579	mRNA		1S	24831890	24845891	nuclear transcription factor Y subunit A-3-like	109005309	12	nucleus	J.microcarpa	CG
121250186	-1.44862	6.04079	-5.70532	8.94185e-07	0.000144264	5.6099	0.669822	mRNA		2D	4502300	4526547	truncated transcription factor CAULIFLOWER A-like	109005638	1	nucleus	J.microcarpa	CG
121265389	1.44645	8.75889	3.46511	0.00118862	0.00867362	-0.913395	0.480492	mRNA		5D	735874	741547	glucomannan 4-beta-mannosyltransferase 9	108984789	3	endomembrane system	J.microcarpa	CG
121260709	1.44641	18.8973	4.58099	3.75229e-05	0.00107321	2.09785	0.586606	mRNA		4D	28175091	28177878	mannan endo-1,4-beta-mannosidase 7-like	108991358	11	extracellular space	J.microcarpa	CG
121257022	1.44483	31.9619	2.89649	0.00584248	0.0250995	-2.53565	0.416385	mRNA		3S	26981839	26983606	gallate 1-beta-glucosyltransferase-like	108997218	16	plasma membrane	J.microcarpa	CG
109000498	-1.4405	1.67492	-2.5321	0.0149565	0.0489601	-2.98096	0.371679	mRNA		8	8843680	8846611	transcription factor PIF3-like			nucleus	J.regia	CG
108986977	1.43769	5.29271	2.94962	0.00506579	0.0226762	-2.13268	0.422669	mRNA		13	5735327	5741151	protein DETOXIFICATION 46, chloroplastic-like			organelle membrane	J.regia	CG
109001915	1.43512	93.6445	4.23375	0.000114093	0.00209174	0.865278	0.556281	mRNA		16	27611975	27615120	tubulin alpha chain			cytoplasm	J.regia	CG
121243094	1.43418	5.53335	2.829	0.00698919	0.0284118	-2.40162	0.408317	mRNA		8D	1273819	1283573	uncharacterized LOC121243094	109013369	6	extracellular space	J.microcarpa	CG
121242358	1.43418	9.9056	2.94465	0.00513411	0.0228806	-2.19189	0.422084	mRNA		1D	33082596	33084321	basic proline-rich protein-like	108995028	7	extracellular space	J.microcarpa	CG
108991077	-1.43272	5.5291	-3.00679	0.0043384	0.020365	-2.09136	0.429363	mRNA		3	12812457	12815875	protein SRG1-like			cytoplasm	J.regia	CG
108987341	1.43268	6.28372	3.5399	0.000954476	0.00757857	-0.723003	0.488409	mRNA		7	25975144	25978896	probably inactive leucine-rich repeat receptor-like protein kinase At3g28040			plasma membrane	J.regia	CG
108993230	1.42978	11.4719	3.1073	0.00329151	0.0168247	-1.95258	0.440961	mRNA		15	18350802	18358246	amino acid permease 6-like			plasma membrane	J.regia	CG
108997696	1.42946	59.7387	3.35742	0.00162398	0.0105906	-1.4635	0.468882	mRNA		11	4400712	4403385	tubulin alpha-1 chain-like			cytoplasm	J.regia	CG
108988265	1.42889	3.96395	3.27274	0.00206889	0.012538	-1.38598	0.45958	mRNA		5	363848	370899	DNA topoisomerase 2			nucleus	J.regia	CG
108988265	1.42889	3.96395	3.27274	0.00206889	0.012538	-1.38598	0.45958	mRNA		5	363849	370899	DNA topoisomerase 2			nucleus	J.regia	CG
121261279	-1.42859	12.7113	-3.22445	0.00237207	0.0136638	-1.80561	0.454206	mRNA		4D	33768325	33772201	probable E3 ubiquitin-protein ligase RZFP34	109009611	11	nucleus	J.microcarpa	CG
109010584	-1.42842	5.57155	-2.65736	0.0109116	0.0388165	-2.95339	0.387362	mRNA		10	15397758	15399221	desiccation protectant protein Lea14 homolog			nucleus	J.regia	CG
121241184	1.42798	137.38	3.29639	0.00193416	0.0119503	-1.77617	0.462194	mRNA		7S	1018660	1021147	aspartyl protease AED3-like	108989124	5	extracellular space	J.microcarpa	CG
108993986	1.42779	528.735	3.88594	0.000337112	0.00398387	-0.0229291	0.523502	mRNA		13	29579591	29580794	MLP-like protein 28			cytoplasm	J.regia	CG
109016292	1.42768	1071.75	3.46252	0.00119764	0.00870965	-1.17327	0.480215	mRNA		14	26737634	26741705	beta-glucosidase 12-like			extracellular space	J.regia	CG
121256016	1.42757	21.8366	4.92386	1.22224e-05	0.00059108	3.14687	0.61431	mRNA		3D	7185833	7187330	protein EXORDIUM-like 5	108997446	13	plasma membrane	J.microcarpa	CG
121247816	1.42534	8.76621	3.86577	0.000358593	0.00414157	0.129026	0.521525	mRNA		1S	27720563	27725684	probable pectate lyase 18	108984033	12	anchored component of plasma membrane	J.microcarpa	CG
109013553	1.42445	5.6317	2.78595	0.00782653	0.0307542	-2.57058	0.403119	mRNA		4	33648176	33649443	tropinone reductase-like 1			cytoplasm	J.regia	CG
109021561	1.42242	198.159	3.6151	0.000763951	0.00652607	-0.864913	0.49625	mRNA		5	21510641	21516098	beta-glucosidase 12-like			extracellular space	J.regia	CG
121249738	-1.41698	58.3552	-3.98449	0.000248874	0.00329138	0.161524	0.53304	ncRNA	lncRNA	2D	1880716	1881729	uncharacterized LOC121249738				J.microcarpa	CG
109004006	1.41568	86.9178	2.73115	0.00902667	0.0339311	-2.95933	0.396447	mRNA		13	27025503	27030718	1,4-dihydroxy-2-naphthoyl-CoA synthase, peroxisomal-like			chloroplast	J.regia	CG
108989105	-1.4154	7.35529	-4.59405	3.59681e-05	0.0010569	2.18667	0.5877	mRNA		10	8738422	8741398	probable WRKY transcription factor 51			nucleus	J.regia	CG
108989146	1.41356	3.98052	3.74233	0.000521777	0.00518445	-0.209202	0.509243	mRNA		7	36942757	36943488	uncharacterized LOC108989146			extracellular space	J.regia	CG
109012644	1.41337	12.7934	3.32277	0.00179373	0.0113719	-1.35211	0.465095	mRNA		1	44246073	44248022	fasciclin-like arabinogalactan protein 7			anchored component of plasma membrane	J.regia	CG
121249123	1.41272	8.72434	2.77408	0.00807321	0.0314652	-2.62484	0.40168	mRNA		1D	19503437	19504545	uncharacterized LOC121249123	108983741	7	anchored component of plasma membrane	J.microcarpa	CG
121259873	1.41046	5.31329	2.95326	0.00501617	0.0225171	-2.12382	0.423098	mRNA		4D	7560063	7566594	beta-galactosidase 3-like	108992047	11	extracellular space	J.microcarpa	CG
121257714	1.41021	11.6603	3.07323	0.0036164	0.0179409	-2.12315	0.437053	mRNA		3S	23774704	23777325	fructose-bisphosphate aldolase 1, chloroplastic	109006536	16	chloroplast thylakoid membrane	J.microcarpa	CG
121244700	-1.40961	23.1377	-5.29757	3.52741e-06	0.000325363	4.24215	0.642121	mRNA		8S	16871933	16872626	uncharacterized LOC121244700	108993039	15	nucleus	J.microcarpa	CG
108980634	1.40753	40.4014	2.85853	0.00646385	0.0270016	-2.70172	0.41186	mRNA		11	31601978	31603199	protein PHOSPHATE-INDUCED 1			extracellular space	J.regia	CG
109014085	-1.40644	10.5378	-4.19067	0.000130713	0.0022629	0.914286	0.552353	mRNA		2	35047335	35048788	zinc finger protein CONSTANS-LIKE 4-like			nucleus	J.regia	CG
109014085	-1.40644	10.5378	-4.19067	0.000130713	0.0022629	0.914286	0.552353	mRNA		2	35047335	35048779	zinc finger protein CONSTANS-LIKE 4-like			nucleus	J.regia	CG
108984105	-1.40509	37.1121	-5.73517	8.08335e-07	0.000141787	5.65609	0.671747	ncRNA	lncRNA	1	2391456	2392467	uncharacterized LOC108984105				J.regia	CG
121244589	-1.40348	25.75	-4.25619	0.000106274	0.00199551	0.978048	0.558311	mRNA		8S	3717422	3718954	zinc finger CCCH domain-containing protein 23-like	109008844	15	nucleus	J.microcarpa	CG
109006607	-1.40306	6.5286	-3.06735	0.00367534	0.0181582	-2.04478	0.436378	mRNA		16	23952853	23955908	uncharacterized LOC109006607			nucleus	J.regia	CG
109006607	-1.40306	6.5286	-3.06735	0.00367534	0.0181582	-2.04478	0.436378	mRNA		16	23952877	23955908	uncharacterized LOC109006607			nucleus	J.regia	CG
109006607	-1.40306	6.5286	-3.06735	0.00367534	0.0181582	-2.04478	0.436378	mRNA		16	23953103	23955908	uncharacterized LOC109006607			nucleus	J.regia	CG
108998465	-1.40143	68.0149	-2.86513	0.00635153	0.0266951	-2.86326	0.412649	mRNA		14	8173344	8176963	tropinone reductase homolog At2g29330-like			cytoplasm	J.regia	CG
108998465	-1.40143	68.0149	-2.86513	0.00635153	0.0266951	-2.86326	0.412649	mRNA		14	8173411	8176963	tropinone reductase homolog At2g29330-like			cytoplasm	J.regia	CG
121263708	1.40091	5.67264	2.74858	0.00862761	0.0329303	-2.58639	0.398576	mRNA		4S	799730	800859	ethylene-responsive transcription factor ERF003-like	109012844	8	chloroplast	J.microcarpa	CG
121235778	1.40034	9.23615	2.65792	0.010896	0.0387753	-2.85416	0.387432	mRNA		1D	2630545	2635133	L-ascorbate oxidase homolog	108995317	7	extracellular space	J.microcarpa	CG
121235778	1.40034	9.23615	2.65792	0.010896	0.0387753	-2.85416	0.387432	mRNA		1D	2630546	2635133	L-ascorbate oxidase homolog	108995317	7	extracellular space	J.microcarpa	CG
121252594	1.39986	4.23906	2.66706	0.0106447	0.0381711	-2.72522	0.388563	mRNA		2S	29827492	29830596	leucine-rich repeat extensin-like protein 4	108991125	10	extracellular space	J.microcarpa	CG
109010139	1.39915	8.69268	3.38482	0.00150064	0.0100596	-1.13726	0.47186	mRNA		1	37597623	37600624	uncharacterized LOC109010139			nucleus	J.regia	CG
109008841	1.39831	20.5939	2.57274	0.0135146	0.0454328	-3.21874	0.376803	mRNA		15	3663119	3665473	cationic peroxidase 1-like			endomembrane system	J.regia	CG
108994425	-1.39573	25.8969	-5.1096	6.60505e-06	0.000444744	3.63518	0.628434	mRNA		9	14443888	14445412	F-box protein At1g67340			nucleus	J.regia	CG
121249972	1.39534	19.9725	4.38767	6.99256e-05	0.00155023	1.52786	0.570012	mRNA		1D	1787731	1788665	protein RALF-like 34	108999599	7	extracellular space	J.microcarpa	CG
108981170	1.39494	9.50242	3.51017	0.0010417	0.0080449	-0.807737	0.485276	mRNA		15	663716	667347	putative laccase-9			plasma membrane	J.regia	CG
109011488	1.39322	15.1185	3.72993	0.000541662	0.00528692	-0.26992	0.507992	mRNA		11	27408021	27410035	glucan endo-1,3-beta-glucosidase 12-like			plasma membrane	J.regia	CG
118343762	1.39307	6.33148	4.20423	0.000125244	0.00222028	1.06707	0.553593	mRNA		6	34755783	34765508	disease resistance protein RUN1-like			chloroplast	J.regia	CG
121245839	1.39263	32.2998	2.83282	0.0069191	0.0282337	-2.96071	0.408776	mRNA		1D	25570838	25571161	putative lipid-transfer protein DIR1	108987352	7	extracellular space	J.microcarpa	CG
109018448	-1.39207	10.5636	-5.0614	7.75242e-06	0.00047486	3.59652	0.624827	mRNA		8	2677648	2678870	dehydration-responsive element-binding protein 3-like			nucleus	J.regia	CG
108987949	1.39121	5.03942	2.95146	0.00504062	0.0225793	-2.12751	0.422886	mRNA		1	6334711	6338651	uncharacterized LOC108987949			endomembrane system	J.regia	CG
108987949	1.39121	5.03942	2.95146	0.00504062	0.0225793	-2.12751	0.422886	mRNA		1	6335102	6338651	uncharacterized LOC108987949			endomembrane system	J.regia	CG
109005031	1.39056	9.66719	3.24476	0.00223974	0.0131904	-1.46798	0.456473	mRNA		12	25117144	25121104	uncharacterized LOC109005031			nucleus	J.regia	CG
121250043	-1.39053	9.1839	-4.42096	6.28548e-05	0.0014672	1.64598	0.57292	mRNA		2D	12177027	12179577	trihelix transcription factor DF1-like	108996329	1	nucleus	J.microcarpa	CG
109011755	1.39052	2.9858	3.23129	0.00232671	0.0135235	-1.49147	0.45497	mRNA		11	75122	94867	protein PIN-LIKES 3-like			plasma membrane	J.regia	CG
109011755	1.39052	2.9858	3.23129	0.00232671	0.0135235	-1.49147	0.45497	mRNA		11	75122	94863	protein PIN-LIKES 3-like			plasma membrane	J.regia	CG
109015093	1.39034	71.4287	3.39044	0.00147648	0.00996731	-1.54248	0.472469	mRNA		16	21651380	21652356	organ-specific protein S2-like			extracellular space	J.regia	CG
121268366	1.38902	4.21982	3.37122	0.0015607	0.0103152	-1.14693	0.470384	mRNA		5S	2537275	2540517	probably inactive leucine-rich repeat receptor-like protein kinase At5g06940	109004600	4	plasma membrane	J.microcarpa	CG
108989920	1.38722	8.46909	2.87348	0.00621212	0.026247	-2.35192	0.413646	mRNA		2	18357792	18358906	transcription factor MYB3-like			nucleus	J.regia	CG
121235963	-1.38677	1.88799	-2.60524	0.0124542	0.0428127	-2.85141	0.380876	mRNA		6D	30425549	30426261	uncharacterized LOC121235963			extracellular space	J.microcarpa	CG
108992047	1.38533	4.47276	2.84591	0.00668378	0.0276131	-2.35446	0.410348	mRNA		11	8520280	8526944	beta-galactosidase 3-like			extracellular space	J.regia	CG
121236824	-1.38314	15.6647	-4.94066	1.15631e-05	0.000573471	3.1805	0.615613	mRNA		6S	17309894	17315460	UDP-glucose 4-epimerase GEPI48	108993800	9	cytoplasm	J.microcarpa	CG
109000306	1.38255	10.2275	2.94742	0.0050959	0.0227484	-2.23072	0.42241	mRNA		10	13563278	13565749	xyloglucan endotransglucosylase/hydrolase protein 9-like			endomembrane system	J.regia	CG
121262315	1.37982	63.7672	3.25913	0.00215041	0.0128587	-1.82203	0.45807	mRNA		4S	21280867	21283368	peroxidase 72-like	109013790	8	extracellular space	J.microcarpa	CG
121266360	1.37857	53.09	4.20148	0.000126334	0.00222491	0.850902	0.553342	mRNA		5D	5554436	5556143	non-classical arabinogalactan protein 30	109014424	3	extracellular space	J.microcarpa	CG
121261371	-1.378	6.82719	-6.37512	9.20847e-08	4.31204e-05	7.71846	0.709916	mRNA		1D	40395569	40396847	FCS-Like Zinc finger 17-like	108982870	7	nucleus	J.microcarpa	CG
108998746	-1.37749	7.45833	-4.13472	0.000155851	0.00252932	0.809217	0.547197	mRNA		14	25812875	25818148	lysine-specific demethylase JMJ30-like			endomembrane system	J.regia	CG
109004663	-1.37676	11.4736	-4.8973	1.33414e-05	0.00062934	3.05889	0.612241	mRNA		10	31853615	31854860	heat stress transcription factor C-1-like			nucleus	J.regia	CG
109014180	1.37333	5.40167	3.20771	0.00248666	0.0140457	-1.53629	0.452331	mRNA		16	960512	968323	ABC transporter C family member 10-like			plasma membrane	J.regia	CG
121250340	1.37308	3.15863	2.5571	0.0140538	0.0466616	-2.95553	0.374835	ncRNA	lncRNA	2D	20434265	20435721	uncharacterized LOC121250340				J.microcarpa	CG
121257312	1.37295	348.911	4.16885	0.000140009	0.00237669	0.774548	0.550349	mRNA		3S	21025930	21026870	organ-specific protein S2-like	109015093	16	extracellular space	J.microcarpa	CG
108990228	-1.37247	10.7332	-6.65597	3.54463e-08	2.43048e-05	8.69952	0.724924	misc_RNA		4	23436831	23439758	UDP-N-acetylglucosamine transferase subunit ALG14			endomembrane system	J.regia	CG
108990228	-1.37247	10.7332	-6.65597	3.54463e-08	2.43048e-05	8.69952	0.724924	mRNA		4	23436851	23439758	UDP-N-acetylglucosamine transferase subunit ALG14			endomembrane system	J.regia	CG
108990228	-1.37247	10.7332	-6.65597	3.54463e-08	2.43048e-05	8.69952	0.724924	mRNA		4	23437507	23439758	UDP-N-acetylglucosamine transferase subunit ALG14			endomembrane system	J.regia	CG
108994918	1.37152	19.6781	2.78369	0.0078728	0.0308709	-2.93376	0.402846	mRNA		3	33086768	33089803	pyruvate decarboxylase 1			cytoplasm	J.regia	CG
108990413	-1.36863	14.6181	-6.51598	5.70424e-08	3.17816e-05	8.24943	0.717568	mRNA		5	2138087	2139999	UPF0481 protein At3g47200-like			endomembrane system	J.regia	CG
121237096	1.36841	5.29974	3.79094	0.000450407	0.00475173	-0.0736148	0.514117	mRNA		6S	15636523	15638949	protein TORNADO 2-like	108982019	9	plasma membrane	J.microcarpa	CG
108984444	1.36739	30.9998	3.49714	0.00108229	0.0082031	-1.07021	0.483897	mRNA		2	21772280	21774753	abscisic acid 8'-hydroxylase CYP707A2-like			endomembrane system	J.regia	CG
121240513	1.3672	9.83654	3.67523	0.000638441	0.00585919	-0.379001	0.502432	mRNA		1D	47419427	47425816	uncharacterized LOC121240513	109015110	7	nucleus	J.microcarpa	CG
109005810	1.36703	4.78422	3.55574	0.000910912	0.00736476	-0.685863	0.49007	mRNA		9	21896744	21899008	protein LIGHT-DEPENDENT SHORT HYPOCOTYLS 10-like			nucleus	J.regia	CG
108984559	1.36672	6.87366	2.9228	0.00544496	0.0239217	-2.23879	0.419504	mRNA		1	4719161	4721359	omega-hydroxypalmitate O-feruloyl transferase-like			cytoplasm	J.regia	CG
108993298	1.36224	18.5713	3.15926	0.0028485	0.0153489	-1.75019	0.446872	mRNA		13	6595979	6599242	monooxygenase 2-like			cytoplasm	J.regia	CG
108987063	1.36183	9.52752	2.74542	0.00869857	0.033057	-2.76491	0.398192	mRNA		10	3412111	3413616	LOB domain-containing protein 41-like			nucleus	J.regia	CG
121257571	1.3608	69.125	5.75588	7.53637e-07	0.000139126	5.7035	0.673075	mRNA		3S	3712868	3714770	protein DOWNSTREAM OF FLC-like	109012461	16	plasma membrane	J.microcarpa	CG
109013368	1.36028	4.64457	2.85628	0.00650261	0.027134	-2.33625	0.41159	mRNA		6	1217788	1221344	laccase-14-like			extracellular space	J.regia	CG
108992461	1.36001	117.088	5.9283	4.20201e-07	0.000104772	6.27601	0.683881	mRNA		2	27602402	27606899	probable cinnamyl alcohol dehydrogenase 1			cytoplasm	J.regia	CG
108992461	1.36001	117.088	5.9283	4.20201e-07	0.000104772	6.27601	0.683881	mRNA		2	27602403	27606899	probable cinnamyl alcohol dehydrogenase 1			cytoplasm	J.regia	CG
121254607	1.35983	5.36932	2.69499	0.00990915	0.0362468	-2.6884	0.39201	mRNA		3D	1741141	1745804	serine carboxypeptidase-like 1	108983123	13	plasma membrane	J.microcarpa	CG
121254607	1.35983	5.36932	2.69499	0.00990915	0.0362468	-2.6884	0.39201	mRNA		3D	1741725	1745804	serine carboxypeptidase-like 1	108983123	13	plasma membrane	J.microcarpa	CG
121256417	-1.35973	23.4553	-4.56738	3.92137e-05	0.00110553	1.93291	0.585461	mRNA		3D	24534330	24535395	uncharacterized LOC121256417	108989742	13	nucleus	J.microcarpa	CG
121261040	1.35902	11.4021	2.77217	0.00811348	0.0315901	-2.61251	0.401448	mRNA		4D	31596111	31601764	serine carboxypeptidase-like 13	108983167	11	plasma membrane	J.microcarpa	CG
108979269	-1.35895	3.57862	-3.77108	0.00047834	0.00491104	-0.124393	0.512132	mRNA		6	5486040	5496122	uncharacterized LOC108979269			chloroplast	J.regia	CG
121236861	-1.35786	3.64204	-3.08069	0.00354273	0.0176897	-1.88142	0.437912	mRNA		6S	17848389	17857331	spastin-like	108997437	9	nucleus	J.microcarpa	CG
121236861	-1.35786	3.64204	-3.08069	0.00354273	0.0176897	-1.88142	0.437912	mRNA		6S	17849480	17857331	spastin-like	108997437	9	nucleus	J.microcarpa	CG
121236861	-1.35786	3.64204	-3.08069	0.00354273	0.0176897	-1.88142	0.437912	mRNA		6S	17849482	17857331	spastin-like	108997437	9	nucleus	J.microcarpa	CG
109007532	-1.35429	11.0522	-4.37276	7.33399e-05	0.00159244	1.44298	0.568702	mRNA		16	6094342	6099323	two-component response regulator-like APRR5			nucleus	J.regia	CG
109007532	-1.35429	11.0522	-4.37276	7.33399e-05	0.00159244	1.44298	0.568702	mRNA		16	6094342	6099207	two-component response regulator-like APRR5			nucleus	J.regia	CG
121263406	1.35297	3.7572	2.83198	0.00693452	0.0282726	-2.38175	0.408675	mRNA		4S	10012791	10015428	uncharacterized LOC121263406	109020600	8	nucleus	J.microcarpa	CG
109012310	1.35047	41.0563	3.345	0.00168299	0.0108428	-1.53582	0.467528	mRNA		14	1315885	1318926	aspartyl protease AED3-like			extracellular space	J.regia	CG
109007867	-1.35036	2.51501	-2.76748	0.00821332	0.0318883	-2.55002	0.400878	mRNA		12	26998451	27000170	uncharacterized LOC109007867			nucleus	J.regia	CG
108984289	1.34812	4.14656	2.88104	0.00608828	0.0258651	-2.27888	0.414548	mRNA		10	3514206	3515281	uncharacterized LOC108984289			chloroplast	J.regia	CG
121242707	1.34801	36.3169	2.87238	0.00623033	0.0263182	-2.50892	0.413514	mRNA		8D	1184148	1188054	laccase-14-like	118348788	6	extracellular space	J.microcarpa	CG
109016663	-1.34793	13.8631	-6.64304	3.70381e-08	2.45205e-05	8.66221	0.724255	mRNA		2	28474728	28477699	methionine gamma-lyase-like			cytoplasm	J.regia	CG
108981208	1.34126	13.5161	3.7773	0.000469417	0.00486102	-0.111622	0.512755	mRNA		8	11810793	11811873	glutathione S-transferase PARB-like			cytoplasm	J.regia	CG
121250567	1.34094	8.28227	2.94274	0.00516053	0.0229771	-2.16467	0.421859	mRNA		2D	33489252	33490862	MYB-like transcription factor 4	109008678	1	nucleus	J.microcarpa	CG
121263719	1.34077	9.75771	3.68966	0.000611405	0.00570008	-0.357903	0.503905	mRNA		4S	912682	917331	uncharacterized LOC121263719	109008220	8	plasma membrane	J.microcarpa	CG
121246262	1.34063	9.64392	3.3085	0.00186843	0.0116923	-1.44128	0.463528	mRNA		1S	22235942	22237276	protein LIGHT-DEPENDENT SHORT HYPOCOTYLS 4-like	108981454	12	nucleus	J.microcarpa	CG
109019345	1.34036	8.80913	2.54427	0.0145105	0.047789	-3.26791	0.373217	mRNA		1	19955563	19976989	uncharacterized LOC109019345			nucleus	J.regia	CG
109003709	-1.33964	9.9662	-5.25584	4.05594e-06	0.000353916	4.21227	0.639134	mRNA		7	45296568	45297938	dynein light chain 1, cytoplasmic			nucleus	J.regia	CG
109006840	-1.33852	261.365	-3.98785	0.000246299	0.00327245	0.278424	0.533361	misc_RNA		8	28642679	28645414	dormancy-associated protein homolog 3-like			nucleus	J.regia	CG
109006840	-1.33852	261.365	-3.98785	0.000246299	0.00327245	0.278424	0.533361	mRNA		8	28642679	28644752	dormancy-associated protein homolog 3-like			nucleus	J.regia	CG
109011189	-1.33663	14.5228	-6.16944	1.85294e-07	6.84126e-05	7.11877	0.698274	mRNA		13	5200281	5202849	BTB/POZ domain-containing protein At1g63850-like			nucleus	J.regia	CG
109011189	-1.33663	14.5228	-6.16944	1.85294e-07	6.84126e-05	7.11877	0.698274	mRNA		13	5200340	5202328	BTB/POZ domain-containing protein At1g63850-like			nucleus	J.regia	CG
109011777	1.33636	6.87618	3.79762	0.000441363	0.00470373	-0.0528181	0.514783	mRNA		5	17821425	17823115	uncharacterized LOC109011777			nucleus	J.regia	CG
121242680	1.33592	96.376	4.58189	3.74132e-05	0.00107215	1.93195	0.586681	mRNA		8D	5844648	5850413	cytochrome b5	109001180	6	plasma membrane	J.microcarpa	CG
121251134	1.33499	2.96642	2.87412	0.00620148	0.0262241	-2.28429	0.413723	mRNA		2D	3904304	3908112	protein SIEVE ELEMENT OCCLUSION B-like	109009659	1	endomembrane system	J.microcarpa	CG
121256979	1.3349	21.4026	3.07686	0.00358034	0.0178311	-1.99562	0.437472	mRNA		3S	26705954	26710086	serine carboxypeptidase-like 18	108989202	16	plasma membrane	J.microcarpa	CG
121257288	1.33401	8.56333	2.75918	0.0083929	0.032324	-2.61911	0.399869	mRNA		3S	20617342	20619698	peroxidase 11-like	109007603	16	plasma membrane	J.microcarpa	CG
108997692	1.33229	5.15197	3.46139	0.00120157	0.00873159	-0.920448	0.480095	mRNA		11	9909254	9916807	protein MID1-COMPLEMENTING ACTIVITY 1			nucleus	J.regia	CG
108996919	1.33228	8.78301	2.72296	0.00921993	0.0344451	-2.76351	0.395444	mRNA		14	6011338	6013408	peroxidase P7-like			extracellular space	J.regia	CG
109014538	1.33035	98.0327	3.17641	0.00271503	0.0148464	-2.11984	0.448811	mRNA		16	21675345	21676398	organ-specific protein P4-like			extracellular space	J.regia	CG
108984475	-1.3303	16.1398	-4.45892	5.56422e-05	0.0013731	1.6305	0.576211	mRNA		16	21241692	21243835	uncharacterized LOC108984475			nucleus	J.regia	CG
121246464	-1.32975	29.5694	-3.74526	0.000517181	0.00515768	-0.506595	0.509538	mRNA		1S	29167072	29169825	uncharacterized LOC121246464	109012018	12	chloroplast	J.microcarpa	CG
121246464	-1.32975	29.5694	-3.74526	0.000517181	0.00515768	-0.506595	0.509538	mRNA		1S	29167175	29179003	uncharacterized LOC121246464	109012018	12	chloroplast	J.microcarpa	CG
121246464	-1.32975	29.5694	-3.74526	0.000517181	0.00515768	-0.506595	0.509538	mRNA		1S	29167176	29169825	uncharacterized LOC121246464	109012018	12	chloroplast	J.microcarpa	CG
108986473	-1.32834	9.27751	-4.63218	3.178e-05	0.000984103	2.26336	0.59088	mRNA		16	8644984	8649594	adagio protein 3			nucleus	J.regia	CG
108986473	-1.32834	9.27751	-4.63218	3.178e-05	0.000984103	2.26336	0.59088	mRNA		16	8645345	8649646	adagio protein 3			nucleus	J.regia	CG
108996414	-1.32818	10.8229	-5.41703	2.36299e-06	0.000262237	4.70834	0.650514	mRNA		1	10633380	10635837	uncharacterized LOC108996414			endomembrane system	J.regia	CG
108996414	-1.32818	10.8229	-5.41703	2.36299e-06	0.000262237	4.70834	0.650514	mRNA		1	10635042	10635854	uncharacterized LOC108996414			endomembrane system	J.regia	CG
108994401	1.32593	4.24638	3.25371	0.00218367	0.0129756	-1.42692	0.457469	mRNA		9	14094500	14098699	probable inactive leucine-rich repeat receptor-like protein kinase At3g03770			plasma membrane	J.regia	CG
109018864	1.32519	6.19722	3.38694	0.00149147	0.0100332	-1.1066	0.47209	mRNA		5	10310123	10312349	vegetative cell wall protein gp1-like			extracellular space	J.regia	CG
109018864	1.32519	6.19722	3.38694	0.00149147	0.0100332	-1.1066	0.47209	mRNA		5	10310255	10312349	vegetative cell wall protein gp1-like			extracellular space	J.regia	CG
109001675	1.32456	1.88221	2.61299	0.0122129	0.0421492	-2.81514	0.381844	mRNA		14	27809572	27810369	dirigent protein 22-like			extracellular space	J.regia	CG
109008522	-1.32388	15.1079	-5.73051	8.21158e-07	0.000141787	5.68499	0.671448	mRNA		14	4666566	4669800	UV-B-induced protein At3g17800, chloroplastic-like			chloroplast thylakoid membrane	J.regia	CG
121238866	1.32377	16.3115	4.06333	0.000194824	0.00285377	0.597123	0.540527	mRNA		7D	9105693	9106240	histone H4	108993012	14	nucleus	J.microcarpa	CG
121252898	1.32333	7.48787	3.83287	0.000396479	0.00440509	0.0423831	0.518283	mRNA		2S	21887840	21893946	sucrose synthase-like	108994212	10	cytoplasm	J.microcarpa	CG
108994816	1.32275	8.47298	4.05817	0.000197985	0.00287745	0.646894	0.54004	mRNA		12	18942469	18947854	probable boron transporter 2			endomembrane system	J.regia	CG
108994816	1.32275	8.47298	4.05817	0.000197985	0.00287745	0.646894	0.54004	mRNA		12	18942586	18947854	probable boron transporter 2			endomembrane system	J.regia	CG
108994258	-1.32218	3.40267	-3.23866	0.00227876	0.0133465	-1.47792	0.455792	mRNA		8	29811119	29812768	late embryogenesis abundant protein D-34-like			nucleus	J.regia	CG
109010746	1.32124	108.898	4.71272	2.44459e-05	0.000845652	2.34928	0.597506	mRNA		2	32004170	32006252	leucoanthocyanidin dioxygenase			cytoplasm	J.regia	CG
121238922	1.32116	73.1098	2.6216	0.0119497	0.0415093	-3.23426	0.382918	mRNA		7D	5350903	5353869	trans-cinnamate 4-monooxygenase-like	108996955	14	extracellular space	J.microcarpa	CG
109001664	1.32098	12.6368	3.47	0.00117174	0.00860603	-0.947368	0.481014	mRNA		14	27891863	27894454	protein YLS3			plasma membrane	J.regia	CG
109001664	1.32098	12.6368	3.47	0.00117174	0.00860603	-0.947368	0.481014	mRNA		14	27891864	27893008	protein YLS3			plasma membrane	J.regia	CG
108991181	1.31859	10.6828	3.27024	0.00208365	0.0125849	-1.42728	0.459303	mRNA		9	11563600	11570573	nucleobase-ascorbate transporter 6-like			plasma membrane	J.regia	CG
108991181	1.31859	10.6828	3.27024	0.00208365	0.0125849	-1.42728	0.459303	mRNA		9	11563600	11570216	nucleobase-ascorbate transporter 6-like			plasma membrane	J.regia	CG
121264621	-1.31849	11.7935	-5.07406	7.43316e-06	0.000467474	3.61028	0.625779	mRNA		5D	34113241	34118017	ammonium transporter 2-like	108994933	3	plasma membrane	J.microcarpa	CG
121268854	1.31832	8.75335	2.78542	0.0078373	0.0307751	-2.57605	0.403056	mRNA		6D	18346886	18348059	transcription factor MYB114-like	108989920	2	nucleus	J.microcarpa	CG
109006585	1.31818	3.58057	2.79922	0.00755896	0.0301213	-2.44782	0.404726	mRNA		16	24139514	24141824	thaumatin-like protein 1			anchored component of plasma membrane	J.regia	CG
108997446	1.31689	15.2827	4.06246	0.000195354	0.00285377	0.552578	0.540445	mRNA		13	7404258	7405734	protein EXORDIUM-like 5			plasma membrane	J.regia	CG
109013060	1.31468	14.516	3.32954	0.00175931	0.0112142	-1.31695	0.465837	mRNA		7	42545244	42549913	pectinesterase-like			plasma membrane	J.regia	CG
108999011	1.31444	57.9084	4.044	0.000206912	0.00295353	0.322728	0.538703	mRNA		3	30480869	30484081	heat shock cognate 70 kDa protein 2-like			cytoplasm	J.regia	CG
108998913	1.31407	36.6724	3.32223	0.00179652	0.0113795	-1.53614	0.465036	mRNA		11	32726247	32727682	probable xyloglucan endotransglucosylase/hydrolase protein 23			endomembrane system	J.regia	CG
108983167	1.31305	12.1712	2.78537	0.00783843	0.0307751	-2.59159	0.403049	mRNA		11	32977167	32982503	serine carboxypeptidase-like 17			plasma membrane	J.regia	CG
121246653	-1.31282	11.7794	-4.38155	7.1308e-05	0.00156821	1.45465	0.569475	mRNA		1S	25341165	25344065	jacalin-related lectin 19-like	109007894	12	nucleus	J.microcarpa	CG
108991127	1.3128	6.02048	3.00211	0.0043941	0.0205461	-2.03782	0.428817	mRNA		8	3873523	3874581	pathogenesis-related protein PR-1			extracellular space	J.regia	CG
109009532	1.31157	7.02738	3.52606	0.00099419	0.00777493	-0.763836	0.486952	mRNA		11	34540564	34546021	nitrate regulatory gene2 protein-like			nucleus	J.regia	CG
121246939	1.3104	5.467	3.54503	0.000940165	0.00750529	-0.711659	0.488947	mRNA		1S	1966573	1967526	uncharacterized LOC121246939	108998197	12	nucleus	J.microcarpa	CG
121250196	1.30976	5.46521	2.71722	0.00935761	0.0347835	-2.67659	0.394741	mRNA		2D	38095362	38107724	ABC transporter G family member 32	108992682	1	plasma membrane	J.microcarpa	CG
121250196	1.30976	5.46521	2.71722	0.00935761	0.0347835	-2.67659	0.394741	mRNA		2D	38095362	38107544	ABC transporter G family member 32	108992682	1	plasma membrane	J.microcarpa	CG
109022302	1.30945	14.3453	3.05661	0.00378554	0.0185452	-2.18772	0.435139	mRNA		7	49974145	49975644	uncharacterized LOC109022302			nucleus	J.regia	CG
109022302	1.30945	14.3453	3.05661	0.00378554	0.0185452	-2.18772	0.435139	mRNA		7	49974145	49975640	uncharacterized LOC109022302			nucleus	J.regia	CG
109022302	1.30945	14.3453	3.05661	0.00378554	0.0185452	-2.18772	0.435139	mRNA		7	49974145	49975636	uncharacterized LOC109022302			nucleus	J.regia	CG
108990418	1.30868	10.9054	3.77951	0.00046628	0.00484652	-0.143014	0.512976	mRNA		15	4363091	4365044	cyclin-D3-1-like			endomembrane system	J.regia	CG
109005035	-1.30751	22.4243	-3.10394	0.00332225	0.0169278	-2.26863	0.440577	mRNA		12	25088332	25094204	probable uridine nucleosidase 2			cytoplasm	J.regia	CG
121268224	-1.30741	53.6245	-4.64753	3.02321e-05	0.000950409	2.15708	0.592153	mRNA		5S	7020604	7021606	MYB-like transcription factor ETC1	108982093	4	chloroplast	J.microcarpa	CG
121268224	-1.30741	53.6245	-4.64753	3.02321e-05	0.000950409	2.15708	0.592153	mRNA		5S	7020604	7021472	MYB-like transcription factor ETC1	108982093	4	chloroplast	J.microcarpa	CG
121254230	1.30721	15.5666	2.84818	0.00664367	0.02752	-2.65786	0.41062	mRNA		3D	6117211	6122913	protein NUCLEAR FUSION DEFECTIVE 4-like	108993372	13	endomembrane system	J.microcarpa	CG
109021701	1.30673	5.47614	2.92311	0.00544041	0.0239127	-2.21048	0.419541	mRNA		2	28500861	28501767	uncharacterized LOC109021701			nucleus	J.regia	CG
109011312	-1.30649	2.31298	-2.67904	0.0103232	0.0373389	-2.7181	0.390044	mRNA		2	32647701	32649853	labd-13Z-ene-9,15,16-triol synthase, chloroplastic-like			endomembrane system	J.regia	CG
108980357	1.30626	58.6156	5.41717	2.36188e-06	0.000262237	4.63283	0.650523	mRNA		7	46648274	46661290	protein TSS			nucleus	J.regia	CG
108980357	1.30626	58.6156	5.41717	2.36188e-06	0.000262237	4.63283	0.650523	mRNA		7	46648279	46661290	protein TSS			nucleus	J.regia	CG
108980357	1.30626	58.6156	5.41717	2.36188e-06	0.000262237	4.63283	0.650523	mRNA		7	46648325	46661290	protein TSS			nucleus	J.regia	CG
109010646	-1.30327	19.7245	-7.12168	7.30886e-09	1.27566e-05	10.2178	0.747713	mRNA		13	2248829	2251827	cytochrome P450 81E8-like			endomembrane system	J.regia	CG
109009271	-1.30283	63.0428	-4.5057	4.78621e-05	0.00125021	1.72634	0.580228	mRNA		16	20164524	20165793	NAC domain-containing protein 2-like			nucleus	J.regia	CG
121262358	-1.30268	244.746	-3.85436	0.000371316	0.00423564	-0.114035	0.520403	mRNA		4S	25724986	25726942	dormancy-associated protein homolog 3-like	109006840	8	nucleus	J.microcarpa	CG
108997378	-1.30241	5.79914	-4.1394	0.000153582	0.00250946	0.865416	0.54763	mRNA		13	7959123	7960346	uncharacterized LOC108997378			mitochondrion	J.regia	CG
109013441	1.30164	10.5805	3.78199	0.000462787	0.00482883	-0.131292	0.513224	mRNA		3	14656136	14656892	uncharacterized LOC109013441			endomembrane system	J.regia	CG
108989202	1.30114	13.2933	2.71447	0.00942439	0.0349505	-2.76046	0.394403	mRNA		16	27658713	27662823	serine carboxypeptidase-like 18			plasma membrane	J.regia	CG
121237962	-1.30089	36.1284	-4.17856	0.000135797	0.00232614	0.711457	0.551242	mRNA		6S	17149863	17150848	uncharacterized LOC121237962			organelle membrane	J.microcarpa	CG
121242890	-1.30012	4.26638	-3.50977	0.00104294	0.00804796	-0.829073	0.485234	mRNA		8D	512124	512656	uncharacterized LOC121242890	108993278	6	chloroplast	J.microcarpa	CG
121239248	1.29898	75.0478	2.93521	0.00526631	0.0233236	-2.57333	0.420971	mRNA		7D	9384476	9386195	aquaporin TIP1-1-like	108980460	14	endomembrane system	J.microcarpa	CG
108983147	1.2986	19.6737	5.2426	4.23942e-06	0.000361889	4.16194	0.63818	mRNA		6	32081758	32083195	thaumatin-like protein			extracellular space	J.regia	CG
108980628	1.29669	6.76714	3.37583	0.00154009	0.0102393	-1.14957	0.470885	mRNA		16	20444377	20447559	uncharacterized protein At5g01610-like			nucleus	J.regia	CG
121257774	-1.29648	30.1437	-3.88851	0.00033447	0.0039737	-0.128879	0.523753	mRNA		3S	27234351	27239208	ABSCISIC ACID-INSENSITIVE 5-like protein 5	108982947	16	nucleus	J.microcarpa	CG
121254605	1.29642	24.7788	2.84851	0.00663781	0.0275188	-2.58296	0.41066	mRNA		3D	1808842	1813565	serine carboxypeptidase-like 13	108983121	13	plasma membrane	J.microcarpa	CG
108994790	1.29445	5.49502	4.01247	0.000228205	0.00312131	0.524026	0.535712	mRNA		12	20228687	20232614	probable polygalacturonase			anchored component of plasma membrane	J.regia	CG
109000897	-1.29383	15.828	-2.75219	0.00854704	0.0327338	-3.10455	0.399017	mRNA		15	19616758	19618249	temperature-induced lipocalin-1-like			chloroplast	J.regia	CG
109002543	1.29319	84.0908	4.85404	1.53836e-05	0.000673542	2.77926	0.608843	mRNA		13	38030129	38034084	probable pectinesterase/pectinesterase inhibitor 61			plasma membrane	J.regia	CG
109011963	1.29318	4.06823	2.79322	0.00767884	0.030369	-2.4693	0.404	mRNA		3	2651553	2652452	uncharacterized LOC109011963			chloroplast	J.regia	CG
108981048	1.2929	30.074	3.29293	0.00195332	0.012016	-1.52929	0.461812	mRNA		7	989648	992836	subtilisin-like protease SBT1.7			plasma membrane	J.regia	CG
121241829	1.29097	12.6955	3.55486	0.000913269	0.00736716	-0.731313	0.489978	mRNA		8D	8124248	8129336	uncharacterized LOC121241829	109022275	6	nucleus	J.microcarpa	CG
121252274	1.28968	12.7628	2.77849	0.00798068	0.0311932	-2.87974	0.402215	mRNA		2S	3164094	3165721	LOB domain-containing protein 41-like	108987063	10	nucleus	J.microcarpa	CG
109010587	-1.28964	2.3131	-2.56963	0.0136202	0.0457026	-2.94177	0.376412	mRNA		8	6924275	6926494	cytokinin riboside 5'-monophosphate phosphoribohydrolase LOG3-like			mitochondrion	J.regia	CG
121243092	1.28891	3.55549	2.84171	0.0067584	0.0278139	-2.36508	0.409844	mRNA		8D	1304544	1309999	putative laccase-9	109002896	6	extracellular space	J.microcarpa	CG
108988929	1.28813	5.95854	3.29649	0.0019336	0.0119503	-1.33222	0.462205	mRNA		13	566116	570699	uncharacterized LOC108988929			organelle membrane	J.regia	CG
108988929	1.28813	5.95854	3.29649	0.0019336	0.0119503	-1.33222	0.462205	mRNA		13	566138	571494	uncharacterized LOC108988929			organelle membrane	J.regia	CG
108988929	1.28813	5.95854	3.29649	0.0019336	0.0119503	-1.33222	0.462205	mRNA		13	566138	570951	uncharacterized LOC108988929			organelle membrane	J.regia	CG
108988929	1.28813	5.95854	3.29649	0.0019336	0.0119503	-1.33222	0.462205	mRNA		13	566138	570699	uncharacterized LOC108988929			organelle membrane	J.regia	CG
108988929	1.28813	5.95854	3.29649	0.0019336	0.0119503	-1.33222	0.462205	mRNA		13	566138	570360	uncharacterized LOC108988929			organelle membrane	J.regia	CG
108988929	1.28813	5.95854	3.29649	0.0019336	0.0119503	-1.33222	0.462205	mRNA		13	566138	570359	uncharacterized LOC108988929			organelle membrane	J.regia	CG
121243691	-1.28724	11.1493	-4.96708	1.0596e-05	0.00055131	3.26435	0.617652	mRNA		8D	34134491	34146603	formin-like protein 13	109012968	6	nucleus	J.microcarpa	CG
108984151	-1.28573	10.9063	-3.93244	0.000292246	0.00363395	0.20447	0.528027	ncRNA	lncRNA	3	26858861	26860449	uncharacterized LOC108984151				J.regia	CG
109013440	1.28438	25.2288	2.8031	0.00748245	0.0299447	-2.61995	0.405195	mRNA		3	14671156	14680012	2-succinylbenzoate--CoA ligase, chloroplastic/peroxisomal-like			chloroplast	J.regia	CG
108985116	-1.28309	24.3933	-4.16529	0.000141587	0.00238893	0.698508	0.550021	mRNA		4	32633480	32634955	F-box/kelch-repeat protein At1g15670-like			nucleus	J.regia	CG
108997930	1.28162	86.4137	4.00438	0.000234007	0.00316245	0.175942	0.53494	mRNA		4	11003751	11010042	5-methyltetrahydropteroyltriglutamate--homocysteine methyltransferase			cytoplasm	J.regia	CG
108985161	-1.28118	16.9582	-6.53833	5.2868e-08	3.0758e-05	8.32074	0.718759	mRNA		2	37019088	37020595	serine acetyltransferase 1, chloroplastic-like			chloroplast thylakoid lumen	J.regia	CG
108998110	1.27956	12.5208	3.21197	0.002457	0.0139222	-1.6131	0.452809	mRNA		16	13211357	13214732	cytochrome P450 86B1-like			endomembrane system	J.regia	CG
109002836	-1.27795	29.3816	-3.80832	0.000427247	0.00460075	-0.357184	0.515848	mRNA		10	29938718	29939788	uncharacterized LOC109002836			nucleus	J.regia	CG
121256648	-1.27679	4.95355	-6.20118	1.66345e-07	6.38733e-05	7.10018	0.700108	mRNA		3D	34620815	34626960	protein FAR1-RELATED SEQUENCE 5-like	108999518	13	nucleus	J.microcarpa	CG
109006536	1.27522	10.3012	2.85334	0.00655338	0.0272791	-2.69566	0.411239	mRNA		16	24454330	24456978	fructose-bisphosphate aldolase 1, chloroplastic			chloroplast thylakoid membrane	J.regia	CG
121238326	1.27473	3.50338	3.26834	0.00209493	0.0126241	-1.39239	0.459092	mRNA		1D	18622387	18623476	cell wall / vacuolar inhibitor of fructosidase 1	109010778	7	extracellular space	J.microcarpa	CG
109003954	1.27437	13.6115	2.62264	0.0119182	0.0414338	-3.23965	0.383048	mRNA		1	19833215	19833699	uncharacterized LOC109003954			nucleus	J.regia	CG
109002889	1.27293	12.0694	3.04867	0.00386901	0.0188579	-2.02632	0.434222	mRNA		13	11177767	11180602	uncharacterized protein At5g01610-like			nucleus	J.regia	CG
121268649	1.2725	11.3596	2.58193	0.0132065	0.0446552	-3.08254	0.377957	mRNA		5S	24884996	24887356	probable xyloglucan endotransglucosylase/hydrolase protein 32	108986593	4	endomembrane system	J.microcarpa	CG
108992321	-1.27149	11.0335	-2.68894	0.0100644	0.0367047	-3.13173	0.391264	mRNA		15	6015703	6018510	patatin-like protein 2			cytoplasm	J.regia	CG
109009929	1.26955	3.82939	2.88276	0.00606054	0.0257889	-2.27887	0.414752	mRNA		11	25513542	25516064	uncharacterized LOC109009929			nucleus	J.regia	CG
121268181	1.26917	4.02731	3.13009	0.00308974	0.0161635	-1.71626	0.443561	mRNA		5S	345254	348364	leucine-rich repeat receptor-like protein kinase PXC1	109002761	4	plasma membrane	J.microcarpa	CG
121245001	-1.26772	6.94545	-4.97251	1.04077e-05	0.000548951	3.33842	0.618068	mRNA		8S	5902402	5906132	uncharacterized LOC121245001	108992356	15	nucleus	J.microcarpa	CG
121245001	-1.26772	6.94545	-4.97251	1.04077e-05	0.000548951	3.33842	0.618068	mRNA		8S	5902402	5906131	uncharacterized LOC121245001	108992356	15	nucleus	J.microcarpa	CG
108995063	1.26732	6.30239	3.31821	0.00181729	0.0114582	-1.31495	0.464595	mRNA		7	35690097	35696126	glutamine synthetase leaf isozyme, chloroplastic			chloroplast	J.regia	CG
108995063	1.26732	6.30239	3.31821	0.00181729	0.0114582	-1.31495	0.464595	mRNA		7	35690097	35696099	glutamine synthetase leaf isozyme, chloroplastic			chloroplast	J.regia	CG
121250671	-1.26689	3.6943	-4.31665	8.771e-05	0.00177444	1.3812	0.563734	mRNA		2D	18133309	18134009	G2/mitotic-specific cyclin-1-like	109014130	11	nucleus	J.microcarpa	CG
108986295	1.26646	6.05295	2.64538	0.0112497	0.0397304	-2.84074	0.385876	mRNA		3	34300265	34301231	non-specific lipid-transfer protein 3-like			extracellular space	J.regia	CG
121257952	1.26622	37.9102	3.94466	0.000281448	0.00355027	0.115341	0.529209	mRNA		3S	5600965	5602794	protein CDI-like	109004307	16	nucleus	J.microcarpa	CG
121239975	1.26618	11.431	2.79982	0.0075471	0.030099	-2.57282	0.404799	mRNA		7D	25896335	25897522	non-specific lipid transfer protein GPI-anchored 6	109001664	14	plasma membrane	J.microcarpa	CG
121248112	1.26402	7.88422	4.54553	4.20861e-05	0.00115339	2.05218	0.583616	mRNA		2D	11059932	11088745	beta-galactosidase 10-like	108996212	1	plasma membrane	J.microcarpa	CG
109004307	1.26321	23.3901	4.03499	0.000212797	0.00299962	0.431764	0.537849	mRNA		16	5239970	5241813	protein CDI-like			nucleus	J.regia	CG
109013878	1.26116	21.2529	3.16712	0.00278655	0.0151127	-1.81626	0.447762	mRNA		7	1062785	1064364	lysine-rich arabinogalactan protein 18-like			anchored component of plasma membrane	J.regia	CG
108988688	1.26114	8.46302	2.72009	0.00928853	0.0346138	-2.71598	0.395093	mRNA		5	695932	696882	dirigent protein 22-like			endomembrane system	J.regia	CG
108993651	-1.26046	22.0377	-3.57176	0.000868776	0.00713109	-0.999813	0.491745	mRNA		8	9813715	9815038	transcription factor MYB108-like			nucleus	J.regia	CG
121242710	-1.25971	7.57503	-2.97256	0.00476111	0.0217381	-2.36239	0.425364	mRNA		8D	15964047	15964771	17.9 kDa class II heat shock protein-like	108984742	6	nucleus	J.microcarpa	CG
109009087	1.2591	5.51069	3.23457	0.00230526	0.0134362	-1.49546	0.455336	mRNA		7	1782199	1785062	subtilisin-like protease SBT1.9			extracellular space	J.regia	CG
121242499	-1.25819	8.82798	-4.76924	2.03202e-05	0.000771002	2.71587	0.602085	mRNA		8D	35108126	35108858	60S ribosomal protein L39-3	109019495	6	chloroplast	J.microcarpa	CG
121235923	1.25807	16.4166	3.54844	0.00093075	0.00745182	-0.893218	0.489305	mRNA		6D	31164200	31168946	transcription factor EGL1-like	109014468	2	nucleus	J.microcarpa	CG
108984073	-1.25659	14.7423	-6.09223	2.4087e-07	7.83808e-05	6.8482	0.693755	mRNA		10	4142066	4145945	protein REVEILLE 1-like			nucleus	J.regia	CG
108984073	-1.25659	14.7423	-6.09223	2.4087e-07	7.83808e-05	6.8482	0.693755	mRNA		10	4143958	4145945	protein REVEILLE 1-like			nucleus	J.regia	CG
121234495	1.25612	5.32795	3.22759	0.00235114	0.0135799	-1.49371	0.454557	mRNA		6D	22922441	22928486	novel plant SNARE 11-like	108991586	2	endomembrane system	J.microcarpa	CG
108989475	-1.25514	48.9457	-3.29637	0.00193429	0.0119503	-1.78907	0.462191	mRNA		7	41145299	41150413	homocysteine S-methyltransferase 3-like			cytoplasm	J.regia	CG
121264280	-1.25201	8.81141	-3.76775	0.000483186	0.00493441	-0.214262	0.511799	mRNA		5D	4779868	4783335	cytochrome P450 98A2-like	109008127	3	endomembrane system	J.microcarpa	CG
121262079	-1.25088	12.7626	-3.91475	0.000308589	0.00376644	0.0539916	0.526311	ncRNA	lncRNA	1D	43210667	43212349	uncharacterized LOC121262079				J.microcarpa	CG
121234029	-1.25064	16.3442	-4.19645	0.000128354	0.00224024	0.807659	0.552882	mRNA		6D	36608502	36609477	protein translation factor SUI1 homolog 2	108984136	2	nucleus	J.microcarpa	CG
121261111	-1.25062	6.5493	-6.70065	3.04552e-08	2.33883e-05	8.74664	0.727221	mRNA		4D	32286446	32302918	transmembrane protein 230-like	109009447	11	endomembrane system	J.microcarpa	CG
121257667	1.24941	69.441	6.0692	2.6047e-07	8.33461e-05	6.73289	0.692391	mRNA		1D	44439946	44453484	protein TSS	108980357	7	nucleus	J.microcarpa	CG
121257667	1.24941	69.441	6.0692	2.6047e-07	8.33461e-05	6.73289	0.692391	mRNA		1D	44440001	44453484	protein TSS	108980357	7	nucleus	J.microcarpa	CG
121257667	1.24941	69.441	6.0692	2.6047e-07	8.33461e-05	6.73289	0.692391	mRNA		1D	44440004	44453484	protein TSS	108980357	7	nucleus	J.microcarpa	CG
121257667	1.24941	69.441	6.0692	2.6047e-07	8.33461e-05	6.73289	0.692391	mRNA		1D	44440535	44453484	protein TSS	108980357	7	nucleus	J.microcarpa	CG
121257667	1.24941	69.441	6.0692	2.6047e-07	8.33461e-05	6.73289	0.692391	mRNA		1D	44444036	44453484	protein TSS	108980357	7	nucleus	J.microcarpa	CG
121239432	1.24926	26.2288	3.30467	0.00188902	0.0117866	-1.58559	0.463106	mRNA		7D	590897	593780	uncharacterized LOC121239432	108983944	14	extracellular space	J.microcarpa	CG
108986864	1.24887	30.6532	2.71775	0.00934474	0.0347558	-3.00395	0.394806	mRNA		11	24706146	24709445	blue-light photoreceptor PHR2-like			nucleus	J.regia	CG
109020691	-1.24791	5.87373	-3.64668	0.000695338	0.00616049	-0.495897	0.499506	mRNA		13	35835537	35836748	uncharacterized LOC109020691			plasma membrane	J.regia	CG
121267952	1.24676	46.0548	3.22979	0.00233655	0.0135382	-1.77922	0.454803	mRNA		1D	47144334	47149230	protein IN2-1 homolog B-like	109013081	7	cytoplasm	J.microcarpa	CG
109013436	-1.24623	15.5765	-4.73912	2.24252e-05	0.00080938	2.47824	0.599652	mRNA		2	34623094	34626120	lanC-like protein GCR2			nucleus	J.regia	CG
108980459	-1.2462	28.8793	-4.88903	1.37098e-05	0.000641724	2.92502	0.611594	mRNA		14	9845551	9847153	transcription factor MYB48-like			nucleus	J.regia	CG
109014337	1.24512	6.14991	3.46306	0.00119574	0.00870241	-0.924692	0.480273	mRNA		2	35499954	35502996	uncharacterized LOC109014337			chloroplast	J.regia	CG
121248549	1.24505	9.49825	3.84634	0.000380517	0.00428981	0.0532313	0.519613	mRNA		2D	41618687	41623315	probable methyltransferase PMT8	108995978	1	endomembrane system	J.microcarpa	CG
121248549	1.24505	9.49825	3.84634	0.000380517	0.00428981	0.0532313	0.519613	mRNA		2D	41618687	41622671	probable methyltransferase PMT8	108995978	1	endomembrane system	J.microcarpa	CG
121248549	1.24505	9.49825	3.84634	0.000380517	0.00428981	0.0532313	0.519613	mRNA		2D	41618687	41622670	probable methyltransferase PMT8	108995978	1	endomembrane system	J.microcarpa	CG
108996609	-1.24428	7.31813	-5.17937	5.23567e-06	0.000398887	3.97587	0.633585	mRNA		13	31717163	31719666	L-type lectin-domain containing receptor kinase VIII.2-like			plasma membrane	J.regia	CG
121254617	1.24426	8.47924	2.84049	0.00678029	0.0278687	-2.63582	0.409698	ncRNA	lncRNA	1D	24066080	24066846	uncharacterized LOC121254617				J.microcarpa	CG
121252003	-1.24348	10.4438	-5.38723	2.6117e-06	0.000282954	4.62212	0.648442	mRNA		1D	37649215	37676838	1-aminocyclopropane-1-carboxylate oxidase homolog 1-like	109007166	7	nucleus	J.microcarpa	CG
121252003	-1.24348	10.4438	-5.38723	2.6117e-06	0.000282954	4.62212	0.648442	mRNA		1D	37673694	37676860	1-aminocyclopropane-1-carboxylate oxidase homolog 1-like	109007166	7	nucleus	J.microcarpa	CG
108991683	1.24269	9.17966	3.49227	0.00109785	0.00827226	-0.863321	0.483381	mRNA		15	7165324	7169904	protein DETOXIFICATION 33-like			plasma membrane	J.regia	CG
108997092	-1.24221	19.1714	-7.23692	4.95206e-09	1.25717e-05	10.5955	0.752976	mRNA		10	1963411	1969770	potassium transporter 8-like			plasma membrane	J.regia	CG
121244515	1.24194	2.75326	2.58931	0.012964	0.0440603	-2.86956	0.378882	mRNA		1S	20100955	20102155	2-hydroxyisoflavanone dehydratase-like	109005866	12	nucleus	J.microcarpa	CG
121268475	1.23901	7.00243	3.20874	0.00247945	0.0140132	-1.58142	0.452447	mRNA		5S	5581145	5585295	nucleobase-ascorbate transporter 2	109013189	4	plasma membrane	J.microcarpa	CG
108992390	-1.23859	7.19194	-3.09252	0.00342892	0.0173105	-2.02247	0.439269	mRNA		2	27760782	27761564	uncharacterized LOC108992390			nucleus	J.regia	CG
121242806	-1.23807	2.93534	-2.68354	0.0102048	0.0370364	-2.74427	0.390599	mRNA		8D	6936901	6938650	UPF0481 protein At3g47200-like	108994244	6	endomembrane system	J.microcarpa	CG
121242806	-1.23807	2.93534	-2.68354	0.0102048	0.0370364	-2.74427	0.390599	misc_RNA		8D	6936907	6937167	UPF0481 protein At3g47200-like	108994244	6	endomembrane system	J.microcarpa	CG
121242806	-1.23807	2.93534	-2.68354	0.0102048	0.0370364	-2.74427	0.390599	mRNA		8D	6936918	6938650	UPF0481 protein At3g47200-like	108994244	6	endomembrane system	J.microcarpa	CG
121242806	-1.23807	2.93534	-2.68354	0.0102048	0.0370364	-2.74427	0.390599	mRNA		8D	6936932	6938650	UPF0481 protein At3g47200-like	108994244	6	endomembrane system	J.microcarpa	CG
121242806	-1.23807	2.93534	-2.68354	0.0102048	0.0370364	-2.74427	0.390599	mRNA		8D	6936933	6938650	UPF0481 protein At3g47200-like	108994244	6	endomembrane system	J.microcarpa	CG
109010828	-1.23601	10.0452	-4.88447	1.39171e-05	0.000643842	3.04884	0.611237	mRNA		13	33923004	33927484	syntaxin-22-like			nucleus	J.regia	CG
108980914	1.23434	9.94627	3.93727	0.000287933	0.00359664	0.27506	0.528494	mRNA		6	192469	194453	protein ASPARTIC PROTEASE IN GUARD CELL 2-like			extracellular space	J.regia	CG
121264403	1.23269	15.1927	3.23669	0.00229145	0.0133923	-1.64051	0.455573	mRNA		5D	8159288	8160798	probable xyloglucan endotransglucosylase/hydrolase protein 8	108990965	3	extracellular space	J.microcarpa	CG
109000921	-1.23204	12.6778	-4.52946	4.43292e-05	0.00118866	1.85206	0.582253	ncRNA	lncRNA	7	52401045	52409990	uncharacterized LOC109000921				J.regia	CG
109000921	-1.23204	12.6778	-4.52946	4.43292e-05	0.00118866	1.85206	0.582253	ncRNA	lncRNA	7	52401045	52409983	uncharacterized LOC109000921				J.regia	CG
109000921	-1.23204	12.6778	-4.52946	4.43292e-05	0.00118866	1.85206	0.582253	ncRNA	lncRNA	7	52401045	52409982	uncharacterized LOC109000921				J.regia	CG
109000921	-1.23204	12.6778	-4.52946	4.43292e-05	0.00118866	1.85206	0.582253	ncRNA	lncRNA	7	52401045	52409981	uncharacterized LOC109000921				J.regia	CG
109000921	-1.23204	12.6778	-4.52946	4.43292e-05	0.00118866	1.85206	0.582253	ncRNA	lncRNA	7	52401045	52409977	uncharacterized LOC109000921				J.regia	CG
109007050	1.23177	183.858	2.94885	0.00507625	0.0226989	-2.62421	0.422579	mRNA		7	39610057	39611054	proline-rich extensin-like protein EPR1			extracellular space	J.regia	CG
109007050	1.23177	183.858	2.94885	0.00507625	0.0226989	-2.62421	0.422579	mRNA		7	39610059	39611054	proline-rich extensin-like protein EPR1			extracellular space	J.regia	CG
108983449	-1.23148	1.66107	-2.62069	0.0119772	0.0415748	-2.82128	0.382805	mRNA		7	42702924	42705401	GDSL esterase/lipase 1-like			extracellular space	J.regia	CG
121266409	-1.23088	8.87234	-4.90433	1.30354e-05	0.000621008	3.09683	0.612791	mRNA		5D	34754408	34756786	alpha-ketoglutarate-dependent dioxygenase AlkB homolog	108985284	3	nucleus	J.microcarpa	CG
121266409	-1.23088	8.87234	-4.90433	1.30354e-05	0.000621008	3.09683	0.612791	mRNA		5D	34754408	34756671	alpha-ketoglutarate-dependent dioxygenase AlkB homolog	108985284	3	nucleus	J.microcarpa	CG
121247060	1.23065	3.78425	2.73302	0.00898305	0.0338234	-2.596	0.396676	mRNA		1S	23332475	23340907	protein NETWORKED 1A-like	109005068	12	nucleus	J.microcarpa	CG
108998099	-1.23027	527.083	-3.20678	0.00249318	0.014066	-1.81719	0.452227	mRNA		6	30075552	30077636	uncharacterized LOC108998099			nucleus	J.regia	CG
108998099	-1.23027	527.083	-3.20678	0.00249318	0.014066	-1.81719	0.452227	mRNA		6	30075552	30077617	uncharacterized LOC108998099			nucleus	J.regia	CG
109021681	1.22949	5.8019	3.14715	0.00294636	0.0156957	-1.69618	0.4455	mRNA		16	28354896	28357025	uncharacterized LOC109021681			endomembrane system	J.regia	CG
109004535	-1.22668	21.9542	-2.72457	0.00918152	0.0343358	-3.17384	0.395642	mRNA		8	29397910	29400561	histidine-containing phosphotransfer protein 1-like			nucleus	J.regia	CG
108989943	-1.22618	21.867	-6.10048	2.34211e-07	7.75278e-05	6.87552	0.694242	mRNA		5	1770215	1772370	cytochrome P450 71D8-like			endomembrane system	J.regia	CG
121264356	1.22271	60.0734	3.85077	0.000375406	0.00426727	-0.263158	0.52005	mRNA		5D	7608867	7612006	anthocyanidin reductase ((2S)-flavan-3-ol-forming)-like	108979344	3	cytoplasm	J.microcarpa	CG
108989203	1.22237	18.8786	2.85092	0.00659559	0.0274029	-2.52354	0.410949	mRNA		16	27642254	27647972	serine carboxypeptidase-like 17			plasma membrane	J.regia	CG
108996293	1.22228	6.85201	3.32846	0.00176475	0.0112451	-1.27065	0.465719	mRNA		5	5098918	5100696	ras-related protein RABA5b-like			nucleus	J.regia	CG
108994088	1.22133	4.35165	2.5927	0.0128539	0.0438101	-2.92492	0.379307	mRNA		13	30042250	30046095	interaptin			nucleus	J.regia	CG
121259178	1.22122	73.9389	3.27014	0.0020842	0.0125849	-1.89609	0.459292	mRNA		4D	8441436	8443846	naringenin,2-oxoglutarate 3-dioxygenase	108997708	11	cytoplasm	J.microcarpa	CG
121265929	1.21752	5.37113	3.10153	0.00334451	0.0170141	-1.80177	0.440301	mRNA		1D	742401	748053	formin-like protein 6	108982394	7	chloroplast	J.microcarpa	CG
121261502	1.21691	41.1999	3.18113	0.00267938	0.0147312	-1.95837	0.449343	mRNA		4D	1396455	1402618	bifunctional 3-dehydroquinate dehydratase/shikimate dehydrogenase, chloroplastic-like	109011052	11	cytoplasm	J.microcarpa	CG
121261502	1.21691	41.1999	3.18113	0.00267938	0.0147312	-1.95837	0.449343	mRNA		4D	1396958	1402618	bifunctional 3-dehydroquinate dehydratase/shikimate dehydrogenase, chloroplastic-like	109011052	11	cytoplasm	J.microcarpa	CG
121261502	1.21691	41.1999	3.18113	0.00267938	0.0147312	-1.95837	0.449343	mRNA		4D	1398097	1402618	bifunctional 3-dehydroquinate dehydratase/shikimate dehydrogenase, chloroplastic-like	109011052	11	cytoplasm	J.microcarpa	CG
121244969	1.21663	6.09147	2.75237	0.00854299	0.0327286	-2.5897	0.399039	mRNA		8S	7603832	7608369	protein DETOXIFICATION 33-like	108991683	15	plasma membrane	J.microcarpa	CG
108986978	1.21644	5.3893	2.67865	0.0103335	0.037369	-2.73628	0.389996	mRNA		13	5721810	5727083	protein DETOXIFICATION 46, chloroplastic-like			mitochondrial membrane	J.regia	CG
121266953	-1.21561	4.9557	-3.95927	0.000269047	0.00346545	0.368913	0.530618	mRNA		5S	28013470	28015510	protein SODIUM POTASSIUM ROOT DEFECTIVE 1-like	109019049	4	nucleus	J.microcarpa	CG
109001751	1.215	4.38584	3.26845	0.00209426	0.0126241	-1.39432	0.459104	mRNA		13	3421	10425	ferric reduction oxidase 7, chloroplastic-like			plasma membrane	J.regia	CG
109014468	1.21245	9.20817	4.23315	0.000114312	0.00209174	1.14658	0.556225	mRNA		2	30937658	30942346	transcription factor EGL1-like			nucleus	J.regia	CG
121251499	1.21198	9.46038	2.66895	0.0105933	0.0380388	-2.981	0.388797	mRNA		2S	26705620	26709187	protein SIEVE ELEMENT OCCLUSION B-like	108985926	10	endomembrane system	J.microcarpa	CG
108994933	-1.21078	25.0066	-4.82257	1.70599e-05	0.000715166	2.71692	0.60635	mRNA		3	33221490	33227119	ammonium transporter 2-like			plasma membrane	J.regia	CG
121261195	1.2097	6.33807	3.17553	0.00272172	0.0148746	-1.63301	0.448712	mRNA		4D	33050022	33055539	protein ALTERED PHOSPHATE STARVATION RESPONSE 1	109009532	11	nucleus	J.microcarpa	CG
109003410	-1.20572	1.73868	-3.4038	0.00142049	0.00968866	-1.07801	0.473914	mRNA		14	28463417	28465540	probable WRKY transcription factor 43			nucleus	J.regia	CG
109003410	-1.20572	1.73868	-3.4038	0.00142049	0.00968866	-1.07801	0.473914	misc_RNA		14	28463417	28465187	probable WRKY transcription factor 43			nucleus	J.regia	CG
109002110	-1.20523	9.08502	-5.4772	1.93026e-06	0.000234551	4.90594	0.654652	misc_RNA		13	37882937	37884663	dnaJ homolog subfamily B member 7-like			nucleus	J.regia	CG
109002110	-1.20523	9.08502	-5.4772	1.93026e-06	0.000234551	4.90594	0.654652	mRNA		13	37882938	37885096	dnaJ homolog subfamily B member 7-like			nucleus	J.regia	CG
109008362	-1.20516	28.5239	-4.49587	4.94037e-05	0.00127496	1.68902	0.579387	mRNA		6	6761143	6764017	cytochrome P450 81C13-like			endomembrane system	J.regia	CG
121244940	-1.20502	23.2666	-4.4433	5.85069e-05	0.00141292	1.52883	0.57486	mRNA		8S	5437143	5442165	cold-regulated protein 27-like	108979561	15	nucleus	J.microcarpa	CG
109002896	1.20496	9.75293	2.92701	0.00538363	0.0237228	-2.25816	0.420003	mRNA		6	1253667	1258451	laccase-15-like			extracellular space	J.regia	CG
109006078	1.20484	19.401	4.03878	0.000210303	0.00297978	0.500326	0.538208	mRNA		1	16889489	16892107	glucan endo-1,3-beta-glucosidase			extracellular space	J.regia	CG
108982947	-1.20418	45.9683	-3.34958	0.00166097	0.0107655	-1.64631	0.468028	mRNA		16	28150024	28154689	bZIP transcription factor 46-like			nucleus	J.regia	CG
108982947	-1.20418	45.9683	-3.34958	0.00166097	0.0107655	-1.64631	0.468028	misc_RNA		16	28150024	28154689	bZIP transcription factor 46-like			nucleus	J.regia	CG
108982947	-1.20418	45.9683	-3.34958	0.00166097	0.0107655	-1.64631	0.468028	mRNA		16	28150032	28154689	bZIP transcription factor 46-like			nucleus	J.regia	CG
109019600	-1.20358	13.9732	-3.93614	0.000288937	0.00360042	0.0843681	0.528385	mRNA		4	5984536	5985830	uncharacterized LOC109019600			chloroplast	J.regia	CG
109007892	-1.20038	11.1256	-4.2487	0.000108825	0.0020275	1.06096	0.557634	mRNA		12	26727527	26730306	jacalin-related lectin 19-like			nucleus	J.regia	CG
109007892	-1.20038	11.1256	-4.2487	0.000108825	0.0020275	1.06096	0.557634	mRNA		12	26727527	26730305	jacalin-related lectin 19-like			nucleus	J.regia	CG
109007892	-1.20038	11.1256	-4.2487	0.000108825	0.0020275	1.06096	0.557634	mRNA		12	26727527	26730304	jacalin-related lectin 19-like			nucleus	J.regia	CG
109007892	-1.20038	11.1256	-4.2487	0.000108825	0.0020275	1.06096	0.557634	mRNA		12	26727527	26730303	jacalin-related lectin 19-like			nucleus	J.regia	CG
121258171	-1.20033	5.22825	-4.03368	0.000213662	0.00300596	0.573786	0.537726	mRNA		3S	19425796	19428920	cyclic dof factor 1-like	109009263	16	nucleus	J.microcarpa	CG
121260806	-1.19948	27.9422	-6.42909	7.66459e-08	3.87243e-05	7.93778	0.712879	mRNA		4D	20180194	20182730	FCS-Like Zinc finger 8-like	109018407	11	chloroplast	J.microcarpa	CG
121260806	-1.19948	27.9422	-6.42909	7.66459e-08	3.87243e-05	7.93778	0.712879	mRNA		4D	20180261	20182260	FCS-Like Zinc finger 8-like	109018407	11	chloroplast	J.microcarpa	CG
109019228	1.19824	10.8587	2.71798	0.00933933	0.0347448	-2.76251	0.394834	mRNA		16	19561030	19563044	homeobox-leucine zipper protein ATHB-13-like			nucleus	J.regia	CG
121259230	-1.19823	7.87689	-2.6645	0.0107146	0.0383357	-3.06707	0.388246	mRNA		4D	3404612	3406272	universal stress protein PHOS32-like	108991017	11	nucleus	J.microcarpa	CG
121265943	1.19639	8.46733	3.52176	0.00100683	0.00783865	-0.785768	0.4865	mRNA		5D	11046172	11050128	BAG family molecular chaperone regulator 2-like	109011086	3	nucleus	J.microcarpa	CG
121265943	1.19639	8.46733	3.52176	0.00100683	0.00783865	-0.785768	0.4865	mRNA		5D	11046471	11050136	BAG family molecular chaperone regulator 2-like	109011086	3	nucleus	J.microcarpa	CG
121249777	1.19591	43.1075	3.774	0.000474135	0.00489141	-0.411078	0.512424	mRNA		2D	2256167	2257781	gibberellin-regulated protein 6-like	108985962	1	extracellular space	J.microcarpa	CG
121253665	1.19468	4.1118	3.17697	0.00271083	0.0148326	-1.61062	0.448873	mRNA		2S	29080852	29084051	rac-like GTP-binding protein ARAC7	108981276	10	nucleus	J.microcarpa	CG
108992054	-1.19442	4.52565	-3.15167	0.00290951	0.0155641	-1.74836	0.446012	mRNA		11	8752189	8754969	cytochrome P450 84A1-like			endomembrane system	J.regia	CG
108992054	-1.19442	4.52565	-3.15167	0.00290951	0.0155641	-1.74836	0.446012	mRNA		11	8752363	8754969	cytochrome P450 84A1-like			endomembrane system	J.regia	CG
121256031	1.19384	8.51009	2.88414	0.00603815	0.0257214	-2.33631	0.414917	mRNA		3D	7268491	7269714	uncharacterized LOC121256031	108997284	13	chloroplast	J.microcarpa	CG
109005258	-1.19307	14.9087	-3.43502	0.00129751	0.00919033	-1.29556	0.477273	mRNA		7	5390565	5402272	anaphase-promoting complex subunit 11			nucleus	J.regia	CG
109005258	-1.19307	14.9087	-3.43502	0.00129751	0.00919033	-1.29556	0.477273	mRNA		7	5392671	5402272	anaphase-promoting complex subunit 11			nucleus	J.regia	CG
109005258	-1.19307	14.9087	-3.43502	0.00129751	0.00919033	-1.29556	0.477273	mRNA		7	5392671	5398472	anaphase-promoting complex subunit 11			nucleus	J.regia	CG
109012017	-1.19259	24.9717	-4.07232	0.00018944	0.00280899	0.406557	0.541372	mRNA		12	30442891	30443815	uncharacterized LOC109012017			extracellular space	J.regia	CG
121243285	1.19166	19.252	4.49663	4.9282e-05	0.00127496	1.82717	0.579453	mRNA		8D	29994215	29995753	thaumatin-like protein	108983147	6	extracellular space	J.microcarpa	CG
121250042	-1.19114	10.0642	-2.7772	0.00800756	0.0312601	-2.88775	0.402059	ncRNA	lncRNA	2D	11304707	11311047	uncharacterized LOC121250042				J.microcarpa	CG
121259933	-1.18999	17.693	-6.63212	3.84383e-08	2.45993e-05	8.62144	0.723688	mRNA		4D	25611472	25613666	protein RGF1 INDUCIBLE TRANSCRIPTION FACTOR 1	109007734	11	nucleus	J.microcarpa	CG
121259933	-1.18999	17.693	-6.63212	3.84383e-08	2.45993e-05	8.62144	0.723688	mRNA		4D	25611472	25613628	protein RGF1 INDUCIBLE TRANSCRIPTION FACTOR 1	109007734	11	nucleus	J.microcarpa	CG
121261655	-1.18974	6.12003	-3.20456	0.00250876	0.014129	-1.68663	0.451978	mRNA		4D	35085807	35088756	aspartyl protease family protein At5g10770-like	109005206	11	nucleus	J.microcarpa	CG
121268777	1.18924	123.644	4.96793	1.05664e-05	0.00055131	3.174	0.617717	mRNA		6D	11111943	11116149	cysteine-rich and transmembrane domain-containing protein WIH2-like	108997940	2	extracellular space	J.microcarpa	CG
121241996	-1.18829	4.13592	-3.131	0.0030819	0.01614	-1.77579	0.443665	mRNA		8D	24043897	24055499	thaumatin-like protein 1b	109013532	6	extracellular space	J.microcarpa	CG
121241996	-1.18829	4.13592	-3.131	0.0030819	0.01614	-1.77579	0.443665	mRNA		8D	24043898	24143036	thaumatin-like protein 1b	109013532	6	extracellular space	J.microcarpa	CG
121241996	-1.18829	4.13592	-3.131	0.0030819	0.01614	-1.77579	0.443665	mRNA		8D	24043920	24142993	thaumatin-like protein 1b	109013532	6	extracellular space	J.microcarpa	CG
121241996	-1.18829	4.13592	-3.131	0.0030819	0.01614	-1.77579	0.443665	mRNA		8D	24141671	24142995	thaumatin-like protein 1b	109013532	6	extracellular space	J.microcarpa	CG
121256302	1.18786	5.4227	2.78355	0.0078757	0.0308709	-2.5077	0.402829	mRNA		3D	10994957	10997599	uncharacterized protein At5g01610-like	109002889	13	nucleus	J.microcarpa	CG
121267728	-1.18751	19.8206	-5.10503	6.70614e-06	0.000444744	3.63816	0.628094	mRNA		5S	9555930	9585360	CBL-interacting serine/threonine-protein kinase 23-like	108990241	4	cytoplasm	J.microcarpa	CG
121267728	-1.18751	19.8206	-5.10503	6.70614e-06	0.000444744	3.63816	0.628094	mRNA		5S	9557868	9585360	CBL-interacting serine/threonine-protein kinase 23-like	108990241	4	cytoplasm	J.microcarpa	CG
121267728	-1.18751	19.8206	-5.10503	6.70614e-06	0.000444744	3.63816	0.628094	mRNA		5S	9576487	9585360	CBL-interacting serine/threonine-protein kinase 23-like	108990241	4	cytoplasm	J.microcarpa	CG
121267728	-1.18751	19.8206	-5.10503	6.70614e-06	0.000444744	3.63816	0.628094	mRNA		5S	9577671	9585360	CBL-interacting serine/threonine-protein kinase 23-like	108990241	4	cytoplasm	J.microcarpa	CG
121267728	-1.18751	19.8206	-5.10503	6.70614e-06	0.000444744	3.63816	0.628094	mRNA		5S	9577671	9585252	CBL-interacting serine/threonine-protein kinase 23-like	108990241	4	cytoplasm	J.microcarpa	CG
121267728	-1.18751	19.8206	-5.10503	6.70614e-06	0.000444744	3.63816	0.628094	mRNA		5S	9577671	9585250	CBL-interacting serine/threonine-protein kinase 23-like	108990241	4	cytoplasm	J.microcarpa	CG
121267728	-1.18751	19.8206	-5.10503	6.70614e-06	0.000444744	3.63816	0.628094	mRNA		5S	9577671	9585233	CBL-interacting serine/threonine-protein kinase 23-like	108990241	4	cytoplasm	J.microcarpa	CG
121267728	-1.18751	19.8206	-5.10503	6.70614e-06	0.000444744	3.63816	0.628094	misc_RNA		5S	9578750	9585360	CBL-interacting serine/threonine-protein kinase 23-like	108990241	4	cytoplasm	J.microcarpa	CG
109013790	1.18709	46.5202	3.50296	0.00106398	0.00813187	-1.17557	0.484514	mRNA		8	25123032	25125716	peroxidase 72-like			extracellular space	J.regia	CG
108998480	-1.1865	80.0186	-2.90282	0.00574433	0.024813	-2.76371	0.417138	mRNA		14	8057843	8060422	uncharacterized LOC108998480			nucleus	J.regia	CG
121254228	1.18497	5.77996	2.68746	0.0101026	0.0367837	-2.71631	0.391082	mRNA		1D	25034412	25038172	probably inactive leucine-rich repeat receptor-like protein kinase At3g28040	108987341	7	plasma membrane	J.microcarpa	CG
121263356	1.18456	8.77915	2.74572	0.00869191	0.03305	-2.64942	0.398228	mRNA		4S	9282760	9288888	boron transporter 1-like	108993723	8	endomembrane system	J.microcarpa	CG
121263356	1.18456	8.77915	2.74572	0.00869191	0.03305	-2.64942	0.398228	mRNA		4S	9284211	9288888	boron transporter 1-like	108993723	8	endomembrane system	J.microcarpa	CG
121261853	1.18369	15.3613	3.21598	0.00242937	0.0138225	-1.86885	0.453259	mRNA		1D	40631485	40632510	auxin-responsive protein SAUR78-like	109005423	7	chloroplast	J.microcarpa	CG
121252589	1.18179	7.75818	3.65517	0.000677923	0.00605652	-0.43859	0.500379	mRNA		2S	31935222	31941109	serine/threonine-protein kinase SAPK7-like	108983840	10	nucleus	J.microcarpa	CG
121243635	1.1809	8.31229	2.93186	0.00531398	0.0234698	-2.22548	0.420575	mRNA		8D	1433955	1438603	shikimate kinase 1, chloroplastic-like	109002028	6	nucleus	J.microcarpa	CG
121265863	1.17947	15.129	3.12358	0.0031461	0.0163572	-1.90597	0.44282	mRNA		1D	13652293	13668267	uncharacterized LOC121265863	108981790	7	endomembrane system	J.microcarpa	CG
121234201	1.17836	88.4769	4.99175	9.76572e-06	0.000534988	3.21878	0.619543	mRNA		6D	9427023	9429787	probable UDP-arabinopyranose mutase 1	108994209	2	cytoplasm	J.microcarpa	CG
121262530	-1.17813	13.6467	-4.99105	9.78831e-06	0.000534988	3.31723	0.61949	misc_RNA		4S	27198533	27214414	protein STRICTOSIDINE SYNTHASE-LIKE 5-like	109021195	8	organelle membrane	J.microcarpa	CG
121262530	-1.17813	13.6467	-4.99105	9.78831e-06	0.000534988	3.31723	0.61949	mRNA		4S	27211529	27214414	protein STRICTOSIDINE SYNTHASE-LIKE 5-like	109021195	8	organelle membrane	J.microcarpa	CG
121259442	-1.17808	13.9178	-4.73617	2.26428e-05	0.000814081	2.51083	0.599413	mRNA		4D	21299683	21300831	EID1-like F-box protein 3	109010920	11	nucleus	J.microcarpa	CG
109013819	-1.17691	4.0877	-4.74347	2.21086e-05	0.000806624	2.62645	0.600004	mRNA		3	7898086	7900410	uncharacterized LOC109013819			extracellular space	J.regia	CG
108979861	1.17614	27.1208	3.95339	0.000273976	0.00350204	0.211985	0.530051	mRNA		5	22342397	22343160	arabinogalactan protein 13-like			plasma membrane	J.regia	CG
121249979	-1.17605	27.8441	-6.94499	1.32926e-08	1.5012e-05	9.63336	0.739361	mRNA		2D	10822558	10834126	probable LRR receptor-like serine/threonine-protein kinase At5g63710	108996276	1	plasma membrane	J.microcarpa	CG
121249979	-1.17605	27.8441	-6.94499	1.32926e-08	1.5012e-05	9.63336	0.739361	mRNA		2D	10822559	10834126	probable LRR receptor-like serine/threonine-protein kinase At5g63710	108996276	1	plasma membrane	J.microcarpa	CG
121249979	-1.17605	27.8441	-6.94499	1.32926e-08	1.5012e-05	9.63336	0.739361	mRNA		2D	10822560	10834126	probable LRR receptor-like serine/threonine-protein kinase At5g63710	108996276	1	plasma membrane	J.microcarpa	CG
121249979	-1.17605	27.8441	-6.94499	1.32926e-08	1.5012e-05	9.63336	0.739361	mRNA		2D	10822561	10834126	probable LRR receptor-like serine/threonine-protein kinase At5g63710	108996276	1	plasma membrane	J.microcarpa	CG
121249979	-1.17605	27.8441	-6.94499	1.32926e-08	1.5012e-05	9.63336	0.739361	mRNA		2D	10823803	10834126	probable LRR receptor-like serine/threonine-protein kinase At5g63710	108996276	1	plasma membrane	J.microcarpa	CG
121251246	1.1749	13.7568	3.25586	0.00217041	0.0129208	-1.5218	0.457708	mRNA		2D	14464681	14466012	heavy metal-associated isoprenylated plant protein 23	109013255	1	nucleus	J.microcarpa	CG
121251246	1.1749	13.7568	3.25586	0.00217041	0.0129208	-1.5218	0.457708	mRNA		2D	14464682	14466012	heavy metal-associated isoprenylated plant protein 23	109013255	1	nucleus	J.microcarpa	CG
109002761	1.17405	5.74474	2.73251	0.00899492	0.0338548	-2.62608	0.396613	mRNA		4	34470178	34473426	leucine-rich repeat receptor-like protein kinase PXC1			plasma membrane	J.regia	CG
108984642	1.1734	47.5539	4.70256	2.52703e-05	0.00085742	2.33119	0.596677	mRNA		2	36549608	36555642	65-kDa microtubule-associated protein 1-like			nucleus	J.regia	CG
108984642	1.1734	47.5539	4.70256	2.52703e-05	0.00085742	2.33119	0.596677	mRNA		2	36549629	36555642	65-kDa microtubule-associated protein 1-like			nucleus	J.regia	CG
121252687	1.17066	5.08153	3.06644	0.00368456	0.018171	-1.89554	0.436273	mRNA		1D	22343305	22345124	crocetin glucosyltransferase, chloroplastic-like	109008420	7	plasma membrane	J.microcarpa	CG
121255475	1.16992	6.68664	3.01925	0.00419341	0.0198985	-2.08661	0.430813	mRNA		3D	3251638	3252867	chlorophyll a-b binding protein CP24 10A, chloroplastic	109007089	13	mitochondrial membrane	J.microcarpa	CG
109008220	1.16971	7.59336	3.14024	0.0030037	0.0159236	-1.75537	0.444715	mRNA		8	1012436	1017060	uncharacterized LOC109008220			plasma membrane	J.regia	CG
118347894	-1.16921	8.79603	-5.10451	6.71784e-06	0.000444744	3.71484	0.628055	ncRNA	lncRNA	3	25838408	25840189	uncharacterized LOC118347894				J.regia	CG
109013446	1.16789	10.5042	2.52877	0.0150806	0.0491732	-3.36103	0.371258	mRNA		2	34626865	34629411	protochlorophyllide reductase, chloroplastic			chloroplast outer membrane	J.regia	CG
121265341	-1.16717	11.984	-3.81464	0.000419103	0.00454597	-0.178332	0.516477	mRNA		5D	14994618	15001359	CTP synthase-like	108988816	3	cytoplasm	J.microcarpa	CG
121265341	-1.16717	11.984	-3.81464	0.000419103	0.00454597	-0.178332	0.516477	mRNA		5D	14994651	15003786	CTP synthase-like	108988816	3	cytoplasm	J.microcarpa	CG
121265341	-1.16717	11.984	-3.81464	0.000419103	0.00454597	-0.178332	0.516477	mRNA		5D	14994657	15003786	CTP synthase-like	108988816	3	cytoplasm	J.microcarpa	CG
121239328	-1.16686	119.954	-2.68592	0.0101428	0.0368669	-3.24528	0.390892	mRNA		7D	10720510	10724200	tetraspanin-3-like	108989646	14	plasma membrane	J.microcarpa	CG
109010305	1.16628	16.0701	3.21627	0.00242739	0.0138214	-1.69659	0.453291	mRNA		6	9990884	9992155	transcription factor MYB56-like			chloroplast	J.regia	CG
109004600	1.16609	7.6367	3.35931	0.00161517	0.0105583	-1.18404	0.469088	mRNA		4	32094450	32098107	probably inactive leucine-rich repeat receptor-like protein kinase At5g06940			plasma membrane	J.regia	CG
108999599	1.166	26.7574	4.25041	0.000108237	0.00201947	1.04294	0.557789	mRNA		7	1805582	1806532	protein RALF-like 34			extracellular space	J.regia	CG
121258420	-1.16435	39.0202	-4.34554	7.99979e-05	0.00167307	1.22856	0.5663	mRNA		3S	19551356	19552582	NAC domain-containing protein 2-like	109009271	16	nucleus	J.microcarpa	CG
121258420	-1.16435	39.0202	-4.34554	7.99979e-05	0.00167307	1.22856	0.5663	mRNA		3S	19551356	19552581	NAC domain-containing protein 2-like	109009271	16	nucleus	J.microcarpa	CG
121237776	1.16406	6.24157	3.87112	0.000352772	0.00409484	0.144986	0.52205	mRNA		6S	16452183	16458607	SH3 domain-containing protein 1-like	109010630	9	nucleus	J.microcarpa	CG
121237776	1.16406	6.24157	3.87112	0.000352772	0.00409484	0.144986	0.52205	mRNA		6S	16452183	16458606	SH3 domain-containing protein 1-like	109010630	9	nucleus	J.microcarpa	CG
108988990	1.16311	15.0032	4.64921	3.00674e-05	0.000950409	2.29436	0.592292	mRNA		7	33359969	33364082	probable polygalacturonase			anchored component of plasma membrane	J.regia	CG
108988990	1.16311	15.0032	4.64921	3.00674e-05	0.000950409	2.29436	0.592292	mRNA		7	33359969	33362916	probable polygalacturonase			anchored component of plasma membrane	J.regia	CG
121259345	-1.16297	40.955	-4.57506	3.82506e-05	0.00108958	1.9274	0.586107	mRNA		4D	29408509	29410823	purine permease 3	109013567	11	endomembrane system	J.microcarpa	CG
109013969	1.16231	40.9934	3.152	0.0029068	0.0155626	-2.09985	0.44605	mRNA		14	3589819	3592143	protein trichome birefringence-like 36			extracellular space	J.regia	CG
108993800	-1.16142	21.0317	-4.60225	3.50239e-05	0.00103769	2.04655	0.588387	mRNA		9	18946795	18953263	UDP-glucose 4-epimerase GEPI48			cytoplasm	J.regia	CG
121242602	-1.16054	479.546	-3.24112	0.00226295	0.0132742	-1.7357	0.456067	mRNA		8D	27324080	27326286	uncharacterized LOC121242602	108998099	6	nucleus	J.microcarpa	CG
121244854	-1.1605	16.1506	-3.57756	0.000853986	0.0070519	-0.968836	0.49235	mRNA		8S	444881	446387	AP2/ERF and B3 domain-containing transcription repressor RAV2-like	109021576	15	nucleus	J.microcarpa	CG
121249876	-1.1604	24.0398	-4.99309	9.72254e-06	0.000534988	3.25774	0.619646	mRNA		2D	43171412	43173651	nuclear transcription factor Y subunit B-3-like	108982084	1	nucleus	J.microcarpa	CG
121249876	-1.1604	24.0398	-4.99309	9.72254e-06	0.000534988	3.25774	0.619646	mRNA		2D	43171422	43173181	nuclear transcription factor Y subunit B-3-like	108982084	1	nucleus	J.microcarpa	CG
109004890	-1.1597	18.71	-5.30701	3.41769e-06	0.000318526	4.28086	0.642793	mRNA		7	44778117	44781809	transcription factor MYBS3-like			nucleus	J.regia	CG
121238810	1.15842	54.4848	3.95852	0.000269673	0.00346549	0.0557256	0.530545	mRNA		7D	1201070	1204302	aspartyl protease AED3-like	109012310	14	extracellular space	J.microcarpa	CG
121268499	1.15655	16.2103	2.99488	0.00448132	0.0208372	-2.41428	0.427974	ncRNA	lncRNA	5S	31019882	31023716	uncharacterized LOC121268499				J.microcarpa	CG
121268499	1.15655	16.2103	2.99488	0.00448132	0.0208372	-2.41428	0.427974	ncRNA	lncRNA	5S	31019882	31021796	uncharacterized LOC121268499				J.microcarpa	CG
121239061	1.15459	6.19273	2.79318	0.00767965	0.030369	-2.5262	0.403996	mRNA		7D	7124534	7126454	cytochrome P450 86A1	108980314	14	endomembrane system	J.microcarpa	CG
109008521	-1.15363	2.97075	-3.22243	0.00238559	0.0137017	-1.50761	0.453981	mRNA		14	4659387	4662593	dimethylnonatriene synthase-like			endomembrane system	J.regia	CG
121260672	-1.15331	12.1765	-5.15513	5.67624e-06	0.000412796	3.87592	0.631805	mRNA		4D	447200	448818	amino acid transporter AVT3C-like	108984276	11	plasma membrane	J.microcarpa	CG
121264413	1.15311	50.2843	4.49585	4.94072e-05	0.00127496	1.66403	0.579385	mRNA		5D	30785654	30788799	heat shock cognate 70 kDa protein 2-like	108999011	3	cytoplasm	J.microcarpa	CG
121264021	1.15288	3.96112	2.83337	0.00690897	0.0282178	-2.39248	0.408843	mRNA		5D	33193909	33197133	glycerol-3-phosphate 2-O-acyltransferase 6-like	108994904	3	endomembrane system	J.microcarpa	CG
121253839	-1.15265	11.6153	-5.35884	2.8727e-06	0.000294935	4.50493	0.646455	mRNA		3D	3843221	3847330	cytochrome P450 81E8-like	109007027	13	endomembrane system	J.microcarpa	CG
108993761	1.1522	5.77638	2.63411	0.0115768	0.0405679	-2.83445	0.384475	mRNA		9	18420618	18424660	glucan endo-1,3-beta-glucosidase 11-like			nucleus	J.regia	CG
108993761	1.1522	5.77638	2.63411	0.0115768	0.0405679	-2.83445	0.384475	mRNA		9	18420754	18424660	glucan endo-1,3-beta-glucosidase 11-like			nucleus	J.regia	CG
121241824	1.15093	31.6961	4.4493	5.73896e-05	0.00140181	1.64688	0.57538	mRNA		8D	7995826	7997563	uncharacterized LOC121241824	108992264	6	endomembrane system	J.microcarpa	CG
108994721	1.14976	5.44795	2.93214	0.00530994	0.0234573	-2.18856	0.420608	mRNA		12	20703701	20705422	TOG array regulator of axonemal microtubules protein 1			nucleus	J.regia	CG
121244366	1.14943	10.6314	3.70797	0.000578692	0.00551445	-0.314533	0.505767	mRNA		8S	765266	768892	putative laccase-9	108981170	15	plasma membrane	J.microcarpa	CG
109013881	-1.14942	6.58574	-3.68879	0.000612997	0.00570488	-0.430982	0.503817	mRNA		2	34843439	34851485	cytochrome c-type biogenesis ccda-like chloroplastic protein			plasma membrane	J.regia	CG
109013881	-1.14942	6.58574	-3.68879	0.000612997	0.00570488	-0.430982	0.503817	mRNA		2	34843439	34850804	cytochrome c-type biogenesis ccda-like chloroplastic protein			plasma membrane	J.regia	CG
109013881	-1.14942	6.58574	-3.68879	0.000612997	0.00570488	-0.430982	0.503817	mRNA		2	34843439	34850722	cytochrome c-type biogenesis ccda-like chloroplastic protein			plasma membrane	J.regia	CG
109013881	-1.14942	6.58574	-3.68879	0.000612997	0.00570488	-0.430982	0.503817	mRNA		2	34843439	34850720	cytochrome c-type biogenesis ccda-like chloroplastic protein			plasma membrane	J.regia	CG
108998187	1.14783	51.9717	3.15951	0.00284647	0.0153466	-2.15171	0.446901	mRNA		8	21969954	21973374	GDP-mannose 3,5-epimerase 2			cytoplasm	J.regia	CG
108997835	-1.1477	3.52771	-2.90794	0.00566619	0.0246002	-2.28507	0.417745	mRNA		10	26974184	26975556	pathogen-associated molecular patterns-induced protein A70-like			endomembrane system	J.regia	CG
108988734	1.14556	7.81119	3.11491	0.00322277	0.0165837	-1.7974	0.441831	mRNA		8	2134966	2139140	probable xyloglucan glycosyltransferase 5			endomembrane system	J.regia	CG
121246648	-1.14471	11.9929	-3.99211	0.000243073	0.00324757	0.273679	0.533769	mRNA		1S	4375705	4383473	acetyl-coenzyme A carboxylase carboxyl transferase subunit alpha, chloroplastic-like	109009035	12	chloroplast	J.microcarpa	CG
108988128	-1.14432	10.7068	-3.80756	0.000428236	0.00460667	-0.272546	0.515772	mRNA		1	5611056	5611755	uncharacterized LOC108988128			extracellular space	J.regia	CG
109011412	1.14404	7.63071	3.49428	0.00109141	0.00823357	-0.864767	0.483594	mRNA		6	1829195	1830998	uncharacterized LOC109011412			anchored component of plasma membrane	J.regia	CG
108980281	1.14377	5.69545	2.74488	0.00871099	0.033097	-2.60707	0.398124	mRNA		7	37913906	37918044	serine carboxypeptidase-like 13			plasma membrane	J.regia	CG
109013517	-1.14344	4.85746	-4.30886	8.99134e-05	0.00180005	1.36536	0.563039	mRNA		4	33192786	33195811	33 kDa ribonucleoprotein, chloroplastic			chloroplast outer membrane	J.regia	CG
121241344	-1.14305	3.38939	-3.0161	0.00422968	0.0200135	-2.01041	0.430446	misc_RNA		7S	10965407	10973680	BEL1-like homeodomain protein 9	109019501	5	nucleus	J.microcarpa	CG
121241344	-1.14305	3.38939	-3.0161	0.00422968	0.0200135	-2.01041	0.430446	mRNA		7S	10965407	10973680	BEL1-like homeodomain protein 9	109019501	5	nucleus	J.microcarpa	CG
108989742	-1.14287	21.444	-3.54765	0.000932918	0.00746607	-1.08516	0.489222	mRNA		13	26110096	26112847	uncharacterized LOC108989742			nucleus	J.regia	CG
121246796	1.14216	11.1685	3.40524	0.00141459	0.00967189	-1.11727	0.474069	mRNA		1S	19909767	19912147	heavy metal-associated isoprenylated plant protein 33-like	109005887	12	extracellular space	J.microcarpa	CG
109007613	1.14097	45.2253	3.32016	0.00180719	0.011419	-1.62811	0.464808	mRNA		10	10566798	10570240	phospho-2-dehydro-3-deoxyheptonate aldolase 2, chloroplastic-like			mitochondrion	J.regia	CG
109006542	1.14059	18.0624	5.91899	4.33681e-07	0.000106747	6.31937	0.683309	mRNA		16	24403018	24406942	V-type proton ATPase 16 kDa proteolipid subunit-like			endomembrane system	J.regia	CG
121250199	1.13931	75.5081	3.46663	0.00118334	0.00865949	-1.35382	0.480654	mRNA		2D	38182911	38185252	trimethyltridecatetraene synthase-like	108992658	1	endomembrane system	J.microcarpa	CG
121238757	-1.13789	18.5721	-5.75642	7.52258e-07	0.000139126	5.75347	0.673109	mRNA		7D	4407198	4409990	UV-B-induced protein At3g17800, chloroplastic	109008522	14	chloroplast thylakoid membrane	J.microcarpa	CG
121237718	-1.13689	6.89824	-4.87023	1.45852e-05	0.000657937	3.02452	0.610119	mRNA		6S	12644647	12647431	probable adenylate kinase 7, mitochondrial	108994402	9	mitochondrion	J.microcarpa	CG
121237718	-1.13689	6.89824	-4.87023	1.45852e-05	0.000657937	3.02452	0.610119	mRNA		6S	12644647	12647425	probable adenylate kinase 7, mitochondrial	108994402	9	mitochondrion	J.microcarpa	CG
121237718	-1.13689	6.89824	-4.87023	1.45852e-05	0.000657937	3.02452	0.610119	misc_RNA		6S	12645173	12647425	probable adenylate kinase 7, mitochondrial	108994402	9	mitochondrion	J.microcarpa	CG
121248537	-1.13682	58.2256	-5.09553	6.92137e-06	0.000451984	3.57355	0.627386	misc_RNA		2D	21588965	21629567	two pore calcium channel protein 1A-like	108999584	1	endomembrane system	J.microcarpa	CG
121248537	-1.13682	58.2256	-5.09553	6.92137e-06	0.000451984	3.57355	0.627386	misc_RNA		2D	21588966	21629567	two pore calcium channel protein 1A-like	108999584	1	endomembrane system	J.microcarpa	CG
121248537	-1.13682	58.2256	-5.09553	6.92137e-06	0.000451984	3.57355	0.627386	mRNA		2D	21588968	21629567	two pore calcium channel protein 1A-like	108999584	1	endomembrane system	J.microcarpa	CG
108995719	1.1362	23.9712	4.73173	2.29738e-05	0.000819441	2.53012	0.599053	mRNA		16	27421990	27426244	L-galactose dehydrogenase			nucleus	J.regia	CG
109019004	-1.13559	25.1586	-4.43736	5.96341e-05	0.00142727	1.51052	0.574345	mRNA		4	30774485	30775633	calmodulin-binding protein 25-like			nucleus	J.regia	CG
121263986	-1.13551	20.2283	-3.03262	0.00404294	0.0194052	-2.4415	0.432364	mRNA		5D	30133377	30142880	uncharacterized LOC121263986	108991442	3	nucleus	J.microcarpa	CG
121263986	-1.13551	20.2283	-3.03262	0.00404294	0.0194052	-2.4415	0.432364	mRNA		5D	30133377	30142873	uncharacterized LOC121263986	108991442	3	nucleus	J.microcarpa	CG
108988200	1.13396	25.8813	2.67417	0.0104529	0.0376928	-2.99733	0.389441	mRNA		1	7047087	7050106	uncharacterized protein YwbO-like			nucleus	J.regia	CG
108988200	1.13396	25.8813	2.67417	0.0104529	0.0376928	-2.99733	0.389441	mRNA		1	7047087	7050045	uncharacterized protein YwbO-like			nucleus	J.regia	CG
109002326	1.13378	6.52852	3.79701	0.000442184	0.00470447	-0.0551928	0.514722	mRNA		14	6904411	6907164	protein PMR5-like			endomembrane system	J.regia	CG
121235028	-1.13137	18.7936	-4.69795	2.56532e-05	0.000867106	2.35333	0.5963	mRNA		6D	3634199	3640652	probable alpha,alpha-trehalose-phosphate synthase [UDP-forming] 9	108999247	2	cytoplasm	J.microcarpa	CG
121235028	-1.13137	18.7936	-4.69795	2.56532e-05	0.000867106	2.35333	0.5963	misc_RNA		6D	3634200	3640652	probable alpha,alpha-trehalose-phosphate synthase [UDP-forming] 9	108999247	2	cytoplasm	J.microcarpa	CG
108982593	1.1299	169.579	2.63944	0.011421	0.0401304	-3.36765	0.385138	mRNA		3	9596265	9597915	major latex allergen Hev b 5-like			extracellular space	J.regia	CG
108982593	1.1299	169.579	2.63944	0.011421	0.0401304	-3.36765	0.385138	mRNA		3	9596488	9597915	major latex allergen Hev b 5-like			extracellular space	J.regia	CG
108982288	1.12985	66.9887	2.75707	0.0084392	0.0324503	-3.19542	0.399611	mRNA		16	28301377	28302759	metallothiol transferase FosB-like			cytoplasm	J.regia	CG
108993401	-1.12908	42.8984	-2.71502	0.0094109	0.0349218	-3.26468	0.394471	mRNA		4	26437164	26438847	protein PYRICULARIA ORYZAE RESISTANCE 21-like			nucleus	J.regia	CG
109007734	-1.1285	17.0386	-5.36517	2.81236e-06	0.000290293	4.49755	0.646899	mRNA		11	26982045	26984240	uncharacterized LOC109007734			nucleus	J.regia	CG
109007734	-1.1285	17.0386	-5.36517	2.81236e-06	0.000290293	4.49755	0.646899	mRNA		11	26982045	26984186	uncharacterized LOC109007734			nucleus	J.regia	CG
121258534	-1.12739	10.6299	-2.61727	0.0120814	0.0418611	-3.29235	0.382378	mRNA		3S	4720781	4724084	WAT1-related protein At4g08300-like	108992169	16	endomembrane system	J.microcarpa	CG
109007232	-1.12725	17.9065	-4.35961	7.64859e-05	0.00163161	1.33647	0.567543	mRNA		4	28027233	28031412	cysteine-rich receptor-like protein kinase 10			plasma membrane	J.regia	CG
121250784	-1.12698	16.4469	-3.9774	0.000254389	0.00334063	0.177969	0.532361	mRNA		2D	35091856	35093455	transcription factor MYBS3	109009824	1	nucleus	J.microcarpa	CG
109019860	-1.12685	6.56091	-5.81636	6.14098e-07	0.000129956	5.97583	0.676916	mRNA		11	31464221	31467789	PXMP2/4 family protein 4-like			organelle membrane	J.regia	CG
109019860	-1.12685	6.56091	-5.81636	6.14098e-07	0.000129956	5.97583	0.676916	mRNA		11	31464432	31467789	PXMP2/4 family protein 4-like			organelle membrane	J.regia	CG
121265013	1.1254	8.71961	2.86282	0.00639063	0.0267988	-2.41822	0.412373	mRNA		5D	15141570	15147271	LRR receptor-like serine/threonine-protein kinase GHR1	109012875	3	extracellular space	J.microcarpa	CG
108986260	-1.12531	2.84026	-2.76259	0.00831868	0.032122	-2.56146	0.400284	mRNA		3	34456016	34457451	uncharacterized LOC108986260			chloroplast	J.regia	CG
108986260	-1.12531	2.84026	-2.76259	0.00831868	0.032122	-2.56146	0.400284	misc_RNA		3	34456024	34457451	uncharacterized LOC108986260			chloroplast	J.regia	CG
108986260	-1.12531	2.84026	-2.76259	0.00831868	0.032122	-2.56146	0.400284	misc_RNA		3	34456028	34457451	uncharacterized LOC108986260			chloroplast	J.regia	CG
108986260	-1.12531	2.84026	-2.76259	0.00831868	0.032122	-2.56146	0.400284	mRNA		3	34456101	34457451	uncharacterized LOC108986260			chloroplast	J.regia	CG
108986260	-1.12531	2.84026	-2.76259	0.00831868	0.032122	-2.56146	0.400284	misc_RNA		3	34456101	34457451	uncharacterized LOC108986260			chloroplast	J.regia	CG
109009267	1.12488	23.8091	3.27494	0.002056	0.0125054	-1.67416	0.459823	mRNA		16	20108215	20110721	expansin-A15			extracellular space	J.regia	CG
109009267	1.12488	23.8091	3.27494	0.002056	0.0125054	-1.67416	0.459823	mRNA		16	20108215	20110714	expansin-A15			extracellular space	J.regia	CG
109013280	-1.12429	10.1108	-2.89947	0.00579608	0.0249672	-2.56715	0.41674	mRNA		1	15026129	15026746	uncharacterized LOC109013280			chloroplast	J.regia	CG
109014937	1.12395	6.02446	2.6876	0.0100992	0.0367837	-2.74232	0.391099	mRNA		16	25096116	25098322	syntaxin-112-like			plasma membrane	J.regia	CG
121244950	-1.12324	11.7456	-5.10616	6.68106e-06	0.000444744	3.69697	0.628178	mRNA		8S	19592894	19594149	probable E3 ubiquitin-protein ligase RHY1A	109001127	15	nucleus	J.microcarpa	CG
109019707	-1.12309	5.36506	-2.7462	0.00868098	0.0330253	-2.75032	0.398287	mRNA			116864	126375	urease			cytoplasm	J.regia	CG
109019707	-1.12309	5.36506	-2.7462	0.00868098	0.0330253	-2.75032	0.398287	mRNA			116864	126361	urease			cytoplasm	J.regia	CG
109004567	1.12276	9.17298	3.1882	0.00262676	0.0145587	-1.66645	0.450139	mRNA		4	26694969	26699119	inositol-phosphate phosphatase-like			cytoplasm	J.regia	CG
121238828	-1.12259	9.53863	-4.7891	1.90402e-05	0.000748522	2.73479	0.603679	misc_RNA		7D	21963906	21983016	pentatricopeptide repeat-containing protein At1g03100, mitochondrial	109000587	14	organelle membrane	J.microcarpa	CG
121238828	-1.12259	9.53863	-4.7891	1.90402e-05	0.000748522	2.73479	0.603679	misc_RNA		7D	21963906	21974198	pentatricopeptide repeat-containing protein At1g03100, mitochondrial	109000587	14	organelle membrane	J.microcarpa	CG
121238828	-1.12259	9.53863	-4.7891	1.90402e-05	0.000748522	2.73479	0.603679	mRNA		7D	21967822	21974198	pentatricopeptide repeat-containing protein At1g03100, mitochondrial	109000587	14	organelle membrane	J.microcarpa	CG
109001578	1.1221	8.78262	2.79233	0.00769678	0.0303867	-2.57097	0.403893	mRNA		10	9914130	9917279	annexin D2-like			nucleus	J.regia	CG
121257400	1.12109	7.58606	4.49598	4.93867e-05	0.00127496	1.89342	0.579397	mRNA		3S	21896892	21900384	GSH-induced LITAF domain protein-like	109008342	16	extracellular space	J.microcarpa	CG
121261865	-1.12104	10.4986	-5.55103	1.50533e-06	0.000202103	5.12827	0.659651	mRNA		4S	23479822	23481317	homeobox-leucine zipper protein HAT22-like	109022041	8	extracellular space	J.microcarpa	CG
109000659	1.121	50.7204	5.17542	5.30501e-06	0.000399912	3.80805	0.633295	mRNA		14	23072291	23078043	serine carboxypeptidase-like 51			extracellular space	J.regia	CG
108983249	1.11904	5.14879	3.15966	0.0028453	0.0153461	-1.65553	0.446917	mRNA		4	29996608	30000404	receptor-like protein kinase HSL1			plasma membrane	J.regia	CG
108996009	-1.11902	8.05608	-4.94118	1.15429e-05	0.000573471	3.23592	0.615654	mRNA		1	42507684	42509624	cytochrome P450 94A2-like			endomembrane system	J.regia	CG
121235785	-1.11871	54.5559	-5.25316	4.09236e-06	0.000353916	4.0769	0.638942	mRNA		6D	29192404	29220981	cellulose synthase-like protein G3	109002059	2	plasma membrane	J.microcarpa	CG
121235785	-1.11871	54.5559	-5.25316	4.09236e-06	0.000353916	4.0769	0.638942	mRNA		6D	29192404	29220980	cellulose synthase-like protein G3	109002059	2	plasma membrane	J.microcarpa	CG
121235785	-1.11871	54.5559	-5.25316	4.09236e-06	0.000353916	4.0769	0.638942	mRNA		6D	29192404	29197665	cellulose synthase-like protein G3	109002059	2	plasma membrane	J.microcarpa	CG
121235785	-1.11871	54.5559	-5.25316	4.09236e-06	0.000353916	4.0769	0.638942	mRNA		6D	29192404	29195458	cellulose synthase-like protein G3	109002059	2	plasma membrane	J.microcarpa	CG
121235785	-1.11871	54.5559	-5.25316	4.09236e-06	0.000353916	4.0769	0.638942	mRNA		6D	29214708	29220995	cellulose synthase-like protein G3	109002059	2	plasma membrane	J.microcarpa	CG
121235785	-1.11871	54.5559	-5.25316	4.09236e-06	0.000353916	4.0769	0.638942	mRNA		6D	29214708	29218756	cellulose synthase-like protein G3	109002059	2	plasma membrane	J.microcarpa	CG
109011951	1.11848	5.7203	2.67035	0.0105554	0.0379428	-2.77235	0.38897	mRNA		3	2641283	2644383	actin-like			cytoplasm	J.regia	CG
121251253	1.11809	9.29205	2.64701	0.0112033	0.0396337	-2.91319	0.386078	mRNA		1D	2723403	2725659	GDSL esterase/lipase At2g23540	108995271	7	extracellular space	J.microcarpa	CG
109009659	1.11794	9.03764	2.93607	0.0052541	0.0232857	-2.27272	0.421072	mRNA		1	3942120	3945878	protein SIEVE ELEMENT OCCLUSION B-like			endomembrane system	J.regia	CG
108990159	-1.11678	10.9431	-6.13325	2.09534e-07	7.31427e-05	7.00763	0.696166	mRNA		9	10125267	10131101	transcription factor bHLH79-like			nucleus	J.regia	CG
108990159	-1.11678	10.9431	-6.13325	2.09534e-07	7.31427e-05	7.00763	0.696166	mRNA		9	10125269	10127781	transcription factor bHLH79-like			nucleus	J.regia	CG
121256317	1.11541	41.645	3.44301	0.0012677	0.0090377	-1.40011	0.47813	mRNA		3D	39486254	39487163	heavy metal-associated isoprenylated plant protein 39-like	109010832	13	nucleus	J.microcarpa	CG
108993225	-1.11523	12.2105	-4.84352	1.59248e-05	0.000688674	2.8784	0.608012	misc_RNA		15	19279585	19284240	leucine aminopeptidase 1-like				J.regia	CG
109018791	-1.1144	8.14728	-2.98177	0.00464381	0.0213395	-2.38423	0.426441	mRNA		11	20522589	20526520	2-methyl-6-phytyl-1,4-hydroquinone methyltransferase, chloroplastic-like			mitochondrial membrane	J.regia	CG
109018791	-1.1144	8.14728	-2.98177	0.00464381	0.0213395	-2.38423	0.426441	mRNA		11	20522591	20526520	2-methyl-6-phytyl-1,4-hydroquinone methyltransferase, chloroplastic-like			mitochondrial membrane	J.regia	CG
109018791	-1.1144	8.14728	-2.98177	0.00464381	0.0213395	-2.38423	0.426441	mRNA		11	20522622	20526520	2-methyl-6-phytyl-1,4-hydroquinone methyltransferase, chloroplastic-like			mitochondrial membrane	J.regia	CG
109018439	1.11403	9.05105	2.59108	0.0129065	0.0439035	-3.02104	0.379104	mRNA		11	21398029	21399570	non-specific lipid-transfer protein-like protein At2g13820			anchored component of plasma membrane	J.regia	CG
121258995	1.11403	9.62469	2.79687	0.0076057	0.0302431	-2.58611	0.404442	mRNA		4D	10989620	10990964	auxin-induced protein 22D-like	108995204	11	nucleus	J.microcarpa	CG
108997447	1.11395	8.20432	3.61962	0.000753754	0.00646908	-0.544784	0.496717	mRNA		13	7796482	7802678	heparan-alpha-glucosaminide N-acetyltransferase			plasma membrane	J.regia	CG
108989194	-1.11329	13.6495	-4.03153	0.000215095	0.00301431	0.396273	0.537522	mRNA		5	21944658	21947118	peroxidase 54-like			nucleus	J.regia	CG
108989194	-1.11329	13.6495	-4.03153	0.000215095	0.00301431	0.396273	0.537522	mRNA		5	21944659	21949208	peroxidase 54-like			nucleus	J.regia	CG
109008021	-1.11328	68.0612	-2.90078	0.00577585	0.0249136	-2.7878	0.416895	mRNA		6	14033647	14034785	uncharacterized LOC109008021			nucleus	J.regia	CG
121234900	-1.11307	15.1619	-5.04975	8.05786e-06	0.00048194	3.45853	0.62395	mRNA		6D	18063003	18066654	transcription factor KUA1	108989931	2	chloroplast	J.microcarpa	CG
121234900	-1.11307	15.1619	-5.04975	8.05786e-06	0.00048194	3.45853	0.62395	mRNA		6D	18063026	18066802	transcription factor KUA1	108989931	2	chloroplast	J.microcarpa	CG
121263515	-1.113	11.5762	-5.41325	2.39324e-06	0.000264067	4.6877	0.650251	mRNA		4S	27256204	27260591	probable serine/threonine-protein kinase PIX13	109007930	8	nucleus	J.microcarpa	CG
108998883	-1.11236	33.8328	-3.56929	0.000875132	0.00716489	-1.03979	0.491488	mRNA		11	32393731	32397104	probable alpha,alpha-trehalose-phosphate synthase [UDP-forming] 11			cytoplasm	J.regia	CG
108988557	-1.1091	73.316	-4.5605	4.00966e-05	0.00112116	1.89504	0.584881	mRNA		12	564502	568992	formamidase-like			nucleus	J.regia	CG
108988557	-1.1091	73.316	-4.5605	4.00966e-05	0.00112116	1.89504	0.584881	mRNA		12	564502	568943	formamidase-like			nucleus	J.regia	CG
108988557	-1.1091	73.316	-4.5605	4.00966e-05	0.00112116	1.89504	0.584881	mRNA		12	564502	568774	formamidase-like			nucleus	J.regia	CG
121259126	1.10905	6.11131	2.56034	0.0139406	0.0464098	-3.02966	0.375243	mRNA		4D	20142376	20144041	non-specific lipid transfer protein GPI-anchored 16	109018244	11	anchored component of plasma membrane	J.microcarpa	CG
109002934	-1.10697	50.1252	-4.77883	1.96919e-05	0.000758916	2.56019	0.602855	mRNA		11	27707089	27712787	BTB/POZ domain-containing protein At2g30600			nucleus	J.regia	CG
121242498	-1.10587	9.91082	-4.19141	0.000130409	0.00225968	0.897001	0.552421	mRNA		8D	35127488	35131240	uncharacterized LOC121242498	109019498	6	chloroplast	J.microcarpa	CG
109019090	1.1058	7.04638	2.79692	0.00760469	0.0302431	-2.52752	0.404448	mRNA		4	16308850	16309417	uncharacterized LOC109019090			endomembrane system	J.regia	CG
121257901	-1.10462	15.1452	-5.13249	6.12063e-06	0.000428869	3.75912	0.630133	mRNA		3S	25369316	25371703	probable receptor-like protein kinase At1g11050	109002295	16	plasma membrane	J.microcarpa	CG
121256978	1.10449	14.7868	3.46799	0.00117866	0.00864052	-1.03788	0.480799	mRNA		3S	26680904	26686827	serine carboxypeptidase-like 17	108989203	16	plasma membrane	J.microcarpa	CG
109009287	1.10368	50.0226	4.26558	0.000103157	0.00196226	0.970362	0.559158	ncRNA	lncRNA	11	1126912	1128089	uncharacterized LOC109009287				J.regia	CG
121267715	-1.10271	115.772	-5.19663	4.94275e-06	0.000393759	3.93307	0.634846	mRNA		5S	3734538	3739118	cAMP-regulated phosphoprotein 21-like	109019756	4	nucleus	J.microcarpa	CG
108984974	1.102	9.66676	4.05974	0.000197016	0.00286772	0.648241	0.540188	mRNA		2	36892373	36897524	protein TORNADO 1			chloroplast	J.regia	CG
108999393	-1.10052	151.942	-3.79424	0.000445913	0.00471945	-0.333449	0.514447	mRNA		16	9977999	9983264	protein LNK3-like			nucleus	J.regia	CG
108999393	-1.10052	151.942	-3.79424	0.000445913	0.00471945	-0.333449	0.514447	mRNA		16	9978659	9983269	protein LNK3-like			nucleus	J.regia	CG
121260803	-1.09941	31.2613	-3.22495	0.00236872	0.0136527	-1.97762	0.454262	mRNA		4D	27310775	27311595	chaperone protein dnaJ 11, chloroplastic-like	109000891	11	chloroplast outer membrane	J.microcarpa	CG
109010118	1.09929	35.0189	4.06261	0.000195265	0.00285377	0.417083	0.540458	mRNA		10	2668881	2672542	glyceraldehyde-3-phosphate dehydrogenase, cytosolic			chloroplast	J.regia	CG
108982502	1.09914	13.4649	3.19413	0.00258341	0.0144197	-1.70829	0.450807	mRNA		1	3865545	3867434	GDSL esterase/lipase At5g14450-like			extracellular space	J.regia	CG
108988033	1.09908	53.9886	3.938	0.000287284	0.0035932	-0.044665	0.528565	mRNA		1	7887827	7890558	UDP-glucose 6-dehydrogenase 1			cytoplasm	J.regia	CG
108981893	1.09799	18.9311	3.03891	0.00397391	0.0191791	-2.23218	0.433093	mRNA		13	2046129	2047885	uncharacterized LOC108981893			extracellular space	J.regia	CG
108996465	1.09684	8.51353	2.6768	0.0103827	0.0375045	-2.84267	0.389767	mRNA		7	9720625	9721438	arabinogalactan protein 20			plasma membrane	J.regia	CG
109003298	1.09681	273.49	3.01272	0.00426881	0.0201373	-2.43372	0.430053	mRNA		16	25278344	25279328	organ-specific protein S2-like			extracellular space	J.regia	CG
121268039	-1.0964	7.0232	-3.11298	0.00324004	0.0166236	-1.92883	0.441611	mRNA		5S	32018587	32030841	bifunctional protein FolD 1, mitochondrial	108990024	4	mitochondrion	J.microcarpa	CG
121268039	-1.0964	7.0232	-3.11298	0.00324004	0.0166236	-1.92883	0.441611	mRNA		5S	32018587	32030419	bifunctional protein FolD 1, mitochondrial	108990024	4	mitochondrion	J.microcarpa	CG
121237183	1.09635	9.2734	4.23893	0.000112241	0.00207004	1.1553	0.55675	mRNA		6S	17466778	17471441	probable polygalacturonase	109010129	9	plasma membrane	J.microcarpa	CG
121267956	-1.09498	22.5331	-6.03689	2.90675e-07	8.58565e-05	6.64914	0.690465	misc_RNA		5S	30106836	30111412	auxin transporter-like protein 2	108995181	4	endomembrane system	J.microcarpa	CG
121267956	-1.09498	22.5331	-6.03689	2.90675e-07	8.58565e-05	6.64914	0.690465	mRNA		5S	30106837	30111800	auxin transporter-like protein 2	108995181	4	endomembrane system	J.microcarpa	CG
118348736	-1.09478	15.8715	-3.86963	0.000354377	0.00411098	-0.149234	0.521904	ncRNA	lncRNA	6	11909873	11918812	uncharacterized LOC118348736				J.regia	CG
118348736	-1.09478	15.8715	-3.86963	0.000354377	0.00411098	-0.149234	0.521904	ncRNA	lncRNA	6	11909873	11918810	uncharacterized LOC118348736				J.regia	CG
108992990	1.09436	11.2801	3.14974	0.00292521	0.0156394	-1.82796	0.445793	mRNA		14	9015166	9018678	expansin-A4-like			extracellular space	J.regia	CG
121267587	1.09408	61.015	3.91756	0.000305935	0.00374594	-0.103924	0.526584	mRNA		5S	8154515	8181122	cuticle collagen 2-like	108993399	4	nucleus	J.microcarpa	CG
121267587	1.09408	61.015	3.91756	0.000305935	0.00374594	-0.103924	0.526584	mRNA		5S	8154515	8181118	cuticle collagen 2-like	108993399	4	nucleus	J.microcarpa	CG
121267587	1.09408	61.015	3.91756	0.000305935	0.00374594	-0.103924	0.526584	mRNA		5S	8154515	8181117	cuticle collagen 2-like	108993399	4	nucleus	J.microcarpa	CG
121267587	1.09408	61.015	3.91756	0.000305935	0.00374594	-0.103924	0.526584	mRNA		5S	8154515	8164258	cuticle collagen 2-like	108993399	4	nucleus	J.microcarpa	CG
121267587	1.09408	61.015	3.91756	0.000305935	0.00374594	-0.103924	0.526584	mRNA		5S	8154515	8164256	cuticle collagen 2-like	108993399	4	nucleus	J.microcarpa	CG
121267587	1.09408	61.015	3.91756	0.000305935	0.00374594	-0.103924	0.526584	mRNA		5S	8154515	8164243	cuticle collagen 2-like	108993399	4	nucleus	J.microcarpa	CG
121267587	1.09408	61.015	3.91756	0.000305935	0.00374594	-0.103924	0.526584	mRNA		5S	8154515	8155778	cuticle collagen 2-like	108993399	4	nucleus	J.microcarpa	CG
121267587	1.09408	61.015	3.91756	0.000305935	0.00374594	-0.103924	0.526584	mRNA		5S	8162713	8164242	cuticle collagen 2-like	108993399	4	nucleus	J.microcarpa	CG
108983899	1.09321	8.88357	3.02218	0.00416005	0.019794	-2.05625	0.431152	mRNA		13	2680316	2681472	costars family protein			cytoplasm	J.regia	CG
109007523	1.09172	20.106	3.31095	0.00185542	0.0116413	-1.62928	0.463797	mRNA		16	6010156	6012553	peroxidase 5-like			endomembrane system	J.regia	CG
109007523	1.09172	20.106	3.31095	0.00185542	0.0116413	-1.62928	0.463797	mRNA		16	6010178	6012553	peroxidase 5-like			endomembrane system	J.regia	CG
121261501	1.09161	34.0206	3.38319	0.00150772	0.010086	-1.50387	0.471684	mRNA		4D	1387044	1390890	bifunctional 3-dehydroquinate dehydratase/shikimate dehydrogenase, chloroplastic-like	109011053	11	cytoplasm	J.microcarpa	CG
121264105	1.091	4.23252	2.53995	0.0146674	0.0482355	-3.00486	0.372672	ncRNA	lncRNA	5D	2611546	2612607	uncharacterized LOC121264105				J.microcarpa	CG
121268445	-1.09067	15.7861	-5.34104	3.04942e-06	0.000306523	4.3968	0.645202	mRNA		5S	1553010	1555527	33 kDa ribonucleoprotein, chloroplastic	109013517	4	chloroplast outer membrane	J.microcarpa	CG
109014424	1.08813	45.3893	3.66172	0.000664787	0.00597531	-0.781281	0.50105	mRNA		3	5551794	5553557	non-classical arabinogalactan protein 30			extracellular space	J.regia	CG
108983049	1.08807	10.5451	2.82331	0.00709491	0.0287204	-2.71978	0.407632	mRNA		1	20010143	20010784	uncharacterized LOC108983049			nucleus	J.regia	CG
109022235	-1.08745	10.4765	-3.98528	0.000248267	0.00329138	0.355003	0.533115	mRNA		5	9441642	9445100	disease resistance protein RPV1-like			nucleus	J.regia	CG
108985986	-1.08579	30.3078	-4.74618	2.19135e-05	0.00080597	2.46059	0.600224	mRNA		4	7817324	7819483	UDP-glycosyltransferase 86A1			cytoplasm	J.regia	CG
108980327	-1.08566	30.4545	-3.99727	0.000239222	0.00321852	0.165771	0.534261	mRNA		11	6255800	6257421	salicylate carboxymethyltransferase-like			nucleus	J.regia	CG
108982394	1.08494	6.22987	3.38824	0.00148589	0.0100116	-1.11492	0.472231	mRNA		7	754725	760395	formin-like protein 6			chloroplast	J.regia	CG
109021866	-1.08472	7.86472	-4.976	1.02881e-05	0.00054564	3.34677	0.618337	mRNA		3	17630427	17661237	probable LRR receptor-like serine/threonine-protein kinase At1g56130			plasma membrane	J.regia	CG
121259959	-1.08333	39.7784	-4.23486	0.000113694	0.00208881	0.879343	0.556381	mRNA		4D	26396398	26402898	BTB/POZ domain-containing protein At2g30600	109002934	11	nucleus	J.microcarpa	CG
121259959	-1.08333	39.7784	-4.23486	0.000113694	0.00208881	0.879343	0.556381	mRNA		4D	26397095	26402808	BTB/POZ domain-containing protein At2g30600	109002934	11	nucleus	J.microcarpa	CG
121265171	-1.0818	55.6115	-4.34968	7.89498e-05	0.00166502	1.23037	0.566666	mRNA		5D	4395047	4395968	sigma factor binding protein 1, chloroplastic	108982222	3	nucleus	J.microcarpa	CG
121237343	-1.08127	25.2482	-4.62657	3.23647e-05	0.000992603	2.09063	0.590414	mRNA		6S	21613512	21615963	uncharacterized LOC121237343	108994061	9	mitochondrion	J.microcarpa	CG
121237343	-1.08127	25.2482	-4.62657	3.23647e-05	0.000992603	2.09063	0.590414	mRNA		6S	21613512	21615959	uncharacterized LOC121237343	108994061	9	mitochondrion	J.microcarpa	CG
121257152	-1.08033	8.58021	-3.61702	0.000759596	0.00651252	-0.718765	0.496448	mRNA		3S	1150783	1176087	ATP-dependent zinc metalloprotease FTSH 11, chloroplastic/mitochondrial-like	108982624	16	organelle membrane	J.microcarpa	CG
108987135	1.07873	17.3321	3.01371	0.0042573	0.0201035	-2.39614	0.430168	mRNA		2	29480152	29480490	uncharacterized LOC108987135			nucleus	J.regia	CG
121243650	1.07856	15.6999	3.22236	0.00238609	0.0137017	-1.69087	0.453972	mRNA		8D	9798437	9799634	myb-related protein 305-like	109010305	6	chloroplast	J.microcarpa	CG
121263691	1.0784	8.51802	2.93595	0.00525573	0.0232875	-2.24858	0.421059	mRNA		4S	619216	620146	early nodulin-like protein 1	109001010	8	anchored component of plasma membrane	J.microcarpa	CG
121238851	-1.07804	6.39684	-3.24567	0.002234	0.0131761	-1.58749	0.456574	mRNA		7D	22636371	22641293	serine--glyoxylate aminotransferase	108994646	14	cytoplasm	J.microcarpa	CG
121238851	-1.07804	6.39684	-3.24567	0.002234	0.0131761	-1.58749	0.456574	mRNA		7D	22636371	22641278	serine--glyoxylate aminotransferase	108994646	14	cytoplasm	J.microcarpa	CG
121250098	-1.07757	23.8225	-3.13186	0.00307459	0.0161061	-2.19522	0.443762	mRNA		2D	4357037	4361046	chloride channel protein CLC-b	108992083	1	plasma membrane	J.microcarpa	CG
121268658	1.07714	7.01931	2.7876	0.00779279	0.0306711	-2.54185	0.403319	mRNA		5S	16294102	16294656	uncharacterized LOC121268658	109019090	4	endomembrane system	J.microcarpa	CG
109009712	-1.0766	8.30203	-3.78751	0.000455106	0.00477985	-0.191686	0.513776	mRNA		11	677307	679799	thiosulfate sulfurtransferase 16, chloroplastic-like			chloroplast	J.regia	CG
109009712	-1.0766	8.30203	-3.78751	0.000455106	0.00477985	-0.191686	0.513776	mRNA		11	677353	679799	thiosulfate sulfurtransferase 16, chloroplastic-like			chloroplast	J.regia	CG
108990039	-1.07654	9.92497	-5.63711	1.12596e-06	0.000168886	5.4157	0.665371	mRNA		10	22263316	22271016	respiratory burst oxidase homolog protein C-like			plasma membrane	J.regia	CG
108990039	-1.07654	9.92497	-5.63711	1.12596e-06	0.000168886	5.4157	0.665371	mRNA		10	22263316	22271011	respiratory burst oxidase homolog protein C-like			plasma membrane	J.regia	CG
109008728	1.07652	12.8121	2.99632	0.0044638	0.020786	-2.12589	0.428142	mRNA		1	35093663	35095275	myb-related protein 330-like			nucleus	J.regia	CG
121237816	-1.07601	13.3399	-5.77967	6.95335e-07	0.000138708	5.83942	0.674592	mRNA		6S	13043190	13044699	F-box protein At5g50450	108994425	9	nucleus	J.microcarpa	CG
108980320	1.07548	172.195	5.15775	5.62682e-06	0.000412326	3.80261	0.631998	mRNA		11	6142369	6147983	O-fucosyltransferase 31-like			endomembrane system	J.regia	CG
108980320	1.07548	172.195	5.15775	5.62682e-06	0.000412326	3.80261	0.631998	mRNA		11	6142369	6147965	O-fucosyltransferase 31-like			endomembrane system	J.regia	CG
121243399	1.07484	12.3431	3.19198	0.00259904	0.0144761	-1.9113	0.450565	mRNA		8D	5010639	5016429	homeobox protein knotted-1-like 2	108979965	6	nucleus	J.microcarpa	CG
108998562	1.07419	6.16933	2.55012	0.0143008	0.0472891	-3.06447	0.373955	mRNA		1	9908613	9910810	zinc transporter 8-like			plasma membrane	J.regia	CG
109013326	1.07365	31.3216	4.05172	0.000202003	0.00291108	0.396127	0.539432	mRNA		1	21305047	21310755	epoxide hydrolase A-like			chloroplast	J.regia	CG
108996329	-1.07321	9.82472	-4.16065	0.000143668	0.00241108	0.81608	0.549594	mRNA		1	12036388	12038994	trihelix transcription factor GT-2-like			nucleus	J.regia	CG
121255636	-1.07257	7.36149	-5.21096	4.71189e-06	0.000381703	4.07459	0.635889	mRNA		3D	5004174	5006804	BTB/POZ domain-containing protein At1g63850-like	109011189	13	nucleus	J.microcarpa	CG
121255636	-1.07257	7.36149	-5.21096	4.71189e-06	0.000381703	4.07459	0.635889	misc_RNA		3D	5004212	5006451	BTB/POZ domain-containing protein At1g63850-like	109011189	13	nucleus	J.microcarpa	CG
108998574	-1.07227	17.2614	-3.19166	0.00260137	0.0144807	-2.04964	0.450529	mRNA		1	9432949	9436595	low-temperature-induced 65 kDa protein-like			nucleus	J.regia	CG
108998574	-1.07227	17.2614	-3.19166	0.00260137	0.0144807	-2.04964	0.450529	mRNA		1	9432960	9436595	low-temperature-induced 65 kDa protein-like			nucleus	J.regia	CG
109013147	-1.07221	11.8683	-4.06614	0.000193126	0.00283908	0.497456	0.540791	mRNA		10	1027152	1028571	transcription repressor MYB6-like			nucleus	J.regia	CG
121255586	1.07102	52.7255	3.83903	0.000389108	0.00435901	-0.334981	0.518891	mRNA		3D	39575281	39576574	protein SRC2 homolog	108982676	13	nucleus	J.microcarpa	CG
109009595	-1.07011	5.93346	-4.1512	0.000147995	0.00246005	0.88948	0.548722	mRNA		1	36658215	36660470	probable polyamine oxidase 5			nucleus	J.regia	CG
109009595	-1.07011	5.93346	-4.1512	0.000147995	0.00246005	0.88948	0.548722	mRNA		1	36658217	36660293	probable polyamine oxidase 5			nucleus	J.regia	CG
109005887	1.07006	10.1709	3.44959	0.00124364	0.00892848	-0.997539	0.478834	mRNA		12	21911308	21914055	heavy metal-associated isoprenylated plant protein 33-like			nucleus	J.regia	CG
109009990	1.06942	5.67107	3.13734	0.003028	0.015993	-1.72953	0.444386	mRNA		10	8316863	8327432	cellulose synthase A catalytic subunit 6 [UDP-forming]-like			plasma membrane	J.regia	CG
109009990	1.06942	5.67107	3.13734	0.003028	0.015993	-1.72953	0.444386	mRNA		10	8316864	8327432	cellulose synthase A catalytic subunit 6 [UDP-forming]-like			plasma membrane	J.regia	CG
109008424	1.0693	7.77063	3.37013	0.00156562	0.0103252	-1.18401	0.470266	mRNA		7	22133985	22138045	receptor-like kinase TMK4			plasma membrane	J.regia	CG
108984491	1.068	56.1717	3.71772	0.000561956	0.00541889	-0.672616	0.506756	mRNA		2	36460046	36463213	GDP-L-galactose phosphorylase 2-like			endomembrane system	J.regia	CG
108987891	-1.06735	21.3519	-3.83625	0.00039241	0.00437762	-0.252872	0.518617	mRNA		11	3606262	3608306	galactinol synthase 2-like			nucleus	J.regia	CG
121242607	-1.06675	6.68803	-4.59152	3.62641e-05	0.0010569	2.18312	0.587489	mRNA		8D	27397986	27409879	synaptotagmin-5-like	108998136	6	endomembrane system	J.microcarpa	CG
121234441	1.06661	12.8298	3.14771	0.00294177	0.0156842	-1.95876	0.445564	mRNA		6D	23746292	23754348	two-component response regulator-like APRR2	108979475	2	nucleus	J.microcarpa	CG
121234441	1.06661	12.8298	3.14771	0.00294177	0.0156842	-1.95876	0.445564	mRNA		6D	23746295	23754348	two-component response regulator-like APRR2	108979475	2	nucleus	J.microcarpa	CG
121234441	1.06661	12.8298	3.14771	0.00294177	0.0156842	-1.95876	0.445564	mRNA		6D	23746526	23754348	two-component response regulator-like APRR2	108979475	2	nucleus	J.microcarpa	CG
121234441	1.06661	12.8298	3.14771	0.00294177	0.0156842	-1.95876	0.445564	mRNA		6D	23746828	23754348	two-component response regulator-like APRR2	108979475	2	nucleus	J.microcarpa	CG
121256135	-1.06583	5.03849	-2.86953	0.00627776	0.0264578	-2.45198	0.413174	mRNA		3D	22820991	22822114	small heat shock protein, chloroplastic-like	109014840	13	chloroplast outer membrane	J.microcarpa	CG
121256135	-1.06583	5.03849	-2.86953	0.00627776	0.0264578	-2.45198	0.413174	misc_RNA		3D	22821064	22822210	small heat shock protein, chloroplastic-like	109014840	13	chloroplast outer membrane	J.microcarpa	CG
121260687	-1.06539	89.4007	-4.8315	1.65668e-05	0.000705245	2.75507	0.607059	mRNA		4D	30351552	30355017	cryptochrome-1-like	109007373	8	nucleus	J.microcarpa	CG
121259031	-1.06507	5.29871	-3.18016	0.00268669	0.0147587	-1.71778	0.449233	mRNA		4D	30731140	30731989	putative glycine-rich cell wall structural protein 1	108998791	11	extracellular space	J.microcarpa	CG
108998599	-1.06448	16.7113	-6.2135	1.59522e-07	6.25034e-05	7.24186	0.700816	mRNA		1	9301272	9306381	uncharacterized LOC108998599			nucleus	J.regia	CG
108998599	-1.06448	16.7113	-6.2135	1.59522e-07	6.25034e-05	7.24186	0.700816	mRNA		1	9301272	9306380	uncharacterized LOC108998599			nucleus	J.regia	CG
108998599	-1.06448	16.7113	-6.2135	1.59522e-07	6.25034e-05	7.24186	0.700816	mRNA		1	9301272	9306379	uncharacterized LOC108998599			nucleus	J.regia	CG
108998599	-1.06448	16.7113	-6.2135	1.59522e-07	6.25034e-05	7.24186	0.700816	mRNA		1	9301272	9306128	uncharacterized LOC108998599			nucleus	J.regia	CG
121268500	-1.06441	7.96682	-5.9139	4.41235e-07	0.000107231	6.3022	0.682996	mRNA		5S	2158922	2160713	homeobox-leucine zipper protein HOX11-like	108985412	4	nucleus	J.microcarpa	CG
109014346	-1.05999	12.3616	-5.16164	5.55449e-06	0.000411569	3.83938	0.632283	mRNA		7	37514410	37519161	uncharacterized LOC109014346			nucleus	J.regia	CG
121254725	1.05974	89.5715	5.20095	4.87193e-06	0.000389734	3.89171	0.635161	mRNA		3D	35746171	35748156	pollen-specific protein C13-like	108997210	13	extracellular space	J.microcarpa	CG
121248303	1.05957	59.6908	4.41618	6.38245e-05	0.00147904	1.4032	0.572505	mRNA		2D	7862137	7864837	UDP-glucose 6-dehydrogenase 1-like	108988034	1	cytoplasm	J.microcarpa	CG
121252997	1.059	5.96832	3.17116	0.00275528	0.0150067	-1.64879	0.448217	mRNA		2S	10275553	10281063	probable LRR receptor-like serine/threonine-protein kinase At5g48740	108989040	10	plasma membrane	J.microcarpa	CG
108989096	-1.05858	12.7471	-4.59296	3.60949e-05	0.0010569	2.07715	0.58761	mRNA		8	23966557	23979553	oligopeptide transporter 7-like			plasma membrane	J.regia	CG
121255514	1.05845	6.3123	2.61482	0.0121566	0.0420302	-2.89001	0.382072	mRNA		3D	2832512	2833083	classical arabinogalactan protein 1-like	109022137	13	anchored component of plasma membrane	J.microcarpa	CG
109006904	-1.05758	4.75711	-3.3537	0.00164144	0.010666	-1.2519	0.468477	mRNA		3	4193239	4197810	haloacid dehalogenase-like hydrolase domain-containing protein 3			nucleus	J.regia	CG
109006904	-1.05758	4.75711	-3.3537	0.00164144	0.010666	-1.2519	0.468477	mRNA		3	4193722	4197810	haloacid dehalogenase-like hydrolase domain-containing protein 3			nucleus	J.regia	CG
109014246	-1.05623	6.27926	-3.19172	0.00260092	0.0144807	-1.71989	0.450536	mRNA		2	35231197	35238112	organic cation/carnitine transporter 4			endomembrane system	J.regia	CG
121263567	-1.05598	105.168	-3.47518	0.00115417	0.00850954	-1.26083	0.481564	mRNA		4S	2001433	2003023	suppressor protein SRP40-like	108988732	8	nucleus	J.microcarpa	CG
121257445	1.05509	25.0775	2.97322	0.0047526	0.0217174	-2.38732	0.425441	mRNA		3S	22353366	22356225	probable xyloglucan endotransglucosylase/hydrolase protein B	109006696	16	extracellular space	J.microcarpa	CG
121256189	1.05405	25.1485	2.78768	0.00779107	0.0306707	-2.7532	0.40333	mRNA		1D	939355	942519	subtilisin-like protease SBT1.7	108981048	7	plasma membrane	J.microcarpa	CG
121248868	-1.05389	36.4038	-5.25517	4.06492e-06	0.000353916	4.07367	0.639086	mRNA		2D	20563048	20566963	uncharacterized LOC121248868	108996821	1	nucleus	J.microcarpa	CG
108980906	1.05296	19.4905	3.02514	0.00412645	0.0196731	-2.33932	0.431497	mRNA		9	13352942	13354974	probable pectate lyase 5			extracellular space	J.regia	CG
108982345	-1.05282	3.5993	-2.69808	0.00983076	0.036033	-2.75401	0.39239	ncRNA	lncRNA	7	861272	866387	uncharacterized LOC108982345				J.regia	CG
108982345	-1.05282	3.5993	-2.69808	0.00983076	0.036033	-2.75401	0.39239	ncRNA	lncRNA	7	861278	866387	uncharacterized LOC108982345				J.regia	CG
109006302	-1.05145	51.7164	-3.03827	0.00398086	0.0191948	-2.46888	0.433019	ncRNA	lncRNA	1	2361577	2362910	uncharacterized LOC109006302				J.regia	CG
121245823	-1.04822	8.48791	-6.84531	1.86378e-08	1.8833e-05	9.29296	0.734493	mRNA		1S	2684887	2699041	pyridine nucleotide-disulfide oxidoreductase domain-containing protein 2-like	108997570	12	nucleus	J.microcarpa	CG
121245823	-1.04822	8.48791	-6.84531	1.86378e-08	1.8833e-05	9.29296	0.734493	mRNA		1S	2684887	2699040	pyridine nucleotide-disulfide oxidoreductase domain-containing protein 2-like	108997570	12	nucleus	J.microcarpa	CG
121245823	-1.04822	8.48791	-6.84531	1.86378e-08	1.8833e-05	9.29296	0.734493	mRNA		1S	2685129	2699041	pyridine nucleotide-disulfide oxidoreductase domain-containing protein 2-like	108997570	12	nucleus	J.microcarpa	CG
121238705	1.04739	7.64072	3.82633	0.000404463	0.00445244	0.0185155	0.517635	mRNA		7D	3966429	3972274	probable inactive leucine-rich repeat receptor-like protein kinase At3g03770	109008024	14	plasma membrane	J.microcarpa	CG
109003103	1.04718	12.4653	3.20735	0.00248919	0.0140534	-1.68888	0.452291	mRNA		11	33261997	33273316	subtilisin-like protease SBT2.6			plasma membrane	J.regia	CG
109003103	1.04718	12.4653	3.20735	0.00248919	0.0140534	-1.68888	0.452291	mRNA		11	33261997	33272797	subtilisin-like protease SBT2.6			plasma membrane	J.regia	CG
121250501	1.04697	21.2444	4.09985	0.000173833	0.0026893	0.638338	0.543952	mRNA		2D	15377671	15381508	phospho-2-dehydro-3-deoxyheptonate aldolase 2, chloroplastic-like	118348394	1	mitochondrion	J.microcarpa	CG
121242937	1.04681	9.38047	2.8375	0.00683404	0.0279997	-2.48666	0.409339	mRNA		8D	9156660	9157763	uncharacterized LOC121242937	108987614	6	nucleus	J.microcarpa	CG
121246448	1.04647	15.5355	3.21326	0.00244809	0.0138974	-1.84223	0.452954	mRNA		1S	28849982	28852120	expansin-A6	109008573	12	extracellular space	J.microcarpa	CG
121262589	1.04639	53.5317	3.22909	0.00234121	0.0135382	-2.00208	0.454724	mRNA		4S	19072666	19076096	GDP-mannose 3,5-epimerase 2	108998187	8	cytoplasm	J.microcarpa	CG
121262589	1.04639	53.5317	3.22909	0.00234121	0.0135382	-2.00208	0.454724	mRNA		4S	19073413	19076096	GDP-mannose 3,5-epimerase 2	108998187	8	cytoplasm	J.microcarpa	CG
109008360	1.04569	17.7081	3.49727	0.00108189	0.0082031	-0.960045	0.483911	mRNA		6	6849204	6852282	cytochrome P450 81C13-like			endomembrane system	J.regia	CG
109006696	1.04532	94.2393	4.11379	0.000166418	0.00261247	0.505314	0.545251	mRNA		16	23023812	23026585	probable xyloglucan endotransglucosylase/hydrolase protein B			extracellular space	J.regia	CG
108991148	-1.04513	212	-3.83233	0.000397129	0.00440976	-0.197166	0.518229	mRNA		8	3897708	3903063	xylose isomerase			extracellular space	J.regia	CG
109020401	1.04487	12.651	4.55072	4.13861e-05	0.00114327	2.05484	0.584054	mRNA		13	37139543	37142591	receptor protein kinase-like protein ZAR1			plasma membrane	J.regia	CG
121249751	-1.04287	17.002	-4.46054	5.53538e-05	0.00136951	1.5993	0.576351	mRNA		2D	2067384	2070354	transcription factor MYB106-like	108980475	1	nucleus	J.microcarpa	CG
109021952	1.04277	7.6659	3.27455	0.00205828	0.0125054	-1.4514	0.45978	mRNA		10	35950587	35952108	protein LIGHT-DEPENDENT SHORT HYPOCOTYLS 3-like			nucleus	J.regia	CG
121248982	-1.04197	4.79783	-2.73121	0.00902514	0.0339311	-2.75737	0.396455	mRNA		2D	3429691	3431540	chaperone protein dnaJ C76, chloroplastic-like	109007247	1	chloroplast	J.microcarpa	CG
121253979	1.04195	42.2156	3.64962	0.000689265	0.00611799	-0.768062	0.499808	mRNA		3D	29090654	29093593	cytochrome b5-like	108989585	13	endomembrane system	J.microcarpa	CG
121251962	1.04166	27.6911	4.66802	2.82818e-05	0.000921692	2.31965	0.593844	misc_RNA		2S	6953343	6960197	probable methyltransferase PMT26				J.microcarpa	CG
109000687	1.04108	7.53196	2.72815	0.00909686	0.0341315	-2.72086	0.396081	mRNA		14	22444913	22445823	stress-response A/B barrel domain-containing protein At5g22580			nucleus	J.regia	CG
121248827	-1.04067	11.518	-3.45073	0.00123953	0.00890964	-1.25412	0.478956	mRNA		2D	5519471	5520128	uncharacterized LOC121248827	108988128	1	extracellular space	J.microcarpa	CG
121239912	1.03999	13.513	2.85992	0.0064401	0.0269493	-2.53967	0.412026	mRNA		7D	15931473	15933135	uncharacterized LOC121239912	108989716	14	nucleus	J.microcarpa	CG
109016625	-1.03976	35.1497	-4.04822	0.000204211	0.0029303	0.322095	0.539102	mRNA		7	47348936	47353624	uncharacterized LOC109016625			nucleus	J.regia	CG
121241523	1.03907	43.412	3.67379	0.000641189	0.00587368	-0.755052	0.502286	mRNA		7S	21763196	21763933	arabinogalactan protein 13-like	108979861	5	plasma membrane	J.microcarpa	CG
108986225	1.03831	9.35303	3.02263	0.00415485	0.0197742	-2.08767	0.431206	mRNA		10	2521810	2525893	protein SIEVE ELEMENT OCCLUSION B-like			endomembrane system	J.regia	CG
108986225	1.03831	9.35303	3.02263	0.00415485	0.0197742	-2.08767	0.431206	mRNA		10	2521822	2525895	protein SIEVE ELEMENT OCCLUSION B-like			endomembrane system	J.regia	CG
108986376	-1.03734	14.0577	-5.08942	7.06353e-06	0.000456609	3.62991	0.626929	mRNA		7	50663593	50666277	L-type lectin-domain containing receptor kinase S.4-like			plasma membrane	J.regia	CG
108986376	-1.03734	14.0577	-5.08942	7.06353e-06	0.000456609	3.62991	0.626929	mRNA		7	50663593	50666276	L-type lectin-domain containing receptor kinase S.4-like			plasma membrane	J.regia	CG
121249734	-1.03724	118.23	-4.79098	1.89229e-05	0.00074755	2.64443	0.60383	ncRNA	lncRNA	2D	1842077	1843162	uncharacterized LOC121249734				J.microcarpa	CG
108999631	-1.0369	547.076	-3.40532	0.00141426	0.00967189	-1.29564	0.474078	mRNA		11	2608653	2610521	dormancy-associated protein homolog 3-like			nucleus	J.regia	CG
108993345	1.03601	12.3413	3.52571	0.000995206	0.00777971	-0.84919	0.486916	mRNA		13	6299863	6301701	actin-depolymerizing factor 5-like			nucleus	J.regia	CG
121238634	1.036	35.0394	3.53514	0.000967961	0.00763892	-1.05009	0.487909	mRNA		7D	3443323	3445575	protein trichome birefringence-like 36	109013969	14	extracellular space	J.microcarpa	CG
121234236	-1.03412	7.24926	-5.12167	6.34524e-06	0.000438209	3.79539	0.629331	mRNA		1D	35445630	35450466	uncharacterized LOC121234236	109014346	7	nucleus	J.microcarpa	CG
121249072	1.03374	34.0716	3.16749	0.00278368	0.0151057	-2.08877	0.447803	mRNA		2D	13201530	13210881	cellulose synthase A catalytic subunit 2 [UDP-forming]	108994259	1	plasma membrane	J.microcarpa	CG
121249610	-1.0336	17.3978	-7.06343	8.90058e-09	1.38254e-05	10.0288	0.744998	mRNA		2D	834725	836636	probable acyl-activating enzyme 5, peroxisomal	109001360	1	cytoplasm	J.microcarpa	CG
121248213	1.03285	40.8912	2.63714	0.0114879	0.0403283	-3.21876	0.384853	mRNA		2D	6916912	6919890	uncharacterized protein YwbO-like	108988200	1	cytoplasm	J.microcarpa	CG
121248213	1.03285	40.8912	2.63714	0.0114879	0.0403283	-3.21876	0.384853	mRNA		2D	6916912	6919318	uncharacterized protein YwbO-like	108988200	1	cytoplasm	J.microcarpa	CG
108990666	-1.03274	37.3886	-3.98414	0.000249146	0.00329205	0.136573	0.533006	mRNA		10	34463660	34479612	receptor-like protein 15			plasma membrane	J.regia	CG
108990666	-1.03274	37.3886	-3.98414	0.000249146	0.00329205	0.136573	0.533006	mRNA		10	34474569	34479612	receptor-like protein 15			plasma membrane	J.regia	CG
108990666	-1.03274	37.3886	-3.98414	0.000249146	0.00329205	0.136573	0.533006	mRNA		10	34474785	34479612	receptor-like protein 15			plasma membrane	J.regia	CG
109004404	-1.03213	8.59145	-3.651	0.000686429	0.0061133	-0.611217	0.49995	misc_RNA		3	5993806	5996113	transcription elongation factor 1 homolog			extracellular space	J.regia	CG
109004404	-1.03213	8.59145	-3.651	0.000686429	0.0061133	-0.611217	0.49995	mRNA		3	5993806	5996097	transcription elongation factor 1 homolog			extracellular space	J.regia	CG
109011912	1.032	37.3705	3.07024	0.00364628	0.018056	-2.37011	0.43671	mRNA		2	33274596	33278045	trifunctional UDP-glucose 4,6-dehydratase/UDP-4-keto-6-deoxy-D-glucose 3,5-epimerase/UDP-4-keto-L-rhamnose-reductase RHM1			chloroplast	J.regia	CG
108993933	1.03102	4.26307	2.80162	0.00751155	0.0300243	-2.50363	0.405016	mRNA		6	23705887	23710615	isoaspartyl peptidase/L-asparaginase-like			cytoplasm	J.regia	CG
121264641	-1.03092	27.4592	-5.45376	2.0886e-06	0.000244507	4.72767	0.653047	mRNA		1D	22144923	22150550	selenium-binding protein 2-like	109008429	7	extracellular space	J.microcarpa	CG
121260984	-1.03026	33.1494	-3.81486	0.000418825	0.00454551	-0.356599	0.516498	mRNA		4D	31048689	31052143	probable alpha,alpha-trehalose-phosphate synthase [UDP-forming] 11	108998883	11	nucleus	J.microcarpa	CG
121238378	1.02996	7.21967	3.10487	0.00331371	0.0168977	-1.82773	0.440683	mRNA		7D	379652	385659	E3 ubiquitin-protein ligase BIG BROTHER-like	109001533	14	nucleus	J.microcarpa	CG
121238378	1.02996	7.21967	3.10487	0.00331371	0.0168977	-1.82773	0.440683	mRNA		7D	379652	385654	E3 ubiquitin-protein ligase BIG BROTHER-like	109001533	14	nucleus	J.microcarpa	CG
121238378	1.02996	7.21967	3.10487	0.00331371	0.0168977	-1.82773	0.440683	mRNA		7D	379652	385653	E3 ubiquitin-protein ligase BIG BROTHER-like	109001533	14	nucleus	J.microcarpa	CG
121238378	1.02996	7.21967	3.10487	0.00331371	0.0168977	-1.82773	0.440683	mRNA		7D	379652	385652	E3 ubiquitin-protein ligase BIG BROTHER-like	109001533	14	nucleus	J.microcarpa	CG
121238378	1.02996	7.21967	3.10487	0.00331371	0.0168977	-1.82773	0.440683	mRNA		7D	379652	385292	E3 ubiquitin-protein ligase BIG BROTHER-like	109001533	14	nucleus	J.microcarpa	CG
121249812	-1.02985	12.4711	-2.80062	0.00753117	0.0300667	-2.92058	0.404896	mRNA		1D	2371584	2373667	peroxidase 10-like	108979790	7	extracellular space	J.microcarpa	CG
108992726	-1.02944	6.99991	-4.44687	5.78401e-05	0.00140211	1.74872	0.575169	mRNA		9	22288782	22292038	uncharacterized LOC108992726			endomembrane system	J.regia	CG
121234342	1.028	79.9301	4.82057	1.71723e-05	0.000715166	2.66848	0.606191	mRNA		6D	27347202	27381239	probable cinnamyl alcohol dehydrogenase 1	108992461	2	cytoplasm	J.microcarpa	CG
121234342	1.028	79.9301	4.82057	1.71723e-05	0.000715166	2.66848	0.606191	mRNA		6D	27347269	27381239	probable cinnamyl alcohol dehydrogenase 1	108992461	2	cytoplasm	J.microcarpa	CG
121234342	1.028	79.9301	4.82057	1.71723e-05	0.000715166	2.66848	0.606191	mRNA		6D	27376893	27381239	probable cinnamyl alcohol dehydrogenase 1	108992461	2	cytoplasm	J.microcarpa	CG
121234342	1.028	79.9301	4.82057	1.71723e-05	0.000715166	2.66848	0.606191	mRNA		6D	27376908	27381239	probable cinnamyl alcohol dehydrogenase 1	108992461	2	cytoplasm	J.microcarpa	CG
108987350	1.02725	36.0806	4.24546	0.000109945	0.00204142	1.0021	0.557341	mRNA		7	26830100	26832491	pirin-like protein			extracellular space	J.regia	CG
109001582	1.02712	10.1177	3.49518	0.00108853	0.00822133	-0.892002	0.48369	mRNA		10	9964862	9970060	uncharacterized LOC109001582			nucleus	J.regia	CG
109001582	1.02712	10.1177	3.49518	0.00108853	0.00822133	-0.892002	0.48369	mRNA		10	9964862	9970035	uncharacterized LOC109001582			nucleus	J.regia	CG
109008844	-1.0271	50.9894	-2.95441	0.00500062	0.0224525	-2.67306	0.423233	mRNA		15	3607766	3609368	zinc finger CCCH domain-containing protein 23-like			nucleus	J.regia	CG
121259113	1.02677	6.13003	2.5828	0.0131777	0.0446123	-2.99197	0.378067	mRNA		4D	20145346	20146815	non-specific lipid transfer protein GPI-anchored 5-like	109018439	11	anchored component of plasma membrane	J.microcarpa	CG
121242122	-1.02598	4.08287	-3.78845	0.000453814	0.00477151	-0.0809018	0.513869	mRNA		1D	33068031	33071771	uncharacterized LOC121242122	108995073	7	chloroplast thylakoid lumen	J.microcarpa	CG
121255343	-1.02533	13.7295	-3.10243	0.00333619	0.0169853	-2.1514	0.440404	mRNA		3D	2153033	2153959	pathogenesis-related protein 1-like	109020655	13	extracellular space	J.microcarpa	CG
121244034	-1.02371	13.762	-5.3859	2.62336e-06	0.000282954	4.57003	0.648349	mRNA		8S	4713227	4728086	ethylene-responsive transcription factor RAP2-1-like	108990403	15	nucleus	J.microcarpa	CG
121249878	1.02322	6.69306	3.28455	0.00200054	0.0122297	-1.40503	0.460887	mRNA		2D	11730030	11732334	ABC transporter G family member 5-like	108996305	1	plasma membrane	J.microcarpa	CG
109012875	1.0221	11.2519	3.62394	0.000744127	0.00641801	-0.570207	0.497163	mRNA		3	14750300	14755867	LRR receptor-like serine/threonine-protein kinase GHR1			plasma membrane	J.regia	CG
109012875	1.0221	11.2519	3.62394	0.000744127	0.00641801	-0.570207	0.497163	mRNA		3	14750337	14755993	LRR receptor-like serine/threonine-protein kinase GHR1			plasma membrane	J.regia	CG
121235045	1.0219	20.3858	2.59863	0.0126633	0.043376	-3.12387	0.38005	mRNA		1D	1009568	1010817	lysine-rich arabinogalactan protein 18-like	109013878	7	anchored component of plasma membrane	J.microcarpa	CG
121235045	1.0219	20.3858	2.59863	0.0126633	0.043376	-3.12387	0.38005	mRNA		1D	1009570	1011594	lysine-rich arabinogalactan protein 18-like	109013878	7	anchored component of plasma membrane	J.microcarpa	CG
121246005	1.02071	9.03521	4.06088	0.000196319	0.00286146	0.609864	0.540296	mRNA		1S	18158448	18162428	probable polygalacturonase	108994790	12	anchored component of plasma membrane	J.microcarpa	CG
121247728	1.02061	67.3642	3.31673	0.00182499	0.011486	-1.78163	0.464432	mRNA		1S	25781322	25783095	aquaporin TIP2-1	109007845	12	endomembrane system	J.microcarpa	CG
109012968	-1.02051	12.9827	-5.72184	8.45605e-07	0.000141787	5.65777	0.670889	mRNA		6	36554311	36567098	formin-like protein 18			nucleus	J.regia	CG
109012968	-1.02051	12.9827	-5.72184	8.45605e-07	0.000141787	5.65777	0.670889	mRNA		6	36554311	36564921	formin-like protein 18			nucleus	J.regia	CG
109012968	-1.02051	12.9827	-5.72184	8.45605e-07	0.000141787	5.65777	0.670889	mRNA		6	36554311	36557646	formin-like protein 18			nucleus	J.regia	CG
121239559	-1.02035	16.8918	-6.41339	8.08485e-08	3.98003e-05	7.90334	0.712021	mRNA		7D	8387354	8390227	scarecrow-like protein 33	109013014	14	nucleus	J.microcarpa	CG
121255566	1.02031	9.13081	2.72214	0.00923947	0.0345114	-2.75942	0.395344	mRNA		3D	5563277	5568605	protein DETOXIFICATION 46, chloroplastic-like	108986978	13	mitochondrial membrane	J.microcarpa	CG
109006699	1.01775	9.68451	2.94176	0.00517426	0.0230275	-2.26585	0.421743	mRNA		16	22972215	22978822	DNA replication licensing factor MCM2			nucleus	J.regia	CG
121238402	1.01514	11.3614	4.02239	0.000221292	0.00306315	0.465724	0.536654	mRNA		1D	18748252	18750027	probable WRKY transcription factor 48	109010772	7	nucleus	J.microcarpa	CG
121260387	1.0144	10.6154	2.8437	0.00672294	0.0277139	-2.48345	0.410083	mRNA		4D	29578170	29581954	probable xyloglucan glycosyltransferase 12	109013464	11	endomembrane system	J.microcarpa	CG
109019201	-1.01373	7.034	-3.31179	0.001851	0.0116211	-1.47404	0.463889	mRNA		10	14244448	14250862	formimidoyltransferase-cyclodeaminase-like			cytoplasm	J.regia	CG
109019201	-1.01373	7.034	-3.31179	0.001851	0.0116211	-1.47404	0.463889	mRNA		10	14244449	14246693	formimidoyltransferase-cyclodeaminase-like			cytoplasm	J.regia	CG
109019201	-1.01373	7.034	-3.31179	0.001851	0.0116211	-1.47404	0.463889	misc_RNA		10	14245330	14246693	formimidoyltransferase-cyclodeaminase-like			cytoplasm	J.regia	CG
121243556	-1.01342	10.0281	-3.37298	0.00155282	0.0102944	-1.39418	0.470575	mRNA		8D	614228	616614	transcription factor HHO2-like	108993296	6	nucleus	J.microcarpa	CG
121251706	-1.01302	19.7606	-4.69618	2.5802e-05	0.000870601	2.32065	0.596155	mRNA		2S	6782067	6788305	lipase-like PAD4	108983397	10	nucleus	J.microcarpa	CG
121239943	1.01216	33.5887	2.61234	0.012233	0.0422033	-3.45946	0.381762	mRNA		7D	8875503	8876242	17.4 kDa class I heat shock protein-like	108992929	14	nucleus	J.microcarpa	CG
121266375	-1.01199	615.591	-3.096	0.00339607	0.0172045	-2.08962	0.439668	mRNA		5D	5707465	5708741	auxin-repressed 12.5 kDa protein	108984182	3	extracellular space	J.microcarpa	CG
108981041	-1.01161	4.91243	-3.01389	0.00425521	0.0201023	-2.10494	0.430189	ncRNA	lncRNA	12	16558500	16559040	uncharacterized LOC108981041				J.regia	CG
121257023	-1.01101	25.5253	-3.66568	0.000656952	0.00593266	-0.780804	0.501456	mRNA		3S	27017797	27020658	cinnamyl alcohol dehydrogenase 1-like	109019241	16	cytoplasm	J.microcarpa	CG
121257023	-1.01101	25.5253	-3.66568	0.000656952	0.00593266	-0.780804	0.501456	mRNA		3S	27018328	27020658	cinnamyl alcohol dehydrogenase 1-like	109019241	16	cytoplasm	J.microcarpa	CG
121240702	-1.01083	10.306	-5.67629	9.86382e-07	0.000153964	5.51849	0.667936	mRNA		1D	212374	221279	anaphase-promoting complex subunit 11	109016305	7	nucleus	J.microcarpa	CG
121259368	-1.00823	7.52604	-5.09737	6.87925e-06	0.000450767	3.72078	0.627523	mRNA		4D	34649042	34654505	homeobox protein knotted-1-like 3	108992228	11	nucleus	J.microcarpa	CG
121259368	-1.00823	7.52604	-5.09737	6.87925e-06	0.000450767	3.72078	0.627523	mRNA		4D	34649042	34654504	homeobox protein knotted-1-like 3	108992228	11	nucleus	J.microcarpa	CG
121259368	-1.00823	7.52604	-5.09737	6.87925e-06	0.000450767	3.72078	0.627523	mRNA		4D	34649042	34654503	homeobox protein knotted-1-like 3	108992228	11	nucleus	J.microcarpa	CG
121244672	-1.00783	11.084	-6.71598	2.89095e-08	2.31264e-05	8.89792	0.728004	mRNA		8S	19026246	19030700	RNA polymerase II C-terminal domain phosphatase-like 4	108993186	15	nucleus	J.microcarpa	CG
121244672	-1.00783	11.084	-6.71598	2.89095e-08	2.31264e-05	8.89792	0.728004	mRNA		8S	19026247	19030700	RNA polymerase II C-terminal domain phosphatase-like 4	108993186	15	nucleus	J.microcarpa	CG
121244672	-1.00783	11.084	-6.71598	2.89095e-08	2.31264e-05	8.89792	0.728004	mRNA		8S	19026248	19030700	RNA polymerase II C-terminal domain phosphatase-like 4	108993186	15	nucleus	J.microcarpa	CG
121244672	-1.00783	11.084	-6.71598	2.89095e-08	2.31264e-05	8.89792	0.728004	mRNA		8S	19026249	19030700	RNA polymerase II C-terminal domain phosphatase-like 4	108993186	15	nucleus	J.microcarpa	CG
108990436	1.00781	7.88093	3.12077	0.00317079	0.0164079	-1.83451	0.442499	mRNA		10	7077936	7085019	filament-like plant protein			nucleus	J.regia	CG
108990436	1.00781	7.88093	3.12077	0.00317079	0.0164079	-1.83451	0.442499	mRNA		10	7077936	7084932	filament-like plant protein			nucleus	J.regia	CG
108990436	1.00781	7.88093	3.12077	0.00317079	0.0164079	-1.83451	0.442499	mRNA		10	7077936	7084366	filament-like plant protein			nucleus	J.regia	CG
121250799	1.00774	156.187	3.31975	0.00180932	0.011423	-1.6849	0.464763	mRNA		2D	18024355	18025927	peroxidase 3	109020700	1	extracellular space	J.microcarpa	CG
121263754	-1.00723	4.02406	-2.75965	0.00838278	0.032298	-2.64239	0.399925	misc_RNA		4S	1135983	1139115	protein BUNDLE SHEATH DEFECTIVE 2, chloroplastic-like	108985144	8	nucleus	J.microcarpa	CG
121263754	-1.00723	4.02406	-2.75965	0.00838278	0.032298	-2.64239	0.399925	misc_RNA		4S	1136068	1139115	protein BUNDLE SHEATH DEFECTIVE 2, chloroplastic-like	108985144	8	nucleus	J.microcarpa	CG
121263754	-1.00723	4.02406	-2.75965	0.00838278	0.032298	-2.64239	0.399925	misc_RNA		4S	1137238	1139115	protein BUNDLE SHEATH DEFECTIVE 2, chloroplastic-like	108985144	8	nucleus	J.microcarpa	CG
121263754	-1.00723	4.02406	-2.75965	0.00838278	0.032298	-2.64239	0.399925	mRNA		4S	1137311	1139115	protein BUNDLE SHEATH DEFECTIVE 2, chloroplastic-like	108985144	8	nucleus	J.microcarpa	CG
109006716	1.00721	8.01869	3.25226	0.00219271	0.0130092	-1.4937	0.457307	mRNA		16	22871617	22874598	sterol 14-demethylase-like			endomembrane system	J.regia	CG
121268249	1.00684	39.5381	3.38515	0.0014992	0.0100578	-1.56675	0.471896	mRNA		5S	7128848	7139953	5'-adenylylsulfate reductase 3, chloroplastic-like	109006940	4	chloroplast outer membrane	J.microcarpa	CG
121268249	1.00684	39.5381	3.38515	0.0014992	0.0100578	-1.56675	0.471896	mRNA		5S	7128848	7131772	5'-adenylylsulfate reductase 3, chloroplastic-like	109006940	4	chloroplast outer membrane	J.microcarpa	CG
108996627	1.0068	58.9103	2.81579	0.00723681	0.0291339	-3.05758	0.406727	mRNA		13	31916507	31918228	benzyl alcohol O-benzoyltransferase-like			cytoplasm	J.regia	CG
121236040	1.0052	42.5031	3.92187	0.000301912	0.00370614	-0.0700135	0.527002	mRNA		6D	21328091	21330573	abscisic acid 8'-hydroxylase CYP707A2-like	108984444	2	endomembrane system	J.microcarpa	CG
109020700	1.00352	72.4743	3.64007	0.000709186	0.00624222	-0.890068	0.498827	mRNA		1	18190080	18191676	peroxidase 3-like			extracellular space	J.regia	CG
121247597	1.00344	43.7303	4.51231	4.6853e-05	0.00123392	1.75128	0.580792	mRNA		1S	5395171	5397687	reticulon-like protein B5	109002713	12	endomembrane system	J.microcarpa	CG
121245100	-1.00319	8.24492	-5.44324	2.16383e-06	0.000251778	4.8024	0.652323	ncRNA	lncRNA	8S	14259285	14262877	uncharacterized LOC121245100				J.microcarpa	CG
109005404	-1.00302	25.1802	-2.77912	0.00796747	0.0311479	-3.11482	0.402292	mRNA		6	2482957	2490588	alcohol dehydrogenase-like			cytoplasm	J.regia	CG
108979722	1.00275	12.1515	3.56859	0.000876971	0.00717382	-0.717006	0.491414	mRNA		13	1604989	1607451	LIM domain-containing protein WLIM1-like			nucleus	J.regia	CG
108994259	1.00259	51.5388	4.30504	9.10113e-05	0.00181446	1.07282	0.562698	mRNA		1	13063069	13072212	cellulose synthase A catalytic subunit 2 [UDP-forming]-like			plasma membrane	J.regia	CG
108984748	-1.00257	6.26859	-3.26344	0.00212425	0.0127484	-1.55493	0.458549	mRNA		6	2636042	2637480	myb-related protein 308-like			nucleus	J.regia	CG
109007407	1.0023	5.18581	2.55728	0.0140473	0.0466517	-3.04747	0.374858	mRNA		9	16952166	16955093	NAC domain-containing protein 71-like			nucleus	J.regia	CG
121244740	1.00135	6.26338	2.76596	0.00824607	0.0319444	-2.5871	0.400693	mRNA		8S	3948630	3956869	protein NPG1-like	109009953	15	nucleus	J.microcarpa	CG
121244740	1.00135	6.26338	2.76596	0.00824607	0.0319444	-2.5871	0.400693	misc_RNA		8S	3948630	3956869	protein NPG1-like	109009953	15	nucleus	J.microcarpa	CG
121244740	1.00135	6.26338	2.76596	0.00824607	0.0319444	-2.5871	0.400693	mRNA		8S	3948630	3956864	protein NPG1-like	109009953	15	nucleus	J.microcarpa	CG
121250969	-1.00056	72.0085	-2.61912	0.0120249	0.0417104	-3.45211	0.382609	mRNA		2D	21814403	21815870	uncharacterized LOC121250969	108999522	1	nucleus	J.microcarpa	CG
121267730	-0.999862	11.9438	-3.13374	0.00305855	0.0160615	-2.10756	0.443976	mRNA		5S	9557868	9585500	CBL-interacting serine/threonine-protein kinase 23-like	118343686	4	cytoplasm	J.microcarpa	CG
121239914	-0.999777	12.1568	-4.11732	0.000164586	0.00260073	0.589697	0.545581	mRNA		7D	24002984	24008598	lysine-specific demethylase JMJ30	108998746	14	nucleus	J.microcarpa	CG
121239914	-0.999777	12.1568	-4.11732	0.000164586	0.00260073	0.589697	0.545581	misc_RNA		7D	24003172	24008596	lysine-specific demethylase JMJ30	108998746	14	nucleus	J.microcarpa	CG
121257558	-0.998827	26.8137	-5.27728	3.77525e-06	0.000343512	4.15803	0.640673	mRNA		3S	23606204	23619712	uncharacterized LOC121257558	109006564	16	nucleus	J.microcarpa	CG
109011940	-0.998703	13.6679	-5.2584	4.02125e-06	0.000353916	4.13621	0.639319	mRNA		3	2542281	2544472	thioredoxin-like 3-1, chloroplastic			chloroplast	J.regia	CG
109011940	-0.998703	13.6679	-5.2584	4.02125e-06	0.000353916	4.13621	0.639319	mRNA		3	2542748	2544472	thioredoxin-like 3-1, chloroplastic			chloroplast	J.regia	CG
108979344	0.998523	51.1851	3.49555	0.00108735	0.00821631	-1.2901	0.483729	mRNA		3	7678888	7681983	anthocyanidin reductase ((2S)-flavan-3-ol-forming)			cytoplasm	J.regia	CG
109009117	0.997739	6.16282	2.74965	0.00860366	0.0328655	-2.60951	0.398707	mRNA		7	1483536	1486152	microtubule-associated protein RP/EB family member 1C			nucleus	J.regia	CG
121239285	0.997018	30.2145	2.62677	0.0117941	0.0411102	-3.32357	0.383563	mRNA		7D	23069483	23090009	putative disease resistance protein RGA3	108994621	14	nucleus	J.microcarpa	CG
121251750	0.996905	11.0108	3.73585	0.000532087	0.00524193	-0.323149	0.508589	mRNA		2S	34313452	34318299	glucose-6-phosphate 1-dehydrogenase, chloroplastic-like	109000733	10	chloroplast thylakoid lumen	J.microcarpa	CG
121251750	0.996905	11.0108	3.73585	0.000532087	0.00524193	-0.323149	0.508589	mRNA		2S	34313452	34317828	glucose-6-phosphate 1-dehydrogenase, chloroplastic-like	109000733	10	chloroplast thylakoid lumen	J.microcarpa	CG
121263851	-0.996665	19.1081	-5.61313	1.22087e-06	0.000176237	5.27435	0.663789	mRNA		4S	1618805	1619950	guanine nucleotide-binding protein subunit gamma 2-like	108985495	8	nucleus	J.microcarpa	CG
108985284	-0.996405	11.6806	-5.33091	3.1547e-06	0.000313819	4.37848	0.644487	mRNA		3	33861926	33864287	alpha-ketoglutarate-dependent dioxygenase AlkB-like			nucleus	J.regia	CG
108985284	-0.996405	11.6806	-5.33091	3.1547e-06	0.000313819	4.37848	0.644487	mRNA		3	33861926	33864286	alpha-ketoglutarate-dependent dioxygenase AlkB-like			nucleus	J.regia	CG
121256972	0.996214	131.721	3.09683	0.00338823	0.0171865	-2.28311	0.439764	mRNA		3S	26636188	26639282	tubulin alpha chain	109001915	16	cytoplasm	J.microcarpa	CG
121239247	-0.99404	18.8218	-4.77846	1.97156e-05	0.000758916	2.5795	0.602826	mRNA		7D	9378649	9380008	transcription factor MYB48-like	108980459	14	nucleus	J.microcarpa	CG
108995638	-0.993998	26.4627	-5.33255	3.1374e-06	0.000313724	4.33411	0.644603	mRNA		2	15164976	15166783	uncharacterized serine-rich protein C215.13-like			nucleus	J.regia	CG
121240109	0.993887	10.7239	3.39453	0.00145911	0.00987631	-1.25216	0.472912	mRNA		7D	20009814	20012657	uncharacterized LOC121240109	108985833	14	endomembrane system	J.microcarpa	CG
121257800	0.99316	30.7435	3.4048	0.00141639	0.00967387	-1.41083	0.474021	mRNA		3S	11291171	11296948	delta(24)-sterol reductase	108979238	16	cytoplasm	J.microcarpa	CG
121257800	0.99316	30.7435	3.4048	0.00141639	0.00967387	-1.41083	0.474021	mRNA		3S	11291190	11296948	delta(24)-sterol reductase	108979238	16	cytoplasm	J.microcarpa	CG
121257800	0.99316	30.7435	3.4048	0.00141639	0.00967387	-1.41083	0.474021	mRNA		3S	11291333	11296948	delta(24)-sterol reductase	108979238	16	cytoplasm	J.microcarpa	CG
121257800	0.99316	30.7435	3.4048	0.00141639	0.00967387	-1.41083	0.474021	mRNA		3S	11291405	11296948	delta(24)-sterol reductase	108979238	16	cytoplasm	J.microcarpa	CG
121257800	0.99316	30.7435	3.4048	0.00141639	0.00967387	-1.41083	0.474021	mRNA		3S	11292745	11296948	delta(24)-sterol reductase	108979238	16	cytoplasm	J.microcarpa	CG
121257800	0.99316	30.7435	3.4048	0.00141639	0.00967387	-1.41083	0.474021	mRNA		3S	11293549	11296948	delta(24)-sterol reductase	108979238	16	cytoplasm	J.microcarpa	CG
108985962	0.992971	36.7108	4.06558	0.000193464	0.00284186	0.386887	0.540738	mRNA		1	145337	146955	gibberellin-regulated protein 6-like			extracellular space	J.regia	CG
121252214	-0.992645	10.1458	-5.85374	5.41042e-07	0.000120729	6.09835	0.679263	mRNA		2S	3975887	3979625	protein REVEILLE 1-like	108984073	10	nucleus	J.microcarpa	CG
121252214	-0.992645	10.1458	-5.85374	5.41042e-07	0.000120729	6.09835	0.679263	mRNA		2S	3977648	3979625	protein REVEILLE 1-like	108984073	10	nucleus	J.microcarpa	CG
121267329	-0.992293	10.8676	-6.67081	3.37037e-08	2.39658e-05	8.75123	0.72569	mRNA		5S	29731641	29735222	uncharacterized LOC121267329	108984220	4	chloroplast	J.microcarpa	CG
121267329	-0.992293	10.8676	-6.67081	3.37037e-08	2.39658e-05	8.75123	0.72569	mRNA		5S	29731664	29735222	uncharacterized LOC121267329	108984220	4	chloroplast	J.microcarpa	CG
121237937	0.991931	89.473	2.68147	0.0102591	0.0371772	-3.33682	0.390343	mRNA		6S	19533089	19533846	14 kDa proline-rich protein DC2.15-like	109013116	9	plasma membrane	J.microcarpa	CG
121249736	-0.99189	210.134	-2.86355	0.00637826	0.0267673	-2.77411	0.41246	ncRNA	lncRNA	2D	1813237	1824798	uncharacterized LOC121249736				J.microcarpa	CG
121243291	-0.991851	113.624	-5.31675	3.30792e-06	0.000317807	4.31485	0.643485	mRNA		8D	3836664	3839078	uncharacterized LOC121243291	109003048	6	extracellular space	J.microcarpa	CG
108995584	0.991751	11.0311	2.59245	0.0128621	0.0438224	-3.20835	0.379276	mRNA		1	41080818	41082427	transcription factor TT2-like			nucleus	J.regia	CG
121260416	0.991621	9.7833	3.26003	0.00214489	0.0128526	-1.50984	0.458171	mRNA		4D	23559396	23564393	pectinesterase-like	108994228	11	plasma membrane	J.microcarpa	CG
121239933	-0.991265	12.2516	-4.66283	2.87644e-05	0.000928146	2.27762	0.593416	mRNA		7D	10857714	10861739	uncharacterized LOC121239933	108989645	14	nucleus	J.microcarpa	CG
109008691	0.989371	9.41583	2.59654	0.0127304	0.0435139	-3.06811	0.379788	mRNA		9	21079641	21084134	monocopper oxidase-like protein SKU5			anchored component of plasma membrane	J.regia	CG
121266103	-0.988458	9.39974	-4.80017	1.83611e-05	0.000739407	2.76125	0.604565	mRNA		5D	1943543	1948643	nuclear transcription factor Y subunit A-10	108982863	3	nucleus	J.microcarpa	CG
121266103	-0.988458	9.39974	-4.80017	1.83611e-05	0.000739407	2.76125	0.604565	mRNA		5D	1943543	1948639	nuclear transcription factor Y subunit A-10	108982863	3	nucleus	J.microcarpa	CG
121266103	-0.988458	9.39974	-4.80017	1.83611e-05	0.000739407	2.76125	0.604565	mRNA		5D	1943543	1948618	nuclear transcription factor Y subunit A-10	108982863	3	nucleus	J.microcarpa	CG
121266103	-0.988458	9.39974	-4.80017	1.83611e-05	0.000739407	2.76125	0.604565	mRNA		5D	1943543	1948301	nuclear transcription factor Y subunit A-10	108982863	3	nucleus	J.microcarpa	CG
109002411	-0.988393	10.823	-5.42082	2.33311e-06	0.000262237	4.69588	0.650776	mRNA		5	5639508	5641534	pathogenesis-related genes transcriptional activator PTI6-like			nucleus	J.regia	CG
108987414	0.98832	38.8038	5.93595	4.09435e-07	0.000103431	6.29792	0.684351	mRNA		1	8225541	8228808	BAG family molecular chaperone regulator 7-like			chloroplast	J.regia	CG
109021249	0.988297	18.3594	3.91359	0.000309696	0.0037714	0.0866413	0.526198	mRNA		6	4790007	4792097	acyl-lipid (9-3)-desaturase-like			endomembrane system	J.regia	CG
108992614	-0.988266	4.85157	-2.94854	0.00508048	0.0227049	-2.25699	0.422542	mRNA		7	12653024	12653656	Werner Syndrome-like exonuclease			cytoplasm	J.regia	CG
108996821	-0.987613	36.278	-5.50059	1.78412e-06	0.000224031	4.86759	0.656245	mRNA		1	20709734	20713621	uncharacterized LOC108996821			nucleus	J.regia	CG
121258245	-0.987255	35.1572	-6.77203	2.38997e-08	2.06782e-05	9.0561	0.73084	mRNA		3S	14881370	14885915	glycosyl hydrolase 5 family protein-like	108999736	10	endomembrane system	J.microcarpa	CG
121257287	-0.987092	12.3766	-3.93293	0.000291807	0.00363085	0.0867173	0.528074	mRNA		3S	20598741	20601627	uncharacterized LOC121257287	108984475	16	nucleus	J.microcarpa	CG
121257287	-0.987092	12.3766	-3.93293	0.000291807	0.00363085	0.0867173	0.528074	mRNA		3S	20599425	20601627	uncharacterized LOC121257287	108984475	16	nucleus	J.microcarpa	CG
121239799	0.986161	21.4749	2.76643	0.00823592	0.0319179	-2.7959	0.40075	mRNA		7D	26320940	26321658	arabinogalactan protein 13-like	109003553	14	plasma membrane	J.microcarpa	CG
108983682	0.985331	55.3771	2.94522	0.00512626	0.0228616	-2.72888	0.42215	mRNA		2	35717972	35720707	thiamine thiazole synthase, chloroplastic-like			mitochondrion	J.regia	CG
109015450	-0.985088	21.977	-3.58235	0.000841957	0.00699772	-1.02083	0.49285	mRNA		8	6009307	6010151	uncharacterized LOC109015450			nucleus	J.regia	CG
121258394	-0.984517	179.348	-5.18328	5.16786e-06	0.000396111	3.91373	0.633871	mRNA		3S	24366867	24367975	glycine-rich RNA-binding protein-like	109019694	16	nucleus	J.microcarpa	CG
121266369	-0.983638	14.9012	-6.23716	1.47192e-07	5.88737e-05	7.31269	0.70217	mRNA		5D	5651910	5655770	dof zinc finger protein DOF1.4	109020138	3	nucleus	J.microcarpa	CG
109012135	0.982675	36.1215	3.91965	0.000303981	0.00372915	-0.0820703	0.526786	mRNA		2	20803535	20810808	pectin acetylesterase 8-like			extracellular space	J.regia	CG
121250509	0.982258	13.2414	4.53981	4.28719e-05	0.00116093	1.98384	0.583131	mRNA		2D	35105279	35111143	inactive protein kinase SELMODRAFT_444075-like	109009789	1	organelle membrane	J.microcarpa	CG
121235760	0.982192	12.4123	3.3317	0.00174843	0.0111633	-1.53517	0.466074	mRNA		6D	35064565	35066712	CBS domain-containing protein CBSX5-like	109013414	2	extracellular space	J.microcarpa	CG
121242040	0.981886	7.46374	3.24954	0.00220966	0.0130694	-1.50055	0.457004	mRNA		8D	1911580	1913406	uclacyanin-3	109011412	6	anchored component of plasma membrane	J.microcarpa	CG
108990403	-0.981768	23.7051	-4.84262	1.59724e-05	0.000688674	2.76788	0.60794	mRNA		15	4833505	4834638	ethylene-responsive transcription factor RAP2-1-like			nucleus	J.regia	CG
108993586	0.98156	9.16179	3.29306	0.00195261	0.0120154	-1.41879	0.461827	mRNA		1	32132833	32135560	pectinesterase/pectinesterase inhibitor PPE8B			extracellular space	J.regia	CG
121261707	-0.98151	9.88202	-4.82507	1.69204e-05	0.000712402	2.82015	0.606549	mRNA		4D	21867227	21870678	receptor-like cytosolic serine/threonine-protein kinase RBK2	109010949	11	nucleus	J.microcarpa	CG
121261707	-0.98151	9.88202	-4.82507	1.69204e-05	0.000712402	2.82015	0.606549	mRNA		4D	21867227	21870677	receptor-like cytosolic serine/threonine-protein kinase RBK2	109010949	11	nucleus	J.microcarpa	CG
109004277	0.980385	21.517	3.57944	0.000849234	0.00703384	-0.820631	0.492547	mRNA		8	7449892	7458352	L-ascorbate oxidase homolog			plasma membrane	J.regia	CG
108980866	-0.980331	8.72776	-3.98169	0.00025104	0.00331024	0.309477	0.532771	mRNA		13	11830729	11834481	cyclic dof factor 2-like			nucleus	J.regia	CG
121256130	-0.980268	10.3526	-4.66392	2.8662e-05	0.000926401	2.29313	0.593506	ncRNA	lncRNA	3D	8911993	8914218	uncharacterized LOC121256130				J.microcarpa	CG
121255708	0.979996	7.16031	3.04303	0.00392929	0.0190501	-1.96941	0.43357	mRNA		3D	15283808	15286203	polygalacturonase 1 beta-like protein 3	109013693	13	extracellular space	J.microcarpa	CG
121239742	-0.979382	2.45539	-3.13413	0.00305519	0.0160527	-1.71171	0.444021	mRNA		7D	26426056	26427904	probable WRKY transcription factor 43	109003410	14	nucleus	J.microcarpa	CG
121239308	-0.979258	119.958	-6.05273	2.7545e-07	8.52961e-05	6.71332	0.691411	mRNA		7D	4801629	4807438	FRIGIDA-like protein 3	109003667	14	nucleus	J.microcarpa	CG
121239308	-0.979258	119.958	-6.05273	2.7545e-07	8.52961e-05	6.71332	0.691411	mRNA		7D	4801629	4807389	FRIGIDA-like protein 3	109003667	14	nucleus	J.microcarpa	CG
121239308	-0.979258	119.958	-6.05273	2.7545e-07	8.52961e-05	6.71332	0.691411	mRNA		7D	4801629	4807387	FRIGIDA-like protein 3	109003667	14	nucleus	J.microcarpa	CG
108988117	-0.978905	25.0197	-4.43132	6.08005e-05	0.00143685	1.48402	0.573821	mRNA		1	6391149	6395035	protein REVEILLE 1-like			nucleus	J.regia	CG
109003779	0.978244	12.3712	4.48005	5.19868e-05	0.00131501	1.82827	0.57803	misc_RNA		5	7410216	7415921	uncharacterized LOC109003779			nucleus	J.regia	CG
109003779	0.978244	12.3712	4.48005	5.19868e-05	0.00131501	1.82827	0.57803	mRNA		5	7410579	7415922	uncharacterized LOC109003779			nucleus	J.regia	CG
109003779	0.978244	12.3712	4.48005	5.19868e-05	0.00131501	1.82827	0.57803	mRNA		5	7410579	7415921	uncharacterized LOC109003779			nucleus	J.regia	CG
109013464	0.977894	8.2921	3.38645	0.0014936	0.0100336	-1.14543	0.472037	mRNA		11	30952752	30956470	probable xyloglucan glycosyltransferase 12			endomembrane system	J.regia	CG
121252709	-0.977811	5.71466	-3.38124	0.00151622	0.0101182	-1.22353	0.471472	mRNA		2S	1723651	1726849	protein NRT1/ PTR FAMILY 5.8-like	109008945	10	endomembrane system	J.microcarpa	CG
121257646	-0.977394	125.169	-3.72767	0.00054536	0.00531207	-0.544223	0.507764	mRNA		3S	10252908	10257698	protein LNK3-like	108999393	16	nucleus	J.microcarpa	CG
121254826	0.9773	74.3761	4.39771	6.77145e-05	0.00152394	1.34584	0.570892	mRNA		3D	38123845	38127813	probable pectinesterase/pectinesterase inhibitor 61	109002543	13	plasma membrane	J.microcarpa	CG
109000495	-0.975397	15.7245	-4.21845	0.000119746	0.00215869	0.868962	0.55489	mRNA		8	8895973	8897919	uncharacterized LOC109000495			nucleus	J.regia	CG
109011427	-0.97528	18.4115	-5.54837	1.51888e-06	0.000202507	5.05364	0.659473	mRNA		6	1973269	1984891	transcription factor VIP1			nucleus	J.regia	CG
109003855	-0.974877	6.7118	-4.95956	1.0863e-05	0.000557644	3.29628	0.617072	mRNA		5	4185113	4188834	glycosyltransferase BC10-like			endomembrane system	J.regia	CG
121262868	0.974345	23.9669	3.92367	0.000300237	0.00369106	0.0898689	0.527177	mRNA		4S	5312233	5316024	AP2-like ethylene-responsive transcription factor ANT	109001139	8	nucleus	J.microcarpa	CG
108981660	0.97427	15.8014	4.25973	0.000105089	0.00198193	1.0931	0.55863	mRNA		4	17041882	17051198	UDP-arabinose 4-epimerase 1-like			organelle membrane	J.regia	CG
108981660	0.97427	15.8014	4.25973	0.000105089	0.00198193	1.0931	0.55863	mRNA		4	17041883	17051198	UDP-arabinose 4-epimerase 1-like			organelle membrane	J.regia	CG
108981660	0.97427	15.8014	4.25973	0.000105089	0.00198193	1.0931	0.55863	mRNA		4	17042045	17051198	UDP-arabinose 4-epimerase 1-like			organelle membrane	J.regia	CG
108981660	0.97427	15.8014	4.25973	0.000105089	0.00198193	1.0931	0.55863	mRNA		4	17042663	17051198	UDP-arabinose 4-epimerase 1-like			organelle membrane	J.regia	CG
108981660	0.97427	15.8014	4.25973	0.000105089	0.00198193	1.0931	0.55863	mRNA		4	17043489	17051198	UDP-arabinose 4-epimerase 1-like			organelle membrane	J.regia	CG
109000494	0.973621	33.1245	3.69879	0.00059487	0.00559026	-0.602618	0.504835	mRNA		8	8899683	8904816	pectin acetylesterase 12			extracellular space	J.regia	CG
121250573	0.973118	56.4405	3.44465	0.00126166	0.00901137	-1.44981	0.478305	mRNA		2D	121198	122931	chalcone synthase-like	109001281	1	cytoplasm	J.microcarpa	CG
121260427	-0.973116	20.9326	-4.30056	9.23159e-05	0.00182719	1.09889	0.562298	mRNA		1D	42582936	42586684	transcription factor MYBS3-like	109004890	7	nucleus	J.microcarpa	CG
121240378	-0.971707	14.7757	-4.46779	5.40778e-05	0.00134785	1.64339	0.576976	mRNA		7S	4472733	4475387	ylmG homolog protein 1-2, chloroplastic-like	108996372	5	chloroplast thylakoid membrane	J.microcarpa	CG
121240449	-0.971266	5.50304	-4.49698	4.92274e-05	0.00127496	1.90937	0.579482	mRNA		1D	39390597	39394801	probable uridine nucleosidase 2	109009305	7	cytoplasm	J.microcarpa	CG
108991204	0.970958	56.1294	5.01901	8.92262e-06	0.000513666	3.28435	0.621622	mRNA		7	38889156	38891876	cyanate hydratase			chloroplast	J.regia	CG
108990537	0.970469	6.13074	3.63941	0.000710584	0.00624943	-0.469952	0.498759	mRNA		8	23677454	23687650	protein MID1-COMPLEMENTING ACTIVITY 1-like			nucleus	J.regia	CG
108990537	0.970469	6.13074	3.63941	0.000710584	0.00624943	-0.469952	0.498759	mRNA		8	23677507	23687650	protein MID1-COMPLEMENTING ACTIVITY 1-like			nucleus	J.regia	CG
108990537	0.970469	6.13074	3.63941	0.000710584	0.00624943	-0.469952	0.498759	mRNA		8	23677507	23687229	protein MID1-COMPLEMENTING ACTIVITY 1-like			nucleus	J.regia	CG
121254476	-0.970144	13.3633	-5.17569	5.30025e-06	0.000399912	3.87747	0.633315	mRNA		3D	4421814	4427883	serine/threonine-protein kinase SRK2E	108982764	13	nucleus	J.microcarpa	CG
109010898	0.969566	65.7383	5.6666	1.0192e-06	0.00015654	5.39028	0.667304	mRNA		6	2810899	2824221	probable methyltransferase PMT25			nucleus	J.regia	CG
121241363	0.968959	16.208	4.31345	8.86094e-05	0.00178511	1.28086	0.563448	mRNA		7S	4309892	4312881	transcription factor bHLH62-like	108996367	5	nucleus	J.microcarpa	CG
108982003	0.968902	19.7625	3.59005	0.000822956	0.00687552	-0.928383	0.493651	mRNA		4	19551688	19553167	uncharacterized LOC108982003			nucleus	J.regia	CG
121235268	-0.967169	24.7155	-4.33483	8.27785e-05	0.00170468	1.18764	0.56535	mRNA		6D	35095802	35098815	lanC-like protein GCR2	109013436	2	nucleus	J.microcarpa	CG
109019796	0.967093	6.3009	2.74236	0.00876815	0.0332556	-2.64662	0.397817	mRNA		10	32681638	32685163	probable inactive receptor kinase At2g26730			plasma membrane	J.regia	CG
109019796	0.967093	6.3009	2.74236	0.00876815	0.0332556	-2.64662	0.397817	misc_RNA		10	32681638	32685148	probable inactive receptor kinase At2g26730			plasma membrane	J.regia	CG
109016230	0.967038	36.8917	2.91537	0.00555447	0.0242475	-2.63339	0.418626	mRNA		7	5340121	5341187	classical arabinogalactan protein 4-like			anchored component of plasma membrane	J.regia	CG
109005071	-0.966611	12.3884	-4.22432	0.000117547	0.00213306	0.928644	0.555424	mRNA		12	24764501	24768188	VAN3-binding protein-like			chloroplast	J.regia	CG
109005071	-0.966611	12.3884	-4.22432	0.000117547	0.00213306	0.928644	0.555424	mRNA		12	24764501	24768187	VAN3-binding protein-like			chloroplast	J.regia	CG
109005071	-0.966611	12.3884	-4.22432	0.000117547	0.00213306	0.928644	0.555424	mRNA		12	24764501	24768186	VAN3-binding protein-like			chloroplast	J.regia	CG
121239416	-0.966335	5.78694	-2.81817	0.00719174	0.02898	-2.59244	0.407013	mRNA		7D	25792209	25793927	dirigent protein 22-like	109001678	14	endomembrane system	J.microcarpa	CG
121249021	-0.965999	10.0997	-3.19083	0.00260746	0.0144935	-1.85272	0.450435	mRNA		1D	438961	439919	uncharacterized LOC121249021	108985642	7	chloroplast	J.microcarpa	CG
109012461	0.965937	33.175	3.67714	0.000634789	0.00584524	-0.672215	0.502628	mRNA		16	3282147	3284094	protein DOWNSTREAM OF FLC-like			extracellular space	J.regia	CG
121268330	0.96528	14.954	3.67664	0.000635745	0.00584563	-0.522493	0.502577	mRNA		5S	2202585	2206153	actin-1	109015564	4	cytoplasm	J.microcarpa	CG
121259743	0.965179	16.9501	3.32246	0.00179533	0.0113757	-1.37338	0.465061	mRNA		4D	25290833	25295711	pectin acetylesterase 12-like	109007767	11	extracellular space	J.microcarpa	CG
108991934	0.965149	7.33759	2.56	0.0139522	0.0464404	-3.0765	0.375201	mRNA		7	51699873	51703853	laccase-12-like			plasma membrane	J.regia	CG
121241866	-0.965081	122.975	-2.83153	0.00694263	0.0282817	-2.90304	0.408622	mRNA		1D	33103694	33106838	inactive beta-amylase 9	108995027	7	nucleus	J.microcarpa	CG
109008943	-0.964842	76.8857	-2.82742	0.00701847	0.028512	-2.96013	0.408127	mRNA		10	1782363	1784593	uncharacterized LOC109008943			chloroplast	J.regia	CG
121250538	0.964686	22.7465	4.91538	1.25691e-05	0.000601782	3.03881	0.613651	mRNA		2D	38445998	38449831	cytochrome b-c1 complex subunit 7-2, mitochondrial-like	109017908	1	chloroplast	J.microcarpa	CG
121250538	0.964686	22.7465	4.91538	1.25691e-05	0.000601782	3.03881	0.613651	misc_RNA		2D	38446001	38449831	cytochrome b-c1 complex subunit 7-2, mitochondrial-like	109017908	1	chloroplast	J.microcarpa	CG
121239727	0.964177	35.0898	4.59823	3.54833e-05	0.00104968	2.02836	0.588051	mRNA		7D	21121509	21125300	UDP-D-apiose/UDP-D-xylose synthase 2	109000669	14	cytoplasm	J.microcarpa	CG
121242916	0.96351	78.962	3.77276	0.000475918	0.00489665	-0.506112	0.5123	mRNA		8D	13231423	13252833	phenylcoumaran benzylic ether reductase Betv6	109007128	6	cytoplasm	J.microcarpa	CG
109003174	-0.963474	11.2028	-5.36875	2.77884e-06	0.000288384	4.51503	0.64715	ncRNA	lncRNA	13	9225853	9228857	uncharacterized LOC109003174				J.regia	CG
108995319	0.962951	22.2662	2.79926	0.00755826	0.0301213	-3.0033	0.40473	mRNA		7	2844786	2846474	salicylic acid-binding protein 2-like			cytoplasm	J.regia	CG
108979267	0.961866	7.68177	3.48228	0.00113044	0.00842527	-0.901067	0.48232	mRNA		6	4709144	4712428	protein IQ-DOMAIN 1-like			nucleus	J.regia	CG
108979267	0.961866	7.68177	3.48228	0.00113044	0.00842527	-0.901067	0.48232	mRNA		6	4709144	4712424	protein IQ-DOMAIN 1-like			nucleus	J.regia	CG
121254951	-0.961366	112.543	-4.72243	2.36825e-05	0.000829708	2.42324	0.598297	mRNA		3D	825475	832656	probable E3 ubiquitin ligase SUD1	108988864	13	plasma membrane	J.microcarpa	CG
121254951	-0.961366	112.543	-4.72243	2.36825e-05	0.000829708	2.42324	0.598297	mRNA		3D	825484	832656	probable E3 ubiquitin ligase SUD1	108988864	13	plasma membrane	J.microcarpa	CG
121264155	-0.960905	44.0999	-5.25671	4.04403e-06	0.000353916	4.07385	0.639197	mRNA		5D	27496801	27502003	isocitrate dehydrogenase [NAD] catalytic subunit 5, mitochondrial-like	109013742	4	mitochondrion	J.microcarpa	CG
121259890	0.960677	36.4827	3.14349	0.00297664	0.0158175	-2.00864	0.445084	mRNA		4D	27903242	27910085	beta-galactosidase 5-like	108991335	11	extracellular space	J.microcarpa	CG
109008511	0.960636	11.0348	3.35438	0.00163823	0.010651	-1.29417	0.468551	mRNA		14	4731990	4734985	transcription factor bHLH62			nucleus	J.regia	CG
121235013	-0.960161	20.4325	-4.40606	6.5929e-05	0.00149326	1.42138	0.571621	mRNA		6D	7400854	7404167	cyclic dof factor 3-like	109000197	2	nucleus	J.microcarpa	CG
121243592	0.960085	79.3617	4.41649	6.3763e-05	0.00147904	1.4109	0.572531	mRNA		8D	20776360	20783773	isoaspartyl peptidase/L-asparaginase 1-like	108993925	6	cytoplasm	J.microcarpa	CG
109000132	0.95982	8.13985	3.94842	0.000278204	0.00353491	0.317625	0.529572	mRNA		2	20784450	20790520	pectin acetylesterase 8-like			extracellular space	J.regia	CG
108994123	0.959554	6.67881	2.59668	0.0127258	0.0435139	-2.96674	0.379805	mRNA		11	25208417	25209343	histone H1-like			nucleus	J.regia	CG
121250864	-0.959085	10.53	-2.62405	0.0118758	0.0413252	-3.27875	0.383224	mRNA		2D	32605292	32608467	protein STRICTOSIDINE SYNTHASE-LIKE 4-like	109009032	1	endomembrane system	J.microcarpa	CG
121252240	0.959083	40.1252	5.03026	8.59619e-06	0.000503517	3.33538	0.622475	mRNA		2S	3943211	3947974	isocitrate dehydrogenase [NADP]-like	108984074	10	cytoplasm	J.microcarpa	CG
121259788	0.95749	8.14563	3.04316	0.00392785	0.0190492	-2.00236	0.433585	mRNA		4D	9006283	9013877	protein MID1-COMPLEMENTING ACTIVITY 1-like	108997692	11	nucleus	J.microcarpa	CG
121259788	0.95749	8.14563	3.04316	0.00392785	0.0190492	-2.00236	0.433585	mRNA		4D	9006287	9013877	protein MID1-COMPLEMENTING ACTIVITY 1-like	108997692	11	nucleus	J.microcarpa	CG
121260445	0.957165	6.38691	2.76024	0.00836987	0.0322612	-2.60099	0.399997	mRNA		4D	23864874	23865719	histone H1-like	108994123	11	nucleus	J.microcarpa	CG
109011086	0.956661	10.7568	3.62859	0.000733888	0.00636206	-0.549604	0.497643	mRNA		3	11076821	11081187	BAG family molecular chaperone regulator 2-like			nucleus	J.regia	CG
121239797	-0.955776	10.7819	-5.98606	3.45418e-07	9.34695e-05	6.51411	0.687404	mRNA		7D	8913931	8915457	dof zinc finger protein DOF3.6-like	108993006	14	extracellular space	J.microcarpa	CG
109021005	0.955154	32.5444	3.66543	0.000657444	0.0059343	-0.743953	0.50143	mRNA		1	12837415	12840266	probable pectinesterase/pectinesterase inhibitor 51			endomembrane system	J.regia	CG
121237545	-0.954529	7.77341	-3.7111	0.000573266	0.00549712	-0.431423	0.506085	mRNA		6S	19276550	19278883	labd-13Z-ene-9,15,16-triol synthase, chloroplastic-like	118349453	9	endomembrane system	J.microcarpa	CG
108995558	0.9544	12.0323	2.83892	0.00680849	0.0279607	-2.58126	0.409509	mRNA		6	12585399	12589454	cytochrome P450 734A1-like			endomembrane system	J.regia	CG
108994146	0.954357	48.1424	2.9531	0.00501834	0.0225215	-2.72978	0.423079	mRNA		11	25002755	25004290	ethylene-responsive transcription factor 1-like			chloroplast	J.regia	CG
108995480	-0.953094	64.5924	-4.56043	4.01057e-05	0.00112116	1.8814	0.584875	mRNA		2	6896790	6898544	thioredoxin-like 1-2, chloroplastic			nucleus	J.regia	CG
121246873	-0.952873	14.8005	-3.46205	0.00119928	0.00871824	-1.3219	0.480165	mRNA		1S	1677155	1698812	patatin-like protein 3	109018969	12	cytoplasm	J.microcarpa	CG
121246873	-0.952873	14.8005	-3.46205	0.00119928	0.00871824	-1.3219	0.480165	mRNA		1S	1677155	1679391	patatin-like protein 3	109018969	12	cytoplasm	J.microcarpa	CG
108988176	-0.9518	5.86012	-3.04081	0.00395331	0.0191087	-2.07823	0.433312	mRNA		1	5366717	5370921	protein DETOXIFICATION 14-like			plasma membrane	J.regia	CG
109010466	-0.95135	9.53457	-3.21767	0.00241782	0.0138002	-1.75171	0.453448	mRNA		7	36372348	36375750	peroxisomal adenine nucleotide carrier 1-like			nucleus	J.regia	CG
121252511	-0.95114	9.09271	-6.45374	7.04831e-08	3.65731e-05	8.04352	0.714219	mRNA		2S	13899859	13903472	uncharacterized LOC121252511	109000531	10	nucleus	J.microcarpa	CG
121252511	-0.95114	9.09271	-6.45374	7.04831e-08	3.65731e-05	8.04352	0.714219	mRNA		2S	13899863	13903472	uncharacterized LOC121252511	109000531	10	nucleus	J.microcarpa	CG
109001520	0.951059	27.7979	3.68875	0.000613073	0.00570488	-0.660693	0.503813	mRNA		14	388206	389758	DNA damage-repair/toleration protein DRT100-like			extracellular space	J.regia	CG
121245003	0.950451	8.81926	2.57914	0.0132994	0.044917	-3.07218	0.377607	mRNA		1S	1744771	1749173	L-ascorbate oxidase homolog	109018965	12	extracellular space	J.microcarpa	CG
121259507	-0.950443	33.9077	-5.89524	4.70052e-07	0.000111414	6.159	0.681843	mRNA		4D	29951660	29953029	probable strigolactone esterase DAD2	109012389	11	nucleus	J.microcarpa	CG
109000733	0.949945	12.8608	4.2932	9.45002e-05	0.00185558	1.24793	0.561639	mRNA		10	37387048	37391856	glucose-6-phosphate 1-dehydrogenase, chloroplastic-like			extracellular space	J.regia	CG
109000733	0.949945	12.8608	4.2932	9.45002e-05	0.00185558	1.24793	0.561639	mRNA		10	37387048	37391360	glucose-6-phosphate 1-dehydrogenase, chloroplastic-like			extracellular space	J.regia	CG
108987476	-0.948864	10.6726	-3.34808	0.00166815	0.0107944	-1.48561	0.467864	mRNA		4	22603802	22606766	bidirectional sugar transporter SWEET2a-like			endomembrane system	J.regia	CG
108987476	-0.948864	10.6726	-3.34808	0.00166815	0.0107944	-1.48561	0.467864	mRNA		4	22603838	22606766	bidirectional sugar transporter SWEET2a-like			endomembrane system	J.regia	CG
108996313	-0.948617	19.2808	-5.3101	3.38249e-06	0.000317807	4.27904	0.643013	mRNA		1	12145924	12154348	autophagy-related protein 13b			nucleus	J.regia	CG
108996313	-0.948617	19.2808	-5.3101	3.38249e-06	0.000317807	4.27904	0.643013	mRNA		1	12145952	12154348	autophagy-related protein 13b			nucleus	J.regia	CG
121240503	-0.948568	19.3401	-4.10331	0.000171965	0.00267796	0.513853	0.544274	ncRNA	lncRNA	7S	5854329	5854906	uncharacterized LOC121240503				J.microcarpa	CG
121244504	-0.948451	67.8258	-3.23134	0.00232638	0.0135235	-1.9582	0.454976	mRNA		8S	6064526	6067430	patatin-like protein 2	108992345	15	cytoplasm	J.microcarpa	CG
121240326	-0.948153	5.58518	-2.66329	0.0107478	0.038433	-2.95943	0.388096	mRNA		1D	355461	356449	basic leucine zipper 43-like	109003548	7	nucleus	J.microcarpa	CG
108989585	0.947643	58.081	4.87827	1.42044e-05	0.000648777	2.836	0.610751	mRNA		13	30673950	30677667	cytochrome b5-like			endomembrane system	J.regia	CG
121263830	0.947606	28.9798	3.7786	0.000467575	0.00485242	-0.402605	0.512885	mRNA		4S	25842948	25843713	protein RALF-like 33	109009756	8	extracellular space	J.microcarpa	CG
121254063	-0.947521	9.73077	-3.12757	0.00311145	0.0162391	-2.08291	0.443274	mRNA		1D	888814	893930	ribonuclease III domain-containing protein RNC1, chloroplastic	108981050	7	chloroplast outer membrane	J.microcarpa	CG
108987795	0.947018	3.05806	2.65071	0.011098	0.0393483	-2.76642	0.386538	mRNA		4	31749312	31755238	magnesium-chelatase subunit ChlH, chloroplastic			chloroplast thylakoid membrane	J.regia	CG
109013516	-0.946635	19.2729	-4.30168	9.19873e-05	0.00182719	1.12096	0.562398	mRNA		4	33185776	33190692	nuclear transcription factor Y subunit A-10-like			nucleus	J.regia	CG
121259591	-0.945941	21.0106	-5.67017	1.00699e-06	0.000155912	5.4301	0.667537	mRNA		4D	16732773	16738801	acyl carrier protein 2, mitochondrial-like	108997260	11	mitochondrion	J.microcarpa	CG
108987683	0.94588	7.58819	3.82305	0.000408512	0.00446896	-0.00172611	0.517311	mRNA		12	6346689	6350291	protein trichome birefringence-like 25			endomembrane system	J.regia	CG
108987683	0.94588	7.58819	3.82305	0.000408512	0.00446896	-0.00172611	0.517311	mRNA		12	6346701	6350291	protein trichome birefringence-like 25			endomembrane system	J.regia	CG
121243075	0.945095	15.2057	2.9708	0.00478389	0.0217891	-2.26211	0.425157	mRNA		8D	29214992	29219668	beta-glucosidase 44-like	108997937	6	extracellular space	J.microcarpa	CG
121236955	-0.94425	18.8819	-4.75406	2.1356e-05	0.000791531	2.50039	0.60086	mRNA		6S	13568768	13592642	homeobox-leucine zipper protein HAT4	108994407	9	nucleus	J.microcarpa	CG
109003553	0.943636	33.7039	3.02921	0.00408087	0.0195102	-2.29749	0.431968	mRNA		14	28360168	28360891	arabinogalactan protein 13-like			plasma membrane	J.regia	CG
109009810	0.943575	8.21523	3.82615	0.000404683	0.00445244	-0.0267446	0.517617	mRNA		5	22140357	22146513	glucan endo-1,3-beta-glucosidase 4-like			plasma membrane	J.regia	CG
109009810	0.943575	8.21523	3.82615	0.000404683	0.00445244	-0.0267446	0.517617	mRNA		5	22140357	22146350	glucan endo-1,3-beta-glucosidase 4-like			plasma membrane	J.regia	CG
108991757	0.943523	11.9078	2.56611	0.0137408	0.0459398	-3.12617	0.375969	mRNA		7	51672484	51675382	protein trichome birefringence-like 33			endomembrane system	J.regia	CG
121257803	0.943293	54.895	3.84014	0.000387782	0.00434873	-0.332576	0.519001	mRNA		3S	6194357	6199633	caffeic acid 3-O-methyltransferase	109007527	16	cytoplasm	J.microcarpa	CG
108985095	-0.942958	13.3415	-4.27868	9.89589e-05	0.00190372	1.12628	0.560337	mRNA		6	2652660	2653658	uncharacterized LOC108985095			endomembrane system	J.regia	CG
121252464	0.942685	43.0726	4.61793	3.32856e-05	0.00100322	2.03399	0.589695	mRNA		2S	31926075	31929228	patellin-3-like	108983836	10	nucleus	J.microcarpa	CG
108988732	-0.942333	102.151	-3.47972	0.00113894	0.00845977	-1.25584	0.482048	mRNA		8	2095616	2097433	uncharacterized LOC108988732			nucleus	J.regia	CG
121267689	0.942148	8.29676	3.79245	0.000448348	0.00473483	-0.0959502	0.514268	mRNA		5S	1638478	1642047	protein WVD2-like 4	109013507	4	nucleus	J.microcarpa	CG
121267689	0.942148	8.29676	3.79245	0.000448348	0.00473483	-0.0959502	0.514268	mRNA		5S	1638479	1642047	protein WVD2-like 4	109013507	4	nucleus	J.microcarpa	CG
121268256	0.941633	6.61391	2.80142	0.00751547	0.0300243	-2.53604	0.404992	mRNA		5S	7107597	7113771	arogenate dehydratase/prephenate dehydratase 1, chloroplastic-like	109006941	4	nucleus	J.microcarpa	CG
121268256	0.941633	6.61391	2.80142	0.00751547	0.0300243	-2.53604	0.404992	mRNA		5S	7107599	7113771	arogenate dehydratase/prephenate dehydratase 1, chloroplastic-like	109006941	4	nucleus	J.microcarpa	CG
121255505	0.94149	25.6818	3.6085	0.000779087	0.00661552	-0.857053	0.495566	mRNA		3D	3265114	3268232	non-specific lipid transfer protein GPI-anchored 31-like	109007088	13	anchored component of plasma membrane	J.microcarpa	CG
109006468	0.940867	18.7437	3.78778	0.000454737	0.0047786	-0.226312	0.513802	mRNA		7	41346575	41352734	formin-like protein 1			extracellular space	J.regia	CG
109002165	0.939575	7.58986	2.97097	0.00478168	0.0217891	-2.17574	0.425177	mRNA		14	3807372	3808499	transcription repressor OFP13-like			nucleus	J.regia	CG
121249592	-0.939235	15.3938	-2.55692	0.01406	0.0466617	-3.47379	0.374813	mRNA		2D	685314	688367	proline dehydrogenase 2, mitochondrial	109001344	1	mitochondrion	J.microcarpa	CG
108979114	0.939209	12.3768	3.77891	0.000467134	0.00485046	-0.252034	0.512916	mRNA		5	8982872	8986571	receptor-like protein kinase HERK 1			plasma membrane	J.regia	CG
121237627	-0.938762	32.0569	-5.23361	4.36866e-06	0.000368856	3.99997	0.637531	mRNA		6S	18172921	18176586	serine/arginine-rich splicing factor SR45a-like	108997381	9	chloroplast	J.microcarpa	CG
121251749	0.937713	27.7166	2.55573	0.0141019	0.0467493	-3.3494	0.374662	mRNA		2S	34310273	34311863	fasciclin-like arabinogalactan protein 2	109000734	10	anchored component of plasma membrane	J.microcarpa	CG
108981425	0.93753	6.56903	2.55585	0.0140976	0.0467493	-3.09435	0.374678	mRNA		11	28255090	28255479	E3 ubiquitin-protein ligase ATL23			endomembrane system	J.regia	CG
108984182	-0.937353	733.093	-3.03882	0.00397487	0.0191791	-2.22106	0.433083	mRNA		3	5698063	5699359	auxin-repressed 12.5 kDa protein			extracellular space	J.regia	CG
121267008	0.937087	114.628	3.17084	0.00275771	0.0150151	-2.11054	0.448182	mRNA		5S	24325019	24326365	aquaporin TIP1-1	108996816	4	endomembrane system	J.microcarpa	CG
108979561	-0.936407	10.1771	-4.54339	4.23782e-05	0.00115339	1.93668	0.583434	mRNA		15	5404622	5409665	cold-regulated protein 27			nucleus	J.regia	CG
108979561	-0.936407	10.1771	-4.54339	4.23782e-05	0.00115339	1.93668	0.583434	mRNA		15	5404624	5409665	cold-regulated protein 27			nucleus	J.regia	CG
109018599	0.936026	6.21868	2.67474	0.0104376	0.0376463	-2.7987	0.389512	mRNA		11	21143447	21150772	serine/threonine-protein kinase Nek2			nucleus	J.regia	CG
109018599	0.936026	6.21868	2.67474	0.0104376	0.0376463	-2.7987	0.389512	mRNA		11	21143447	21150357	serine/threonine-protein kinase Nek2			nucleus	J.regia	CG
109016008	0.935336	34.2727	3.53693	0.000962867	0.0076179	-1.11908	0.488097	mRNA		4	2315649	2317692	tubulin beta-6 chain-like			cytoplasm	J.regia	CG
108994209	0.93519	86.7992	4.69079	2.62592e-05	0.000879105	2.26973	0.595714	mRNA		2	9208340	9211034	probable UDP-arabinopyranose mutase 1			cytoplasm	J.regia	CG
121252149	0.935046	7.03261	3.20294	0.00252022	0.0141603	-1.59476	0.451797	mRNA		2S	901366	902752	glucuronoxylan 4-O-methyltransferase 3-like	108985932	10	endomembrane system	J.microcarpa	CG
121248153	-0.934754	12.7233	-4.14483	0.000150983	0.00249031	0.683691	0.548134	mRNA		2D	6312428	6316420	protein REVEILLE 1-like	108988117	1	nucleus	J.microcarpa	CG
121242087	-0.934648	44.7282	-3.37093	0.00156202	0.0103152	-1.61395	0.470352	mRNA		8D	2521069	2529388	alcohol dehydrogenase-like	109005404	6	cytoplasm	J.microcarpa	CG
108998712	-0.934638	29.9632	-7.46837	2.27091e-09	8.98355e-06	11.3416	0.763126	mRNA		14	25243016	25247938	nuclear transcription factor Y subunit A-1			nucleus	J.regia	CG
121245860	-0.933421	18.3737	-5.7668	7.26285e-07	0.000138708	5.76732	0.673773	mRNA		1S	22748612	22754754	stAR-related lipid transfer protein 7, mitochondrial-like	108983532	12	endomembrane system	J.microcarpa	CG
108993152	0.933272	9.7939	2.85892	0.0064572	0.0269915	-2.44975	0.411906	mRNA		9	22665611	22669351	receptor-like protein kinase THESEUS 1			endomembrane system	J.regia	CG
108979368	-0.93327	12.5928	-4.53718	4.32376e-05	0.00116426	1.86749	0.582908	mRNA		1	39069343	39076161	probable chlorophyll(ide) b reductase NYC1, chloroplastic			plasma membrane	J.regia	CG
108979368	-0.93327	12.5928	-4.53718	4.32376e-05	0.00116426	1.86749	0.582908	mRNA		1	39069343	39076156	probable chlorophyll(ide) b reductase NYC1, chloroplastic			plasma membrane	J.regia	CG
108979368	-0.93327	12.5928	-4.53718	4.32376e-05	0.00116426	1.86749	0.582908	mRNA		1	39069662	39076068	probable chlorophyll(ide) b reductase NYC1, chloroplastic			plasma membrane	J.regia	CG
121248914	-0.933014	34.4882	-3.47802	0.0011446	0.00848011	-1.31949	0.481868	mRNA		2D	39979884	39980852	uncharacterized LOC121248914	108991002	1	chloroplast thylakoid lumen	J.microcarpa	CG
121261642	-0.932921	16.4651	-3.39649	0.00145089	0.00983256	-1.48194	0.473123	mRNA		4D	8845103	8854256	histidine kinase 1-like	108997719	11	plasma membrane	J.microcarpa	CG
121260695	0.932699	17.9709	5.31283	3.35169e-06	0.000317807	4.34056	0.643207	mRNA		4D	35380180	35383477	uncharacterized LOC121260695	108987672	11	nucleus	J.microcarpa	CG
121260695	0.932699	17.9709	5.31283	3.35169e-06	0.000317807	4.34056	0.643207	mRNA		4D	35380180	35383435	uncharacterized LOC121260695	108987672	11	nucleus	J.microcarpa	CG
121268672	-0.932317	6.85372	-4.65253	2.97442e-05	0.000948565	2.35228	0.592566	mRNA		5S	16591264	16624020	protein ROOT HAIR DEFECTIVE 3 homolog 2-like	109004730	4	endomembrane system	J.microcarpa	CG
121268672	-0.932317	6.85372	-4.65253	2.97442e-05	0.000948565	2.35228	0.592566	mRNA		5S	16591264	16624018	protein ROOT HAIR DEFECTIVE 3 homolog 2-like	109004730	4	endomembrane system	J.microcarpa	CG
109010944	-0.932228	65.9909	-5.11752	6.43343e-06	0.000441838	3.64217	0.629023	mRNA		11	23132893	23135504	gibberellin receptor GID1B-like			nucleus	J.regia	CG
121248711	0.932091	31.722	2.8718	0.00624001	0.0263417	-2.77735	0.413445	mRNA		2D	37754386	37757315	leucine-rich repeat extensin-like protein 4	108991125	10	extracellular space	J.microcarpa	CG
121248711	0.932091	31.722	2.8718	0.00624001	0.0263417	-2.77735	0.413445	mRNA		2D	37754387	37757315	leucine-rich repeat extensin-like protein 4	108991125	10	extracellular space	J.microcarpa	CG
108994210	0.931658	5.94678	2.5756	0.0134179	0.0451868	-2.98041	0.377163	mRNA		2	8948585	8956386	protein LONGIFOLIA 1-like			nucleus	J.regia	CG
121239163	-0.931433	20.8125	-8.45523	8.55779e-11	1.64301e-06	14.5216	0.800766	mRNA		7D	23359168	23364115	nuclear transcription factor Y subunit A-1	108998712	14	nucleus	J.microcarpa	CG
109007527	0.931281	45.0941	3.07194	0.00362922	0.0179905	-2.40702	0.436906	mRNA		16	6065404	6070066	caffeic acid 3-O-methyltransferase			cytoplasm	J.regia	CG
121250517	0.930935	13.4879	3.05736	0.0037778	0.0185215	-2.12709	0.435225	mRNA		2D	3816496	3818388	GDSL esterase/lipase At5g14450-like	108982502	1	extracellular space	J.microcarpa	CG
109006860	0.930912	9.50891	3.89908	0.000323804	0.00388788	0.110623	0.524785	mRNA		6	30895201	30904155	uncharacterized LOC109006860			plasma membrane	J.regia	CG
121246119	0.930864	47.4491	2.57578	0.0134119	0.0451783	-3.6018	0.377185	mRNA		1S	16128332	16130787	chalcone synthase 1-like	108995889	12	cytoplasm	J.microcarpa	CG
108979238	0.927936	23.4512	3.50196	0.00106711	0.00813289	-1.12258	0.484408	mRNA		16	11008980	11014793	delta(24)-sterol reductase			cytoplasm	J.regia	CG
108979238	0.927936	23.4512	3.50196	0.00106711	0.00813289	-1.12258	0.484408	mRNA		16	11008990	11014793	delta(24)-sterol reductase			cytoplasm	J.regia	CG
108979238	0.927936	23.4512	3.50196	0.00106711	0.00813289	-1.12258	0.484408	mRNA		16	11009166	11014793	delta(24)-sterol reductase			cytoplasm	J.regia	CG
108979238	0.927936	23.4512	3.50196	0.00106711	0.00813289	-1.12258	0.484408	mRNA		16	11010470	11014793	delta(24)-sterol reductase			cytoplasm	J.regia	CG
108979238	0.927936	23.4512	3.50196	0.00106711	0.00813289	-1.12258	0.484408	mRNA		16	11011309	11014793	delta(24)-sterol reductase			cytoplasm	J.regia	CG
121257719	-0.927571	17.7309	-3.61133	0.000772566	0.00657469	-0.909595	0.495859	mRNA		3S	525313	526549	heavy metal-associated isoprenylated plant protein 39-like	109004502	16	nucleus	J.microcarpa	CG
121250878	-0.927556	8.51437	-3.55979	0.000900077	0.00729754	-0.8301	0.490494	mRNA		2D	40863771	40865838	cytochrome P450 94A2-like	108996009	1	endomembrane system	J.microcarpa	CG
109020483	0.927504	25.7149	4.81627	1.74164e-05	0.000717548	2.74668	0.605849	mRNA		8	23784051	23795964	alpha-mannosidase-like			anchored component of plasma membrane	J.regia	CG
109020483	0.927504	25.7149	4.81627	1.74164e-05	0.000717548	2.74668	0.605849	mRNA		8	23784053	23795964	alpha-mannosidase-like			anchored component of plasma membrane	J.regia	CG
109009756	0.926813	29.3589	3.96838	0.00026158	0.00338925	0.109344	0.531495	mRNA		8	28726268	28727044	protein RALF-like 33			extracellular space	J.regia	CG
121243338	0.92609	28.7968	3.54744	0.000933498	0.00746759	-1.03412	0.4892	mRNA		8D	4359344	4361436	acyl-lipid (9-3)-desaturase-like	109021249	6	endomembrane system	J.microcarpa	CG
108981466	-0.925715	12.4716	-5.11475	6.493e-06	0.000443627	3.6824	0.628817	mRNA		16	1929536	1931672	uncharacterized LOC108981466			nucleus	J.regia	CG
121251626	-0.925603	170.65	-3.5094	0.00104407	0.0080503	-1.12841	0.485195	mRNA		2S	2730033	2733704	B2 protein-like	109013638	10	nucleus	J.microcarpa	CG
121251626	-0.925603	170.65	-3.5094	0.00104407	0.0080503	-1.12841	0.485195	mRNA		2S	2730033	2733703	B2 protein-like	109013638	10	nucleus	J.microcarpa	CG
121251626	-0.925603	170.65	-3.5094	0.00104407	0.0080503	-1.12841	0.485195	mRNA		2S	2730033	2733685	B2 protein-like	109013638	10	nucleus	J.microcarpa	CG
121242015	-0.925553	7.30812	-3.66571	0.000656901	0.00593266	-0.503999	0.501458	mRNA		1D	34122212	34123836	probable aspartic proteinase GIP2	109010482	7	extracellular space	J.microcarpa	CG
109019362	-0.925501	24.7332	-5.76809	7.23118e-07	0.000138708	5.74502	0.673855	mRNA		15	14967120	14973488	transcription initiation factor TFIID subunit 7-like			nucleus	J.regia	CG
109019362	-0.925501	24.7332	-5.76809	7.23118e-07	0.000138708	5.74502	0.673855	misc_RNA		15	14967129	14973488	transcription initiation factor TFIID subunit 7-like			nucleus	J.regia	CG
109019362	-0.925501	24.7332	-5.76809	7.23118e-07	0.000138708	5.74502	0.673855	mRNA		15	14967131	14973488	transcription initiation factor TFIID subunit 7-like			nucleus	J.regia	CG
109019362	-0.925501	24.7332	-5.76809	7.23118e-07	0.000138708	5.74502	0.673855	mRNA		15	14967134	14973488	transcription initiation factor TFIID subunit 7-like			nucleus	J.regia	CG
121250698	-0.925091	17.4924	-4.09411	0.000176981	0.00272009	0.472173	0.543415	mRNA		2D	19195772	19197079	zinc finger protein CONSTANS-LIKE 9-like	108991987	1	nucleus	J.microcarpa	CG
121255717	0.924469	13.6297	3.41383	0.00137984	0.0095122	-1.30799	0.474995	mRNA		3D	6448153	6450663	monooxygenase 3-like	108993437	13	cytoplasm	J.microcarpa	CG
108989336	0.924283	11.5661	4.47571	5.27177e-05	0.00132621	1.76834	0.577658	mRNA		3	18422770	18423678	uncharacterized LOC108989336			extracellular space	J.regia	CG
121261354	-0.922625	18.7295	-4.93245	1.18805e-05	0.000583362	3.07103	0.614977	mRNA		1D	44080341	44093023	signal peptidase complex catalytic subunit SEC11A	109015575	7	endomembrane system	J.microcarpa	CG
109021298	0.922342	25.0035	2.91979	0.00548913	0.0240552	-2.53774	0.419148	mRNA		12	28695993	28697922	fasciclin-like arabinogalactan protein 10			anchored component of plasma membrane	J.regia	CG
109007005	-0.922113	8.47555	-5.06787	7.58772e-06	0.000469925	3.59997	0.625313	mRNA		13	4215437	4220106	methionine aminopeptidase 2B-like			cytoplasm	J.regia	CG
109007005	-0.922113	8.47555	-5.06787	7.58772e-06	0.000469925	3.59997	0.625313	mRNA		13	4215879	4220106	methionine aminopeptidase 2B-like			cytoplasm	J.regia	CG
121265010	-0.921699	10.3206	-4.43557	5.99767e-05	0.00142727	1.64913	0.57419	mRNA		5D	11672761	11677659	probable inositol transporter 2	109011063	3	plasma membrane	J.microcarpa	CG
108989884	-0.921684	108.182	-4.34927	7.9053e-05	0.00166502	1.26906	0.566629	mRNA		5	6362841	6366160	cinnamoyl-CoA reductase 1			endomembrane system	J.regia	CG
121240697	-0.921673	5.80088	-2.73982	0.00882594	0.0334032	-2.78357	0.397508	mRNA		7S	8727355	8728383	disease resistance protein RPV1-like	109022222	5	nucleus	J.microcarpa	CG
121260845	-0.921524	20.0154	-4.92545	1.21584e-05	0.000590133	3.03955	0.614434	mRNA		4D	13300549	13309903	probable low-specificity L-threonine aldolase 1	118343818	11	cytoplasm	J.microcarpa	CG
121260845	-0.921524	20.0154	-4.92545	1.21584e-05	0.000590133	3.03955	0.614434	mRNA		4D	13300549	13308478	probable low-specificity L-threonine aldolase 1	118343818	11	cytoplasm	J.microcarpa	CG
121260845	-0.921524	20.0154	-4.92545	1.21584e-05	0.000590133	3.03955	0.614434	mRNA		4D	13300549	13308477	probable low-specificity L-threonine aldolase 1	118343818	11	cytoplasm	J.microcarpa	CG
109020206	-0.92088	22.8515	-4.39482	6.8344e-05	0.00152877	1.37361	0.570639	mRNA		8	24084931	24085863	chaperone protein dnaJ 11, chloroplastic-like			chloroplast outer membrane	J.regia	CG
121264665	0.918931	13.6349	3.28813	0.00198025	0.0121389	-1.48027	0.461282	mRNA		5D	25911584	25914185	S-adenosylmethionine synthase 2	109019125	3	cytoplasm	J.microcarpa	CG
121264665	0.918931	13.6349	3.28813	0.00198025	0.0121389	-1.48027	0.461282	mRNA		5D	25911584	25914184	S-adenosylmethionine synthase 2	109019125	3	cytoplasm	J.microcarpa	CG
109005638	-0.918657	13.3212	-5.37308	2.73875e-06	0.000288384	4.51474	0.647453	mRNA		1	4567917	4590021	truncated transcription factor CAULIFLOWER A-like			nucleus	J.regia	CG
121265206	-0.918498	26.113	-5.41889	2.34828e-06	0.000262237	4.60581	0.650642	mRNA		5D	17130436	17160393	probable LRR receptor-like serine/threonine-protein kinase At1g56130	109013810	10	plasma membrane	J.microcarpa	CG
121265206	-0.918498	26.113	-5.41889	2.34828e-06	0.000262237	4.60581	0.650642	mRNA		5D	17133616	17160393	probable LRR receptor-like serine/threonine-protein kinase At1g56130	109013810	10	plasma membrane	J.microcarpa	CG
109010488	0.918488	16.2931	4.43348	6.03809e-05	0.00143295	1.63964	0.574009	mRNA		7	36018601	36021492	uncharacterized LOC109010488			endomembrane system	J.regia	CG
109010488	0.918488	16.2931	4.43348	6.03809e-05	0.00143295	1.63964	0.574009	mRNA		7	36018649	36021492	uncharacterized LOC109010488			endomembrane system	J.regia	CG
121245864	-0.917333	2.72955	-3.07451	0.00360361	0.0179178	-1.86327	0.437201	mRNA		1S	23130632	23133436	perakine reductase-like	109005087	12	chloroplast	J.microcarpa	CG
121245864	-0.917333	2.72955	-3.07451	0.00360361	0.0179178	-1.86327	0.437201	mRNA		1S	23130637	23133436	perakine reductase-like	109005087	12	chloroplast	J.microcarpa	CG
121245864	-0.917333	2.72955	-3.07451	0.00360361	0.0179178	-1.86327	0.437201	mRNA		1S	23130640	23133436	perakine reductase-like	109005087	12	chloroplast	J.microcarpa	CG
121257063	0.916895	12.0553	2.77122	0.00813368	0.0316495	-2.84925	0.401332	mRNA		3S	6171115	6172908	peroxidase 5-like	109007523	16	extracellular space	J.microcarpa	CG
121261953	-0.91644	768.528	-2.72674	0.00913028	0.0342234	-2.9663	0.395907	mRNA		4S	25504249	25521035	protein DEHYDRATION-INDUCED 19 homolog 3-like	109007655	8	nucleus	J.microcarpa	CG
121262865	-0.915848	9.68727	-5.34349	3.02449e-06	0.000305617	4.45549	0.645375	mRNA		4S	7630976	7635496	pentatricopeptide repeat-containing protein At5g42310, chloroplastic	109004296	8	chloroplast	J.microcarpa	CG
108998582	0.915714	7.04947	3.16819	0.00277829	0.0150886	-1.70698	0.447882	mRNA		1	8592498	8594836	xyloglucan galactosyltransferase XLT2			chloroplast	J.regia	CG
108998947	0.914919	5.72295	2.56274	0.0138569	0.0462114	-3.01706	0.375546	mRNA		14	21281399	21291391	rho GTPase-activating protein 1			endomembrane system	J.regia	CG
108984516	0.913912	17.8817	4.19415	0.000129287	0.00224684	0.905096	0.552672	mRNA		11	27985919	27990965	L-ascorbate oxidase homolog			extracellular space	J.regia	CG
108985730	-0.91365	13.5639	-5.85047	5.47081e-07	0.000120729	6.05106	0.679058	mRNA		14	3724502	3726819	transcription factor DIVARICATA			nucleus	J.regia	CG
108982863	-0.913645	17.6198	-4.03367	0.000213667	0.00300596	0.296447	0.537725	mRNA		3	1942712	1947861	nuclear transcription factor Y subunit A-10-like			nucleus	J.regia	CG
109011053	0.913525	48.4892	4.06715	0.000192522	0.00283671	0.344139	0.540886	mRNA		11	1249267	1253175	bifunctional 3-dehydroquinate dehydratase/shikimate dehydrogenase, chloroplastic-like			cytoplasm	J.regia	CG
121246404	-0.91345	71.7382	-3.72481	0.000550082	0.00534465	-0.607182	0.507474	mRNA		1S	28698609	28702127	ACT domain-containing protein ACR9-like	108983500	12	chloroplast	J.microcarpa	CG
121235894	0.913286	20.9994	3.28685	0.00198746	0.0121777	-1.6221	0.461141	mRNA		1D	39115534	39121583	formin-like protein 1	109006468	7	extracellular space	J.microcarpa	CG
121248604	0.912926	20.0737	2.63962	0.0114158	0.0401192	-3.15461	0.385161	mRNA		2D	16795281	16797955	glucan endo-1,3-beta-glucosidase	109006078	1	extracellular space	J.microcarpa	CG
108992264	0.912678	20.5608	2.94073	0.00518864	0.0230755	-2.45289	0.421621	mRNA		6	8436210	8437684	uncharacterized LOC108992264			organelle membrane	J.regia	CG
121239500	-0.912603	9.049	-4.12043	0.000162992	0.00259109	0.717451	0.54587	mRNA		7D	6221596	6226997	disease resistance protein RUN1-like	108996883	14	nucleus	J.microcarpa	CG
121243727	-0.91227	5.32636	-3.52097	0.00100918	0.00784744	-0.818528	0.486416	mRNA		8D	32222050	32224060	F-box protein PP2-B10-like	108981679	6	nucleus	J.microcarpa	CG
109009451	0.911956	30.0675	3.16324	0.00281698	0.0152433	-2.14847	0.447322	mRNA		11	33809637	33810902	probable xyloglucan endotransglucosylase/hydrolase protein 23			endomembrane system	J.regia	CG
121241707	-0.91176	9.95775	-5.62187	1.18539e-06	0.000172411	5.34073	0.664367	ncRNA	lncRNA	7S	11686109	11687711	uncharacterized LOC121241707				J.microcarpa	CG
121241707	-0.91176	9.95775	-5.62187	1.18539e-06	0.000172411	5.34073	0.664367	ncRNA	lncRNA	7S	11686139	11688250	uncharacterized LOC121241707				J.microcarpa	CG
121259587	-0.911638	604.263	-3.6727	0.000643283	0.00587707	-0.562045	0.502175	mRNA		4D	2606658	2608465	dormancy-associated protein homolog 3-like	108999631	11	nucleus	J.microcarpa	CG
121236162	-0.910065	11.2089	-4.6672	2.83579e-05	0.000921692	2.29851	0.593776	mRNA		1D	3241599	3259384	histone-lysine N-methyltransferase SUVR5-like	108995364	7	nucleus	J.microcarpa	CG
121236162	-0.910065	11.2089	-4.6672	2.83579e-05	0.000921692	2.29851	0.593776	mRNA		1D	3241602	3262063	histone-lysine N-methyltransferase SUVR5-like	108995364	7	nucleus	J.microcarpa	CG
121236162	-0.910065	11.2089	-4.6672	2.83579e-05	0.000921692	2.29851	0.593776	mRNA		1D	3243021	3262063	histone-lysine N-methyltransferase SUVR5-like	108995364	7	nucleus	J.microcarpa	CG
121236162	-0.910065	11.2089	-4.6672	2.83579e-05	0.000921692	2.29851	0.593776	mRNA		1D	3245502	3262063	histone-lysine N-methyltransferase SUVR5-like	108995364	7	nucleus	J.microcarpa	CG
121236162	-0.910065	11.2089	-4.6672	2.83579e-05	0.000921692	2.29851	0.593776	mRNA		1D	3246383	3262063	histone-lysine N-methyltransferase SUVR5-like	108995364	7	nucleus	J.microcarpa	CG
121236162	-0.910065	11.2089	-4.6672	2.83579e-05	0.000921692	2.29851	0.593776	mRNA		1D	3246671	3262063	histone-lysine N-methyltransferase SUVR5-like	108995364	7	nucleus	J.microcarpa	CG
121236162	-0.910065	11.2089	-4.6672	2.83579e-05	0.000921692	2.29851	0.593776	mRNA		1D	3247659	3262063	histone-lysine N-methyltransferase SUVR5-like	108995364	7	nucleus	J.microcarpa	CG
108993039	-0.909991	12.0723	-4.52347	4.51959e-05	0.00120516	1.82332	0.581743	mRNA		15	17518500	17519191	uncharacterized LOC108993039			nucleus	J.regia	CG
108984186	0.909641	25.7713	3.2854	0.0019957	0.012214	-1.7735	0.460981	mRNA		3	5806501	5807750	protein E6-like			extracellular space	J.regia	CG
121235206	0.909512	6.06915	2.64633	0.0112226	0.0396873	-2.95022	0.385994	mRNA		6D	2686807	2690495	short-chain dehydrogenase TIC 32 B, chloroplastic	109003852	2	nucleus	J.microcarpa	CG
121235206	0.909512	6.06915	2.64633	0.0112226	0.0396873	-2.95022	0.385994	mRNA		6D	2686861	2690495	short-chain dehydrogenase TIC 32 B, chloroplastic	109003852	2	nucleus	J.microcarpa	CG
121249916	-0.909462	54.1936	-4.77169	2.01579e-05	0.00076788	2.52986	0.602282	mRNA		2D	39127673	39137805	nuclear pore complex protein NUP1	108995649	1	nucleus	J.microcarpa	CG
108989391	0.90941	6.40649	3.24374	0.00224621	0.0132083	-1.50436	0.456359	mRNA		16	20675723	20682440	beta-glucosidase 40-like			endomembrane system	J.regia	CG
118348685	0.908489	8.10788	2.91978	0.00548914	0.0240552	-2.46733	0.419148	mRNA		6	35851153	35855294	disease resistance protein RPV1-like			nucleus	J.regia	CG
109013488	0.908439	17.7331	3.59548	0.0008098	0.00678924	-0.792312	0.494216	mRNA		4	32896938	32903040	probable glutamate carboxypeptidase AMP1			endomembrane system	J.regia	CG
109013488	0.908439	17.7331	3.59548	0.0008098	0.00678924	-0.792312	0.494216	mRNA		4	32896938	32903034	probable glutamate carboxypeptidase AMP1			endomembrane system	J.regia	CG
121259512	-0.908373	19.1568	-3.84824	0.00037832	0.00428543	-0.215911	0.5198	mRNA		4D	3781161	3783236	galactinol synthase 2	108987891	11	endomembrane system	J.microcarpa	CG
121266390	0.908183	22.9912	3.37877	0.00152708	0.0101765	-1.46923	0.471204	mRNA		5D	5809981	5811174	protein E6-like	108984186	3	extracellular space	J.microcarpa	CG
121250847	0.908082	7.26036	2.70367	0.00969041	0.0356547	-2.78675	0.393077	mRNA		2D	16199774	16200707	CLAVATA3/ESR (CLE)-related protein 41	108991613	10	organelle membrane	J.microcarpa	CG
121263238	-0.906741	8.96299	-4.70831	2.48001e-05	0.000850245	2.47848	0.597147	mRNA		1D	45775878	45778888	uncharacterized LOC121263238	109007366	7	mitochondrion	J.microcarpa	CG
108986809	-0.905265	15.7619	-3.62914	0.000732674	0.00636206	-0.831901	0.4977	mRNA		8	26186860	26188875	probable mannitol dehydrogenase			cytoplasm	J.regia	CG
121254694	-0.905167	6.02009	-3.28391	0.0020042	0.0122426	-1.48954	0.460816	mRNA		3D	11665233	11668738	cyclic dof factor 2-like	108980866	13	nucleus	J.microcarpa	CG
108989985	0.905132	2.57967	2.53099	0.0149977	0.0490445	-2.98227	0.371539	mRNA		4	517841	518877	high mobility group B protein 6			chloroplast	J.regia	CG
121254391	-0.904896	8.13441	-4.92789	1.20607e-05	0.000587698	3.1781	0.614624	mRNA		3D	37543983	37552843	CDP-diacylglycerol--serine O-phosphatidyltransferase 1-like	109007794	13	endomembrane system	J.microcarpa	CG
121254391	-0.904896	8.13441	-4.92789	1.20607e-05	0.000587698	3.1781	0.614624	mRNA		3D	37543998	37552843	CDP-diacylglycerol--serine O-phosphatidyltransferase 1-like	109007794	13	endomembrane system	J.microcarpa	CG
121254391	-0.904896	8.13441	-4.92789	1.20607e-05	0.000587698	3.1781	0.614624	mRNA		3D	37544063	37552843	CDP-diacylglycerol--serine O-phosphatidyltransferase 1-like	109007794	13	endomembrane system	J.microcarpa	CG
121254391	-0.904896	8.13441	-4.92789	1.20607e-05	0.000587698	3.1781	0.614624	mRNA		3D	37544065	37552843	CDP-diacylglycerol--serine O-phosphatidyltransferase 1-like	109007794	13	endomembrane system	J.microcarpa	CG
121254391	-0.904896	8.13441	-4.92789	1.20607e-05	0.000587698	3.1781	0.614624	mRNA		3D	37544168	37552843	CDP-diacylglycerol--serine O-phosphatidyltransferase 1-like	109007794	13	endomembrane system	J.microcarpa	CG
121254391	-0.904896	8.13441	-4.92789	1.20607e-05	0.000587698	3.1781	0.614624	mRNA		3D	37544169	37552843	CDP-diacylglycerol--serine O-phosphatidyltransferase 1-like	109007794	13	endomembrane system	J.microcarpa	CG
121254391	-0.904896	8.13441	-4.92789	1.20607e-05	0.000587698	3.1781	0.614624	mRNA		3D	37545262	37552843	CDP-diacylglycerol--serine O-phosphatidyltransferase 1-like	109007794	13	endomembrane system	J.microcarpa	CG
121254391	-0.904896	8.13441	-4.92789	1.20607e-05	0.000587698	3.1781	0.614624	mRNA		3D	37545399	37552843	CDP-diacylglycerol--serine O-phosphatidyltransferase 1-like	109007794	13	endomembrane system	J.microcarpa	CG
109019498	-0.904034	12.8638	-5.17505	5.31161e-06	0.000399912	3.86486	0.633268	mRNA		6	37733694	37737807	uncharacterized LOC109019498			chloroplast	J.regia	CG
108994212	0.903885	19.2328	3.53809	0.000959588	0.00760658	-0.97551	0.488219	mRNA		10	23183100	23188766	sucrose synthase			cytoplasm	J.regia	CG
109008602	0.903403	24.0658	2.66808	0.0106168	0.0380994	-3.08636	0.38869	mRNA			17849	21777	laccase-14-like			extracellular space	J.regia	CG
121265080	-0.903388	45.8439	-4.41817	6.34189e-05	0.00147407	1.42776	0.572678	mRNA		5D	3629945	3642550	calcium-transporting ATPase 4, plasma membrane-type-like	109010491	3	endomembrane system	J.microcarpa	CG
121236984	-0.902901	18.6839	-5.25614	4.05186e-06	0.000353916	4.08769	0.639156	mRNA		6S	14254216	14262662	putative glucuronosyltransferase PGSIP8	109021695	9	endomembrane system	J.microcarpa	CG
121236984	-0.902901	18.6839	-5.25614	4.05186e-06	0.000353916	4.08769	0.639156	mRNA		6S	14254216	14257603	putative glucuronosyltransferase PGSIP8	109021695	9	endomembrane system	J.microcarpa	CG
121267780	0.902181	7.60674	2.8646	0.00636049	0.0267082	-2.42269	0.412586	mRNA		5S	1832139	1838217	probable glutamate carboxypeptidase AMP1	109013488	4	plasma membrane	J.microcarpa	CG
108984429	-0.901649	19.9135	-3.608	0.000780245	0.00662243	-0.947546	0.495515	mRNA		2	31588551	31591616	F-box protein PP2-A12-like			nucleus	J.regia	CG
109021960	-0.901242	45.5838	-3.56241	0.000893141	0.0072597	-1.08496	0.490768	mRNA		5	8577422	8580988	transcription factor MYB59-like			nucleus	J.regia	CG
109021960	-0.901242	45.5838	-3.56241	0.000893141	0.0072597	-1.08496	0.490768	mRNA		5	8577422	8578809	transcription factor MYB59-like			nucleus	J.regia	CG
109004810	0.900576	22.3591	3.54267	0.000946709	0.00753614	-0.976463	0.4887	mRNA		10	6673596	6680370	probable methyltransferase PMT26			nucleus	J.regia	CG
108984112	-0.900548	9.75495	-5.65537	1.05861e-06	0.000161303	5.45872	0.66657	mRNA		10	24679251	24681958	uncharacterized LOC108984112			nucleus	J.regia	CG
108991381	0.900193	125.896	3.49621	0.00108524	0.00820943	-1.2266	0.483799	mRNA		11	29591070	29594539	dihydroflavonol 4-reductase-like			cytoplasm	J.regia	CG
121262351	-0.899467	29.5259	-4.74279	2.21575e-05	0.000806624	2.43843	0.59995	mRNA		1D	44883532	44885592	CBL-interacting serine/threonine-protein kinase 5-like	109010059	7	cytoplasm	J.microcarpa	CG
118349236	0.898542	8.86702	3.00176	0.00439829	0.0205607	-2.13175	0.428776	mRNA		8	21228471	21232417	auxin-responsive protein IAA16-like			nucleus	J.regia	CG
121252945	0.897647	9.59761	3.47793	0.00114492	0.00848011	-0.931544	0.481857	mRNA		2S	9253909	9258873	uncharacterized LOC121252945	109001582	10	nucleus	J.microcarpa	CG
121252945	0.897647	9.59761	3.47793	0.00114492	0.00848011	-0.931544	0.481857	mRNA		2S	9253909	9258849	uncharacterized LOC121252945	109001582	10	nucleus	J.microcarpa	CG
121235971	-0.897384	79.3959	-3.40401	0.00141965	0.00968866	-1.48215	0.473936	mRNA		6D	36981804	36984341	glucan endo-1,3-beta-glucosidase 13-like	108984539	2	extracellular space	J.microcarpa	CG
121256962	0.897149	40.6346	3.67909	0.0006311	0.00582243	-0.791415	0.502827	mRNA		3S	26510420	26512271	uncharacterized LOC121256962	108995732	16	extracellular space	J.microcarpa	CG
121242763	-0.89693	7.18729	-3.2498	0.00220804	0.0130638	-1.59067	0.457033	mRNA		8D	30848427	30849734	mitogen-activated protein kinase kinase 9-like	109019062	6	chloroplast	J.microcarpa	CG
121249328	-0.896085	63.8708	-3.83349	0.000395727	0.00440183	-0.306644	0.518344	mRNA		2D	18607648	18610298	putative dehydration-responsive element-binding protein 2H	108991963	1	chloroplast	J.microcarpa	CG
121268300	-0.895738	21.9391	-4.99212	9.75367e-06	0.000534988	3.2445	0.619572	mRNA		5S	7965229	7969810	scarecrow-like protein 13	108993395	4	nucleus	J.microcarpa	CG
109004046	-0.895675	24.1936	-3.24497	0.0022384	0.0131888	-1.9334	0.456496	mRNA		5	19374984	19379992	F-box protein At2g32560-like			endomembrane system	J.regia	CG
108988968	-0.895274	111.375	-4.73074	2.3048e-05	0.000819441	2.44696	0.598973	mRNA		5	5246842	5251693	FRIGIDA-like protein 3			nucleus	J.regia	CG
109017030	0.895227	58.9424	4.43873	5.93717e-05	0.00142601	1.45696	0.574464	mRNA		4	22320823	22322055	FCS-Like Zinc finger 3-like			nucleus	J.regia	CG
109019544	-0.894767	143.393	-2.89966	0.00579316	0.0249602	-2.72944	0.416762	mRNA		11	24185087	24186398	glutathione S-transferase-like			cytoplasm	J.regia	CG
109013907	-0.894597	166.421	-3.00018	0.00441713	0.0206204	-2.46409	0.428593	mRNA		12	27986894	27989035	uncharacterized LOC109013907			nucleus	J.regia	CG
121255761	0.894219	32.4368	3.53774	0.000960571	0.00760809	-1.14148	0.488182	mRNA		3D	12101855	12104890	HVA22-like protein c	108988764	13	plasma membrane	J.microcarpa	CG
121234338	-0.893315	16.4355	-5.83461	5.7728e-07	0.000125945	5.97853	0.678064	mRNA		6D	32190081	32194070	ubiquitin carboxyl-terminal hydrolase MINDY-1-like	108990688	2	endomembrane system	J.microcarpa	CG
121234338	-0.893315	16.4355	-5.83461	5.7728e-07	0.000125945	5.97853	0.678064	mRNA		6D	32190081	32194069	ubiquitin carboxyl-terminal hydrolase MINDY-1-like	108990688	2	endomembrane system	J.microcarpa	CG
121234338	-0.893315	16.4355	-5.83461	5.7728e-07	0.000125945	5.97853	0.678064	mRNA		6D	32190081	32194068	ubiquitin carboxyl-terminal hydrolase MINDY-1-like	108990688	2	endomembrane system	J.microcarpa	CG
108983836	0.893206	30.5957	5.06509	7.65799e-06	0.000472752	3.47498	0.625105	mRNA		10	34673603	34676871	patellin-3-like			nucleus	J.regia	CG
108987335	0.892262	98.5396	4.34406	8.03781e-05	0.00167389	1.21159	0.566168	mRNA		7	26928152	26930517	pirin-like protein			nucleus	J.regia	CG
109009364	0.892071	97.8208	4.01587	0.000225816	0.00311231	0.226413	0.536034	mRNA		5	2919295	2928312	pyruvate kinase 1, cytosolic-like			cytoplasm	J.regia	CG
121250344	-0.89194	15.5806	-5.72055	8.49291e-07	0.000141787	5.6206	0.670806	mRNA		2D	4468148	4472768	protein NUCLEAR FUSION DEFECTIVE 4-like	109005637	1	endomembrane system	J.microcarpa	CG
121250344	-0.89194	15.5806	-5.72055	8.49291e-07	0.000141787	5.6206	0.670806	mRNA		2D	4468148	4472339	protein NUCLEAR FUSION DEFECTIVE 4-like	109005637	1	endomembrane system	J.microcarpa	CG
108989290	-0.89178	115.167	-3.44761	0.00125083	0.00896406	-1.33369	0.478622	mRNA		5	1235398	1240530	protein LNK3-like			nucleus	J.regia	CG
121240570	-0.891298	7.11381	-2.64532	0.0112513	0.0397304	-3.07961	0.38587	mRNA		7S	6732518	6733578	copper transporter 1-like	108985228	5	organelle membrane	J.microcarpa	CG
109002713	0.890966	34.2897	3.90582	0.000317174	0.00383465	-0.0311089	0.525442	mRNA		12	5610978	5613555	reticulon-like protein B5			endomembrane system	J.regia	CG
121258127	-0.890936	35.8843	-3.21064	0.00246621	0.013959	-2.04282	0.45266	mRNA		3S	23713115	23717061	polyprenol reductase 2-like	109006543	16	endomembrane system	J.microcarpa	CG
121258127	-0.890936	35.8843	-3.21064	0.00246621	0.013959	-2.04282	0.45266	misc_RNA		3S	23713271	23717061	polyprenol reductase 2-like	109006543	16	endomembrane system	J.microcarpa	CG
109013708	-0.890327	31.4831	-3.2073	0.00248948	0.0140534	-2.04161	0.452286	mRNA		2	34692911	34694607	NAC domain-containing protein JA2L-like			nucleus	J.regia	CG
109001167	-0.889867	10.7221	-4.86995	1.45987e-05	0.000657937	2.9234	0.610097	mRNA		7	17476668	17489354	solute carrier family 25 member 44-like			cytoplasm	J.regia	CG
108992297	-0.889637	10.5853	-2.55961	0.0139658	0.0464572	-3.48309	0.375152	mRNA		13	30940278	30942171	small heat shock protein, chloroplastic			chloroplast outer membrane	J.regia	CG
109014573	-0.889488	14.7298	-3.36206	0.00160244	0.0104893	-1.57271	0.469388	mRNA		2	19278503	19286967	putative glucuronosyltransferase PGSIP8			endomembrane system	J.regia	CG
109014573	-0.889488	14.7298	-3.36206	0.00160244	0.0104893	-1.57271	0.469388	mRNA		2	19278503	19282660	putative glucuronosyltransferase PGSIP8			endomembrane system	J.regia	CG
109009027	0.888566	75.3143	3.78031	0.00046515	0.00484196	-0.486013	0.513056	mRNA		1	34170761	34173824	subtilisin-like protease SBT1.8			extracellular space	J.regia	CG
121265329	0.887972	48.812	3.70685	0.000580637	0.00552137	-0.719223	0.505654	mRNA		5D	34483581	34485979	patellin-6-like	109019773	3	nucleus	J.microcarpa	CG
121259771	-0.88696	200.139	-3.88514	0.000337949	0.00398562	-0.0549153	0.523423	mRNA		4D	8169675	8170835	histone H1	108992039	11	nucleus	J.microcarpa	CG
121260945	-0.886422	22.403	-4.18335	0.000133764	0.0023074	0.722972	0.551682	mRNA		4D	5990348	6014118	uncharacterized LOC121260945	108990653	11	nucleus	J.microcarpa	CG
121260945	-0.886422	22.403	-4.18335	0.000133764	0.0023074	0.722972	0.551682	mRNA		4D	5990402	6014128	uncharacterized LOC121260945	108990653	11	nucleus	J.microcarpa	CG
121260945	-0.886422	22.403	-4.18335	0.000133764	0.0023074	0.722972	0.551682	mRNA		4D	6003102	6014122	uncharacterized LOC121260945	108990653	11	nucleus	J.microcarpa	CG
121260945	-0.886422	22.403	-4.18335	0.000133764	0.0023074	0.722972	0.551682	mRNA		4D	6003102	6014118	uncharacterized LOC121260945	108990653	11	nucleus	J.microcarpa	CG
121260945	-0.886422	22.403	-4.18335	0.000133764	0.0023074	0.722972	0.551682	mRNA		4D	6003102	6014117	uncharacterized LOC121260945	108990653	11	nucleus	J.microcarpa	CG
121260945	-0.886422	22.403	-4.18335	0.000133764	0.0023074	0.722972	0.551682	mRNA		4D	6003102	6014115	uncharacterized LOC121260945	108990653	11	nucleus	J.microcarpa	CG
108983558	-0.885454	6.88657	-4.74666	2.1879e-05	0.00080597	2.63903	0.600263	misc_RNA		13	38357103	38366211	uncharacterized LOC108983558			nucleus	J.regia	CG
108983558	-0.885454	6.88657	-4.74666	2.1879e-05	0.00080597	2.63903	0.600263	mRNA		13	38358290	38366205	uncharacterized LOC108983558			nucleus	J.regia	CG
121239080	-0.885257	29.9156	-3.25959	0.0021476	0.0128568	-1.91516	0.458121	mRNA		7D	7342155	7343944	uncharacterized LOC121239080	109002246	14	nucleus	J.microcarpa	CG
109021331	0.884816	20.1425	2.71992	0.00929249	0.0346219	-3.12831	0.395073	mRNA		3	25656968	25659286	cyanidin 3-O-galactoside 2''-O-xylosyltransferase FGGT1-like			plasma membrane	J.regia	CG
109021331	0.884816	20.1425	2.71992	0.00929249	0.0346219	-3.12831	0.395073	mRNA		3	25656972	25659286	cyanidin 3-O-galactoside 2''-O-xylosyltransferase FGGT1-like			plasma membrane	J.regia	CG
109000452	0.884188	17.7132	2.72537	0.00916261	0.0342977	-2.92042	0.39574	mRNA		8	16847381	16848416	uncharacterized LOC109000452			endomembrane system	J.regia	CG
109009564	-0.883484	130.396	-2.64815	0.0111707	0.0395621	-3.33385	0.38622	mRNA		11	34891657	34893506	probable serine/threonine-protein kinase DDB_G0268642			nucleus	J.regia	CG
109013069	-0.883148	44.3518	-5.57144	1.40527e-06	0.000194099	5.09675	0.661018	mRNA		2	34212026	34213492	uncharacterized LOC109013069			endomembrane system	J.regia	CG
109008024	0.883143	10.6459	4.24766	0.000109184	0.00202926	1.17511	0.55754	mRNA		14	4177972	4183279	probable inactive leucine-rich repeat receptor-like protein kinase At3g03770			plasma membrane	J.regia	CG
121240272	0.882785	6.43173	2.64535	0.0112507	0.0397304	-2.88586	0.385872	mRNA		1D	1411257	1414549	probable LRR receptor-like serine/threonine-protein kinase At4g37250	109009118	7	chloroplast	J.microcarpa	CG
121240272	0.882785	6.43173	2.64535	0.0112507	0.0397304	-2.88586	0.385872	mRNA		1D	1411259	1414549	probable LRR receptor-like serine/threonine-protein kinase At4g37250	109009118	7	chloroplast	J.microcarpa	CG
109009246	0.882599	32.1868	5.17338	5.34126e-06	0.000400573	3.83775	0.633146	mRNA		16	19854160	19860469	probable methyltransferase PMT2			endomembrane system	J.regia	CG
109009246	0.882599	32.1868	5.17338	5.34126e-06	0.000400573	3.83775	0.633146	mRNA		16	19854671	19860454	probable methyltransferase PMT2			endomembrane system	J.regia	CG
108992834	-0.882583	41.7255	-2.79394	0.00766434	0.0303522	-3.09073	0.404088	mRNA		1	3164624	3167009	2-methylene-furan-3-one reductase-like			cytoplasm	J.regia	CG
121234536	-0.882516	19.3575	-2.91805	0.0055148	0.0241456	-2.74289	0.418942	mRNA		6D	35181441	35183144	NAC domain-containing protein JA2L-like	109013708	2	nucleus	J.microcarpa	CG
121236214	0.882462	27.378	2.86212	0.00640249	0.0268329	-2.78114	0.412289	mRNA		1D	5494669	5495728	classical arabinogalactan protein 4-like	109016230	7	anchored component of plasma membrane	J.microcarpa	CG
108987109	-0.882307	12.9025	-5.72409	8.39206e-07	0.000141787	5.6295	0.671034	misc_RNA		2	16365901	16369933	uncharacterized LOC108987109			nucleus	J.regia	CG
108987109	-0.882307	12.9025	-5.72409	8.39206e-07	0.000141787	5.6295	0.671034	mRNA		2	16365902	16369934	uncharacterized LOC108987109			nucleus	J.regia	CG
108987109	-0.882307	12.9025	-5.72409	8.39206e-07	0.000141787	5.6295	0.671034	misc_RNA		2	16365905	16369932	uncharacterized LOC108987109			nucleus	J.regia	CG
108987109	-0.882307	12.9025	-5.72409	8.39206e-07	0.000141787	5.6295	0.671034	misc_RNA		2	16366189	16369933	uncharacterized LOC108987109			nucleus	J.regia	CG
109013987	0.882108	20.1301	3.11989	0.00317854	0.0164266	-2.02506	0.442399	mRNA		14	17380070	17385180	beta-glucosidase BoGH3B-like			extracellular space	J.regia	CG
109009450	0.882018	104.418	4.0939	0.000177098	0.00272009	0.467075	0.543395	mRNA		11	33773612	33775798	glutaredoxin-C4			extracellular space	J.regia	CG
108988814	-0.881632	7.55328	-4.91947	1.24006e-05	0.000597611	3.16028	0.613969	misc_RNA		3	14569976	14592110	membrane-bound transcription factor site-2 protease homolog			endomembrane system	J.regia	CG
108988814	-0.881632	7.55328	-4.91947	1.24006e-05	0.000597611	3.16028	0.613969	mRNA		3	14569976	14592109	membrane-bound transcription factor site-2 protease homolog			endomembrane system	J.regia	CG
108988814	-0.881632	7.55328	-4.91947	1.24006e-05	0.000597611	3.16028	0.613969	mRNA		3	14569976	14592108	membrane-bound transcription factor site-2 protease homolog			endomembrane system	J.regia	CG
108988814	-0.881632	7.55328	-4.91947	1.24006e-05	0.000597611	3.16028	0.613969	mRNA		3	14570509	14592109	membrane-bound transcription factor site-2 protease homolog			endomembrane system	J.regia	CG
108988814	-0.881632	7.55328	-4.91947	1.24006e-05	0.000597611	3.16028	0.613969	mRNA		3	14570693	14592109	membrane-bound transcription factor site-2 protease homolog			endomembrane system	J.regia	CG
121239395	0.881405	12.2676	2.77157	0.00812624	0.0316269	-2.7866	0.401375	mRNA		7D	25333063	25338629	enoyl-[acyl-carrier-protein] reductase [NADH], chloroplastic-like	109001699	14	chloroplast outer membrane	J.microcarpa	CG
121241073	0.881354	6.70698	3.02664	0.00410964	0.0196125	-2.01311	0.43167	mRNA		1D	1423276	1425997	microtubule-associated protein RP/EB family member 1C	109009117	7	nucleus	J.microcarpa	CG
108981369	-0.880955	8.31403	-4.2155	0.000120867	0.00217075	0.993998	0.554621	mRNA		6	2734135	2737743	2-oxoisovalerate dehydrogenase subunit alpha 2, mitochondrial-like			mitochondrion	J.regia	CG
109019125	0.880731	28.1629	2.91398	0.0055752	0.0242938	-2.56878	0.418461	mRNA		3	25434326	25436907	S-adenosylmethionine synthase 2			cytoplasm	J.regia	CG
109019125	0.880731	28.1629	2.91398	0.0055752	0.0242938	-2.56878	0.418461	mRNA		3	25434326	25436906	S-adenosylmethionine synthase 2			cytoplasm	J.regia	CG
109007088	0.880135	23.852	3.36335	0.0015965	0.0104645	-1.46546	0.469528	mRNA		13	3395158	3398078	non-specific lipid-transfer protein-like protein At5g64080			anchored component of plasma membrane	J.regia	CG
121244938	-0.880132	17.3511	-5.05783	7.84488e-06	0.000477604	3.45618	0.624558	mRNA		8S	16699106	16703506	uncharacterized LOC121244938	108993241	15	chloroplast	J.microcarpa	CG
109009463	0.879761	4.49317	2.97219	0.00476599	0.0217551	-2.08822	0.42532	mRNA		11	33892189	33895891	serine/threonine-protein kinase Aurora-1			nucleus	J.regia	CG
121236036	-0.878895	244.059	-2.92298	0.00544232	0.0239156	-2.6144	0.419526	mRNA		6D	2201882	2203374	high-affinity nitrate transporter 3.2-like	109005551	2	extracellular space	J.microcarpa	CG
121244319	-0.878514	160.649	-4.29085	9.521e-05	0.00186524	1.12084	0.561428	mRNA		8S	9718239	9726191	delta-aminolevulinic acid dehydratase, chloroplastic-like	109020143	15	mitochondrion	J.microcarpa	CG
108991039	0.878255	35.2366	3.72209	0.000554609	0.0053615	-0.64369	0.507199	mRNA		3	8630350	8631537	uncharacterized LOC108991039			nucleus	J.regia	CG
121239627	0.877737	4.51248	2.53684	0.0147814	0.0485192	-3.04267	0.372278	mRNA		7D	9748123	9751716	ankyrin repeat-containing protein At5g02620-like	108993970	14	plasma membrane	J.microcarpa	CG
108988764	0.877662	18.78	3.79244	0.000448352	0.00473483	-0.343219	0.514267	mRNA		13	12313197	12317048	HVA22-like protein c			endomembrane system	J.regia	CG
108997218	0.877125	56.9252	4.0934	0.000177376	0.00272207	0.408382	0.543348	mRNA		16	27903624	27905507	gallate 1-beta-glucosyltransferase			plasma membrane	J.regia	CG
108996099	0.877071	10.14	3.14294	0.00298115	0.0158239	-1.82323	0.445022	mRNA		7	46178722	46180513	TATA-binding protein-associated factor 2N			extracellular space	J.regia	CG
109008902	-0.877058	17.708	-3.56938	0.000874905	0.00716489	-1.05325	0.491497	mRNA		10	7833612	7837894	mitogen-activated protein kinase kinase kinase 3-like			nucleus	J.regia	CG
109010122	-0.876796	71.3424	-4.29311	9.45275e-05	0.00185558	1.0634	0.561631	mRNA		13	16168995	16171713	probable nucleoredoxin 1			cytoplasm	J.regia	CG
109017779	-0.876743	7.71539	-3.72419	0.000551119	0.00534928	-0.400429	0.507411	misc_RNA		5	7635089	7639421	D-xylose-proton symporter-like 3, chloroplastic			plasma membrane	J.regia	CG
109017779	-0.876743	7.71539	-3.72419	0.000551119	0.00534928	-0.400429	0.507411	mRNA		5	7635089	7639260	D-xylose-proton symporter-like 3, chloroplastic			plasma membrane	J.regia	CG
109017779	-0.876743	7.71539	-3.72419	0.000551119	0.00534928	-0.400429	0.507411	mRNA		5	7635479	7639260	D-xylose-proton symporter-like 3, chloroplastic			plasma membrane	J.regia	CG
109000376	-0.876704	26.116	-5.43783	2.20349e-06	0.000254849	4.6646	0.651951	mRNA		11	13977301	13981933	ataxin-10-like			nucleus	J.regia	CG
109001140	0.876272	25.738	3.07137	0.00363498	0.0180098	-2.28977	0.436839	mRNA		8	5445436	5449624	transcription factor bHLH74-like			nucleus	J.regia	CG
121253990	0.876131	7.43235	3.06287	0.00372098	0.0182989	-1.98828	0.435861	mRNA		3D	32372015	32375139	8-hydroxygeraniol oxidoreductase-like	109003337	13	cytoplasm	J.microcarpa	CG
121253990	0.876131	7.43235	3.06287	0.00372098	0.0182989	-1.98828	0.435861	misc_RNA		3D	32372235	32375137	8-hydroxygeraniol oxidoreductase-like	109003337	13	cytoplasm	J.microcarpa	CG
121266718	-0.876032	12.3048	-3.08765	0.00347538	0.017467	-2.17423	0.43871	mRNA		5S	31196756	31197730	protein LURP-one-related 15-like	108999478	4	plasma membrane	J.microcarpa	CG
121251132	-0.87591	8.53507	-5.56915	1.41613e-06	0.000194202	5.19721	0.660865	mRNA		2D	10743678	10749047	OVARIAN TUMOR DOMAIN-containing deubiquitinating enzyme 11	108996421	1	nucleus	J.microcarpa	CG
121251132	-0.87591	8.53507	-5.56915	1.41613e-06	0.000194202	5.19721	0.660865	mRNA		2D	10743681	10749047	OVARIAN TUMOR DOMAIN-containing deubiquitinating enzyme 11	108996421	1	nucleus	J.microcarpa	CG
121251132	-0.87591	8.53507	-5.56915	1.41613e-06	0.000194202	5.19721	0.660865	mRNA		2D	10743691	10749047	OVARIAN TUMOR DOMAIN-containing deubiquitinating enzyme 11	108996421	1	nucleus	J.microcarpa	CG
108998704	-0.875453	366.463	-2.60834	0.0123569	0.0425163	-3.30936	0.381264	mRNA		14	25660973	25664672	zinc finger A20 and AN1 domain-containing stress-associated protein 8			nucleus	J.regia	CG
108998704	-0.875453	366.463	-2.60834	0.0123569	0.0425163	-3.30936	0.381264	mRNA		14	25661010	25664672	zinc finger A20 and AN1 domain-containing stress-associated protein 8			nucleus	J.regia	CG
108998704	-0.875453	366.463	-2.60834	0.0123569	0.0425163	-3.30936	0.381264	mRNA		14	25661016	25664672	zinc finger A20 and AN1 domain-containing stress-associated protein 8			nucleus	J.regia	CG
109001033	-0.875176	12.9209	-5.43589	2.21792e-06	0.000254981	4.70185	0.651817	mRNA		15	19852599	19877794	protein ENHANCED DISEASE RESISTANCE 2-like			nucleus	J.regia	CG
109001033	-0.875176	12.9209	-5.43589	2.21792e-06	0.000254981	4.70185	0.651817	mRNA		15	19852672	19877758	protein ENHANCED DISEASE RESISTANCE 2-like			nucleus	J.regia	CG
109001033	-0.875176	12.9209	-5.43589	2.21792e-06	0.000254981	4.70185	0.651817	misc_RNA		15	19854432	19877759	protein ENHANCED DISEASE RESISTANCE 2-like			nucleus	J.regia	CG
121251903	-0.874298	15.7265	-4.36833	7.43856e-05	0.00159925	1.30482	0.568312	mRNA		2S	28385652	28386767	mitochondrial import inner membrane translocase subunit TIM17-2-like	108982425	10	nucleus	J.microcarpa	CG
109021248	0.874246	50.7773	2.68629	0.0101332	0.03686	-3.36674	0.390937	mRNA		3	26821877	26826285	phenylalanine ammonia-lyase-like			cytoplasm	J.regia	CG
121263647	-0.873816	18.9921	-4.86804	1.46908e-05	0.000658992	2.84425	0.609947	mRNA		1D	46093537	46101459	protein FLOWERING LOCUS D-like	109013856	7	nucleus	J.microcarpa	CG
121255874	-0.873733	12.7428	-6.55395	5.01348e-08	3.0758e-05	8.35102	0.719588	mRNA		3D	37390084	37394540	uncharacterized LOC121255874	109007697	13	nucleus	J.microcarpa	CG
109001841	-0.873204	13.4059	-4.9429	1.14776e-05	0.000573471	3.10152	0.615787	mRNA		1	17027069	17033482	probable plastidic glucose transporter 1			organelle membrane	J.regia	CG
109001841	-0.873204	13.4059	-4.9429	1.14776e-05	0.000573471	3.10152	0.615787	mRNA		1	17027069	17032985	probable plastidic glucose transporter 1			organelle membrane	J.regia	CG
121247209	0.873116	8.78151	2.57235	0.0135277	0.0454611	-3.2893	0.376754	mRNA		1S	23377974	23382958	homocysteine S-methyltransferase 3-like	109005065	12	cytoplasm	J.microcarpa	CG
121239198	-0.872905	573.912	-3.3053	0.00188561	0.0117768	-1.55899	0.463175	mRNA		7D	9036261	9041106	ubiquitin-conjugating enzyme E2 7	109004351	14	extracellular space	J.microcarpa	CG
121239198	-0.872905	573.912	-3.3053	0.00188561	0.0117768	-1.55899	0.463175	misc_RNA		7D	9036261	9040820	ubiquitin-conjugating enzyme E2 7	109004351	14	extracellular space	J.microcarpa	CG
121244595	-0.872709	13.9007	-3.55568	0.000911053	0.00736476	-1.00315	0.490065	mRNA		8S	7498184	7500977	cytochrome P450 CYP82D47-like	108991732	15	endomembrane system	J.microcarpa	CG
121259255	-0.872559	8.71662	-5.13319	6.10637e-06	0.000428869	3.80112	0.630185	mRNA		4D	21900286	21905906	pentatricopeptide repeat-containing protein At2g22410, mitochondrial-like	109007689	11	chloroplast	J.microcarpa	CG
121259255	-0.872559	8.71662	-5.13319	6.10637e-06	0.000428869	3.80112	0.630185	mRNA		4D	21900289	21905962	pentatricopeptide repeat-containing protein At2g22410, mitochondrial-like	109007689	11	chloroplast	J.microcarpa	CG
121259255	-0.872559	8.71662	-5.13319	6.10637e-06	0.000428869	3.80112	0.630185	mRNA		4D	21900290	21906271	pentatricopeptide repeat-containing protein At2g22410, mitochondrial-like	109007689	11	chloroplast	J.microcarpa	CG
121259255	-0.872559	8.71662	-5.13319	6.10637e-06	0.000428869	3.80112	0.630185	mRNA		4D	21900290	21905898	pentatricopeptide repeat-containing protein At2g22410, mitochondrial-like	109007689	11	chloroplast	J.microcarpa	CG
121259255	-0.872559	8.71662	-5.13319	6.10637e-06	0.000428869	3.80112	0.630185	mRNA		4D	21900291	21906271	pentatricopeptide repeat-containing protein At2g22410, mitochondrial-like	109007689	11	chloroplast	J.microcarpa	CG
121259255	-0.872559	8.71662	-5.13319	6.10637e-06	0.000428869	3.80112	0.630185	mRNA		4D	21900296	21906271	pentatricopeptide repeat-containing protein At2g22410, mitochondrial-like	109007689	11	chloroplast	J.microcarpa	CG
121259255	-0.872559	8.71662	-5.13319	6.10637e-06	0.000428869	3.80112	0.630185	mRNA		4D	21900299	21906271	pentatricopeptide repeat-containing protein At2g22410, mitochondrial-like	109007689	11	chloroplast	J.microcarpa	CG
121259255	-0.872559	8.71662	-5.13319	6.10637e-06	0.000428869	3.80112	0.630185	mRNA		4D	21900300	21906271	pentatricopeptide repeat-containing protein At2g22410, mitochondrial-like	109007689	11	chloroplast	J.microcarpa	CG
121259255	-0.872559	8.71662	-5.13319	6.10637e-06	0.000428869	3.80112	0.630185	mRNA		4D	21902946	21906271	pentatricopeptide repeat-containing protein At2g22410, mitochondrial-like	109007689	11	chloroplast	J.microcarpa	CG
121259255	-0.872559	8.71662	-5.13319	6.10637e-06	0.000428869	3.80112	0.630185	mRNA		4D	21904127	21906271	pentatricopeptide repeat-containing protein At2g22410, mitochondrial-like	109007689	11	chloroplast	J.microcarpa	CG
121259255	-0.872559	8.71662	-5.13319	6.10637e-06	0.000428869	3.80112	0.630185	mRNA		4D	21904386	21906271	pentatricopeptide repeat-containing protein At2g22410, mitochondrial-like	109007689	11	chloroplast	J.microcarpa	CG
121241106	-0.87214	12.7928	-4.58405	3.71527e-05	0.00106941	1.99814	0.586862	mRNA		7S	1130441	1134640	cilia- and flagella-associated protein 20	108989225	5	chloroplast	J.microcarpa	CG
121241106	-0.87214	12.7928	-4.58405	3.71527e-05	0.00106941	1.99814	0.586862	mRNA		7S	1130441	1134561	cilia- and flagella-associated protein 20	108989225	5	chloroplast	J.microcarpa	CG
121241106	-0.87214	12.7928	-4.58405	3.71527e-05	0.00106941	1.99814	0.586862	mRNA		7S	1130920	1134640	cilia- and flagella-associated protein 20	108989225	5	chloroplast	J.microcarpa	CG
118344854	0.87205	20.514	4.10223	0.000172545	0.00268003	0.550906	0.544174	mRNA		16	25820572	25837728	uncharacterized LOC118344854			nucleus	J.regia	CG
108991002	-0.871968	36.7544	-3.03636	0.00400172	0.0192747	-2.49069	0.432798	mRNA		1	41690175	41691179	uncharacterized LOC108991002			chloroplast thylakoid lumen	J.regia	CG
121238470	-0.8715	7.3471	-4.22083	0.000118849	0.00214453	1.07336	0.555106	mRNA		7D	1003540	1007833	putative disease resistance protein At3g14460	108990761	14	extracellular space	J.microcarpa	CG
108992039	-0.870755	202.275	-3.85932	0.00036573	0.00419454	-0.129392	0.520891	mRNA		11	9083201	9084363	histone H1			nucleus	J.regia	CG
121257342	-0.870035	30.2104	-4.66494	2.85667e-05	0.000924878	2.19529	0.59359	mRNA		3S	21244932	21249179	F-box/kelch-repeat protein At1g67480	109003150	16	nucleus	J.microcarpa	CG
121257342	-0.870035	30.2104	-4.66494	2.85667e-05	0.000924878	2.19529	0.59359	mRNA		3S	21244932	21248483	F-box/kelch-repeat protein At1g67480	109003150	16	nucleus	J.microcarpa	CG
108983746	-0.870022	5.9378	-4.02477	0.000219657	0.00304711	0.524438	0.536881	mRNA		8	10312646	10315185	uncharacterized LOC108983746			plasma membrane	J.regia	CG
121255640	-0.869418	46.3678	-3.94219	0.0002836	0.00356104	-0.00185667	0.52897	mRNA		3D	26407506	26410968	probable peroxygenase 4	109003980	13	endomembrane system	J.microcarpa	CG
108996904	0.868955	36.7216	3.20174	0.00252876	0.0141916	-2.08617	0.451661	mRNA		14	6007373	6009135	cationic peroxidase 1-like			extracellular space	J.regia	CG
108986000	-0.868928	43.2956	-3.1686	0.00277508	0.0150803	-2.15101	0.447928	mRNA		2	1994436	1996522	cytochrome P450 71A1-like			endomembrane system	J.regia	CG
109008554	-0.868885	14.9019	-3.93128	0.000293293	0.003642	0.00124241	0.527915	mRNA		1	34433939	34436580	uncharacterized LOC109008554			chloroplast	J.regia	CG
108992831	0.868565	10.2884	3.3008	0.00190998	0.0118903	-1.44748	0.46268	mRNA		1	2888516	2889991	peroxidase 31-like			extracellular space	J.regia	CG
108982876	0.868146	42.0872	3.74065	0.000524437	0.00519741	-0.55924	0.509073	mRNA		7	42646271	42649021	subtilisin-like protease SBT1.5			plasma membrane	J.regia	CG
121263876	0.867999	16.3028	3.21554	0.00243239	0.0138328	-1.85069	0.453209	mRNA		4S	22292272	22294046	putative UDP-rhamnose:rhamnosyltransferase 1	108986832	8	chloroplast	J.microcarpa	CG
121241068	-0.867503	6.88936	-4.17545	0.000137132	0.00234523	0.924871	0.550956	mRNA		7S	15772920	15781379	probable RNA 3'-terminal phosphate cyclase-like protein	108997819	5	chloroplast	J.microcarpa	CG
109022275	0.866903	25.2599	2.79288	0.00768573	0.0303796	-3.02646	0.403959	mRNA		6	8557882	8562659	uncharacterized LOC109022275			nucleus	J.regia	CG
109009642	0.866759	12.4384	3.4596	0.00120785	0.00874708	-1.13661	0.479905	mRNA		3	19448064	19454990	calmodulin-binding protein 60 B-like			nucleus	J.regia	CG
121239405	0.865904	32.954	4.73091	2.30351e-05	0.000819441	2.40739	0.598986	mRNA		7D	20935367	20942051	glucomannan 4-beta-mannosyltransferase 2-like	109000677	14	endomembrane system	J.microcarpa	CG
121239405	0.865904	32.954	4.73091	2.30351e-05	0.000819441	2.40739	0.598986	misc_RNA		7D	20936066	20942051	glucomannan 4-beta-mannosyltransferase 2-like	109000677	14	endomembrane system	J.microcarpa	CG
109014140	-0.865673	16.0079	-3.7673	0.000483845	0.00493656	-0.493064	0.511753	mRNA		11	465973	467580	high mobility group B protein 3-like			nucleus	J.regia	CG
121258474	0.86556	9.94211	3.33999	0.00170737	0.0109668	-1.33599	0.46698	mRNA		3S	6520327	6522608	phospholipase A2-alpha-like	109007544	16	extracellular space	J.microcarpa	CG
109007666	0.8655	43.5665	3.27056	0.00208173	0.0125849	-1.8941	0.459339	mRNA		12	31351088	31352795	probable chalcone--flavonone isomerase 3			cytoplasm	J.regia	CG
121235856	-0.864715	34.924	-2.94866	0.00507883	0.0227028	-2.70462	0.422556	mRNA		6D	7449793	7451521	thioredoxin-like 1-2, chloroplastic	108995480	2	nucleus	J.microcarpa	CG
121237928	-0.864535	10.5157	-3.84152	0.000386156	0.00434064	-0.149622	0.519137	mRNA		6S	22063293	22066049	E3 ubiquitin-protein ligase At4g11680-like	108994791	9	endomembrane system	J.microcarpa	CG
121261668	0.864489	35.7534	4.18845	0.000131631	0.00227674	0.737046	0.55215	mRNA		4D	2149989	2156012	probable linoleate 9S-lipoxygenase 5	109008077	11	chloroplast	J.microcarpa	CG
109021293	-0.864414	14.9792	-4.97148	1.04433e-05	0.000549315	3.18734	0.617989	mRNA		11	27911254	27914459	uncharacterized LOC109021293			endomembrane system	J.regia	CG
121241102	-0.864403	83.3253	-3.76596	0.000485814	0.00494547	-0.476587	0.511619	mRNA		7S	1136674	1141820	protein LNK3-like	108989290	5	nucleus	J.microcarpa	CG
108983622	-0.864177	13.1716	-5.05272	7.97905e-06	0.00047928	3.47659	0.624173	mRNA		5	10428922	10431457	putative UPF0481 protein At3g02645			endomembrane system	J.regia	CG
108983622	-0.864177	13.1716	-5.05272	7.97905e-06	0.00047928	3.47659	0.624173	mRNA		5	10428943	10435819	putative UPF0481 protein At3g02645			endomembrane system	J.regia	CG
109019773	0.863811	22.7514	3.82875	0.000401484	0.00443587	-0.273184	0.517875	mRNA		3	33618308	33620725	patellin-6-like			chloroplast	J.regia	CG
121266321	-0.863715	33.1675	-2.74652	0.0086738	0.0330151	-3.19657	0.398326	mRNA		5D	5289222	5290738	stem-specific protein TSJT1-like	108990639	3	chloroplast	J.microcarpa	CG
109001281	0.862976	71.7024	3.29713	0.00193009	0.0119503	-1.82461	0.462275	mRNA		1	582019	583820	chalcone synthase-like			cytoplasm	J.regia	CG
108989769	0.862912	34.9266	2.83173	0.00693904	0.0282817	-2.85793	0.408645	mRNA		10	29437495	29441694	probable caffeoyl-CoA O-methyltransferase At4g26220			cytoplasm	J.regia	CG
108989769	0.862912	34.9266	2.83173	0.00693904	0.0282817	-2.85793	0.408645	mRNA		10	29437497	29441694	probable caffeoyl-CoA O-methyltransferase At4g26220			cytoplasm	J.regia	CG
121246270	-0.862011	26.9891	-5.7335	8.12896e-07	0.000141787	5.63271	0.67164	ncRNA	lncRNA	1S	2589398	2591212	uncharacterized LOC121246270				J.microcarpa	CG
121246270	-0.862011	26.9891	-5.7335	8.12896e-07	0.000141787	5.63271	0.67164	ncRNA	lncRNA	1S	2589418	2591212	uncharacterized LOC121246270				J.microcarpa	CG
121252782	0.861742	18.7729	2.91517	0.00555745	0.0242494	-2.66977	0.418602	mRNA		2S	33171252	33177648	U-box domain-containing protein 3-like	109021955	10	nucleus	J.microcarpa	CG
121252782	0.861742	18.7729	2.91517	0.00555745	0.0242494	-2.66977	0.418602	mRNA		2S	33173907	33177648	U-box domain-containing protein 3-like	109021955	10	nucleus	J.microcarpa	CG
109019062	-0.861669	16.971	-3.37133	0.00156019	0.0103152	-1.56622	0.470397	mRNA		6	33018636	33019925	mitogen-activated protein kinase kinase 9-like			chloroplast	J.regia	CG
109013071	-0.861402	129.02	-3.23104	0.0023283	0.0135235	-1.90308	0.454943	mRNA		7	49785449	49788938	serine/arginine-rich splicing factor RS2Z32-like			nucleus	J.regia	CG
109013071	-0.861402	129.02	-3.23104	0.0023283	0.0135235	-1.90308	0.454943	mRNA		7	49785449	49788921	serine/arginine-rich splicing factor RS2Z32-like			nucleus	J.regia	CG
121239828	-0.861307	73.7111	-3.40536	0.00141411	0.00967189	-1.48917	0.474082	mRNA		7D	1375958	1378347	WAT1-related protein At5g07050-like	109012293	14	endomembrane system	J.microcarpa	CG
121259813	0.861101	35.5066	2.96987	0.00479592	0.0218192	-2.60421	0.425048	mRNA		4D	4894697	4901319	auxin-responsive protein IAA9-like	109013218	11	nucleus	J.microcarpa	CG
121259813	0.861101	35.5066	2.96987	0.00479592	0.0218192	-2.60421	0.425048	mRNA		4D	4894697	4900717	auxin-responsive protein IAA9-like	109013218	11	nucleus	J.microcarpa	CG
121259813	0.861101	35.5066	2.96987	0.00479592	0.0218192	-2.60421	0.425048	mRNA		4D	4898332	4901309	auxin-responsive protein IAA9-like	109013218	11	nucleus	J.microcarpa	CG
108992693	-0.860551	24.3995	-4.95153	1.11549e-05	0.000567524	3.1012	0.616454	mRNA		1	39391957	39392821	multiprotein-bridging factor 1c			nucleus	J.regia	CG
121256560	-0.859708	105.128	-3.13632	0.00303666	0.0160217	-2.16559	0.444269	mRNA		3D	35840338	35847060	uncharacterized WD repeat-containing protein C2A9.03-like	108997195	13	nucleus	J.microcarpa	CG
121256560	-0.859708	105.128	-3.13632	0.00303666	0.0160217	-2.16559	0.444269	mRNA		3D	35841511	35847060	uncharacterized WD repeat-containing protein C2A9.03-like	108997195	13	nucleus	J.microcarpa	CG
121256560	-0.859708	105.128	-3.13632	0.00303666	0.0160217	-2.16559	0.444269	mRNA		3D	35841521	35847060	uncharacterized WD repeat-containing protein C2A9.03-like	108997195	13	nucleus	J.microcarpa	CG
109020888	-0.859656	21.134	-3.70615	0.000581862	0.00552466	-0.663065	0.505583	ncRNA	lncRNA	6	11901150	11908115	uncharacterized LOC109020888				J.regia	CG
121238967	-0.859474	14.2586	-5.70542	8.93885e-07	0.000144264	5.56533	0.669828	mRNA		7D	5309987	5311933	pathogenesis-related genes transcriptional activator PTI6-like	108996915	14	nucleus	J.microcarpa	CG
121262962	0.859347	32.3833	3.86628	0.000358027	0.00413832	-0.221632	0.521575	mRNA		4S	5336210	5340414	transcription factor bHLH74-like	109001140	8	nucleus	J.microcarpa	CG
121259465	-0.858791	82.7907	-5.07639	7.37582e-06	0.000467474	3.51967	0.625954	mRNA		4D	21789093	21791722	gibberellin receptor GID1B-like	109010944	11	nucleus	J.microcarpa	CG
121264892	-0.858715	8.08	-4.8222	1.70807e-05	0.000715166	2.84278	0.606321	misc_RNA		5D	14946820	14962255	membrane-bound transcription factor site-2 protease homolog	108988814	3	organelle membrane	J.microcarpa	CG
121264892	-0.858715	8.08	-4.8222	1.70807e-05	0.000715166	2.84278	0.606321	mRNA		5D	14946821	14962255	membrane-bound transcription factor site-2 protease homolog	108988814	3	organelle membrane	J.microcarpa	CG
121264892	-0.858715	8.08	-4.8222	1.70807e-05	0.000715166	2.84278	0.606321	mRNA		5D	14946822	14962255	membrane-bound transcription factor site-2 protease homolog	108988814	3	organelle membrane	J.microcarpa	CG
121264892	-0.858715	8.08	-4.8222	1.70807e-05	0.000715166	2.84278	0.606321	misc_RNA		5D	14946823	14962255	membrane-bound transcription factor site-2 protease homolog	108988814	3	organelle membrane	J.microcarpa	CG
121264892	-0.858715	8.08	-4.8222	1.70807e-05	0.000715166	2.84278	0.606321	mRNA		5D	14946823	14962255	membrane-bound transcription factor site-2 protease homolog	108988814	3	organelle membrane	J.microcarpa	CG
121264892	-0.858715	8.08	-4.8222	1.70807e-05	0.000715166	2.84278	0.606321	misc_RNA		5D	14946825	14962255	membrane-bound transcription factor site-2 protease homolog	108988814	3	organelle membrane	J.microcarpa	CG
121244569	-0.85845	86.5908	-3.64832	0.000691937	0.00613886	-0.807441	0.499675	mRNA		8S	5691801	5741076	probable calcium-binding protein CML10	109017709	15	nucleus	J.microcarpa	CG
108992885	0.856739	6.87578	2.64486	0.0112645	0.0397515	-2.92456	0.385812	mRNA		1	2926248	2928566	uncharacterized LOC108992885			chloroplast thylakoid lumen	J.regia	CG
109007373	-0.856684	68.2853	-4.37003	7.39838e-05	0.0015977	1.2959	0.568461	mRNA		8	4769969	4775145	cryptochrome-1			nucleus	J.regia	CG
109007373	-0.856684	68.2853	-4.37003	7.39838e-05	0.0015977	1.2959	0.568461	mRNA		8	4770067	4775145	cryptochrome-1			nucleus	J.regia	CG
109015109	-0.856448	19.7371	-2.56872	0.0136514	0.0457564	-3.60381	0.376297	ncRNA	lncRNA	16	21693748	21695112	uncharacterized LOC109015109				J.regia	CG
121252338	0.85568	26.487	3.0429	0.00393074	0.0190523	-2.35073	0.433554	mRNA		2S	4618544	4620796	protein SPIRAL1-like 3	109001738	10	plasma membrane	J.microcarpa	CG
108988338	-0.85545	7.44076	-3.76708	0.000484168	0.00493656	-0.266131	0.511731	mRNA		13	34620225	34620914	uncharacterized LOC108988338			extracellular space	J.regia	CG
109013245	0.854999	36.6469	3.05239	0.00382968	0.0187089	-2.44461	0.434652	mRNA		1	14606943	14610702	probable glucan 1,3-beta-glucosidase A			extracellular space	J.regia	CG
121261393	-0.854963	24.3388	-3.18637	0.00264033	0.0146128	-2.08833	0.449933	mRNA		4D	27004502	27005980	aquaporin PIP2-7-like	108981421	11	plasma membrane	J.microcarpa	CG
121238640	0.854901	4.87455	2.78711	0.00780283	0.0306918	-2.53344	0.40326	mRNA		7D	3479520	3480878	replication protein A 14 kDa subunit B-like	109007378	14	extracellular space	J.microcarpa	CG
121238640	0.854901	4.87455	2.78711	0.00780283	0.0306918	-2.53344	0.40326	mRNA		7D	3479520	3480815	replication protein A 14 kDa subunit B-like	109007378	14	extracellular space	J.microcarpa	CG
109008997	-0.854454	5.60486	-3.72384	0.000551698	0.00534952	-0.303204	0.507376	mRNA		14	7322358	7325741	putative receptor-like protein kinase At3g47110			plasma membrane	J.regia	CG
109006547	-0.854408	5.86285	-3.70281	0.000587739	0.00555164	-0.371318	0.505243	mRNA		16	24322197	24331217	pentatricopeptide repeat-containing protein MRL1, chloroplastic			nucleus	J.regia	CG
109006547	-0.854408	5.86285	-3.70281	0.000587739	0.00555164	-0.371318	0.505243	mRNA		16	24323758	24331217	pentatricopeptide repeat-containing protein MRL1, chloroplastic			nucleus	J.regia	CG
121264366	-0.853298	78.1692	-3.78292	0.000461484	0.00482505	-0.435029	0.513317	mRNA		5D	7679699	7681428	thioredoxin-like protein CXXS1	109020092	3	cytoplasm	J.microcarpa	CG
118349052	-0.852937	10.1537	-4.88469	1.39073e-05	0.000643842	2.98086	0.611254	ncRNA	lncRNA	7	16788458	16789920	uncharacterized LOC118349052				J.regia	CG
121262513	-0.852257	43.0137	-3.2433	0.00224902	0.0132192	-1.95332	0.45631	mRNA		1D	45143425	45148024	uncharacterized LOC121262513	109016625	7	nucleus	J.microcarpa	CG
121250066	-0.852058	27.0209	-3.45743	0.00121554	0.00877667	-1.3738	0.479672	mRNA		2D	11144568	11155922	ultraviolet-B receptor UVR8-like	108996338	1	chloroplast	J.microcarpa	CG
108996679	0.851328	11.9005	3.99465	0.00024117	0.00322663	0.418687	0.534011	mRNA		7	22870530	22873877	transcription factor bHLH77-like			nucleus	J.regia	CG
121253157	-0.851258	6.11972	-3.15548	0.00287871	0.015451	-1.82865	0.446444	mRNA		1D	4029736	4030776	uncharacterized LOC121253157	108995311	7	mitochondrion	J.microcarpa	CG
121239263	-0.850952	862.222	-3.39602	0.00145284	0.0098423	-1.29304	0.473073	mRNA		7D	26465363	26470507	YTH domain-containing protein ECT4-like	109003650	14	nucleus	J.microcarpa	CG
108980543	-0.850835	22.1361	-4.71393	2.4349e-05	0.00084537	2.35466	0.597605	mRNA		16	22182675	22185704	uncharacterized LOC108980543			endomembrane system	J.regia	CG
108980543	-0.850835	22.1361	-4.71393	2.4349e-05	0.00084537	2.35466	0.597605	mRNA		16	22182675	22185703	uncharacterized LOC108980543			endomembrane system	J.regia	CG
109005469	-0.850479	13.059	-3.62431	0.000743291	0.00641671	-0.836798	0.497202	mRNA		7	32506953	32517320	B-box zinc finger protein 24-like			nucleus	J.regia	CG
121237071	0.849496	9.45539	2.71136	0.00950019	0.0351501	-2.94174	0.394022	mRNA		6S	15294402	15297443	NAC domain-containing protein 71-like	109007407	9	nucleus	J.microcarpa	CG
121263859	-0.849461	9.8256	-5.79258	6.65588e-07	0.000135943	5.8995	0.675412	mRNA		4S	22972287	22977104	uncharacterized LOC121263859	108985801	8	nucleus	J.microcarpa	CG
121263859	-0.849461	9.8256	-5.79258	6.65588e-07	0.000135943	5.8995	0.675412	misc_RNA		4S	22972375	22977104	uncharacterized LOC121263859	108985801	8	nucleus	J.microcarpa	CG
121263859	-0.849461	9.8256	-5.79258	6.65588e-07	0.000135943	5.8995	0.675412	mRNA		4S	22972630	22977104	uncharacterized LOC121263859	108985801	8	nucleus	J.microcarpa	CG
121264408	-0.848804	127.094	-3.25587	0.00217035	0.0129208	-1.83627	0.457709	mRNA		5D	8176338	8178838	pectinesterase	109022012	3	plasma membrane	J.microcarpa	CG
121239547	0.848794	30.4643	4.8778	1.42265e-05	0.000648777	2.87712	0.610714	mRNA		7D	1761725	1766291	UMP-CMP kinase 3-like	109008033	14	nucleus	J.microcarpa	CG
109013525	-0.84875	58.5357	-6.77258	2.38551e-08	2.06782e-05	9.05699	0.730868	mRNA		4	33333834	33338407	BEL1-like homeodomain protein 1			nucleus	J.regia	CG
109013525	-0.84875	58.5357	-6.77258	2.38551e-08	2.06782e-05	9.05699	0.730868	mRNA		4	33333834	33338361	BEL1-like homeodomain protein 1			nucleus	J.regia	CG
109013525	-0.84875	58.5357	-6.77258	2.38551e-08	2.06782e-05	9.05699	0.730868	mRNA		4	33333834	33338271	BEL1-like homeodomain protein 1			nucleus	J.regia	CG
109013525	-0.84875	58.5357	-6.77258	2.38551e-08	2.06782e-05	9.05699	0.730868	mRNA		4	33333834	33338038	BEL1-like homeodomain protein 1			nucleus	J.regia	CG
109013525	-0.84875	58.5357	-6.77258	2.38551e-08	2.06782e-05	9.05699	0.730868	mRNA		4	33333834	33338037	BEL1-like homeodomain protein 1			nucleus	J.regia	CG
121240781	-0.848411	8.84398	-2.85536	0.00651846	0.0271883	-2.68503	0.41148	mRNA		7S	8728403	8731828	disease resistance protein RPV1-like	109022222	5	nucleus	J.microcarpa	CG
108985463	-0.84795	18.894	-3.6442	0.000700513	0.00618921	-0.814108	0.499251	mRNA		16	22377885	22379087	auxin-responsive protein SAUR71-like			chloroplast	J.regia	CG
121258767	0.847806	9.54127	3.2722	0.00207208	0.0125503	-1.4846	0.45952	mRNA		3S	20079955	20082882	14-3-3-like protein GF14 iota	108989386	16	nucleus	J.microcarpa	CG
121257948	-0.847556	14.1675	-4.97895	1.01884e-05	0.00054564	3.2451	0.618563	mRNA		3S	5187566	5193973	binding partner of ACD11 1-like	108997275	16	nucleus	J.microcarpa	CG
109006064	-0.847378	8.51684	-4.56033	4.01186e-05	0.00112116	2.01649	0.584867	ncRNA	lncRNA	1	16644820	16646582	uncharacterized LOC109006064				J.regia	CG
121255415	-0.847328	15.7572	-4.71053	2.4621e-05	0.000847129	2.35681	0.597328	mRNA		1D	30655396	30665475	F-box protein SKIP16-like	108985081	7	nucleus	J.microcarpa	CG
108999180	0.846525	54.8831	3.11979	0.00317938	0.0164266	-2.31368	0.442388	mRNA		16	28100792	28103122	caffeoyl-CoA O-methyltransferase 5			cytoplasm	J.regia	CG
121263301	-0.846474	6.54823	-3.42357	0.0013414	0.0093744	-1.15849	0.476043	mRNA		4S	8477875	8478941	protein MIZU-KUSSEI 1-like	109000518	8	nucleus	J.microcarpa	CG
121254931	-0.845832	25.1491	-5.11046	6.58625e-06	0.000444744	3.61024	0.628498	misc_RNA		3D	1155900	1160563	triacylglycerol lipase 1	108996328	13	extracellular space	J.microcarpa	CG
121254931	-0.845832	25.1491	-5.11046	6.58625e-06	0.000444744	3.61024	0.628498	mRNA		3D	1156382	1160563	triacylglycerol lipase 1	108996328	13	extracellular space	J.microcarpa	CG
108995564	-0.845661	17.3446	-2.97095	0.00478194	0.0217891	-2.64341	0.425175	mRNA		6	12775718	12778920	zinc finger protein GAI-ASSOCIATED FACTOR 1-like			nucleus	J.regia	CG
121246640	0.845398	36.6741	3.90532	0.000317662	0.0038378	-0.129503	0.525393	mRNA		1S	20880895	20885023	transcription factor bHLH153-like	109005825	12	nucleus	J.microcarpa	CG
109008153	-0.845276	15.831	-5.37648	2.7077e-06	0.000287928	4.48687	0.647691	mRNA		13	10030877	10032704	uncharacterized LOC109008153			nucleus	J.regia	CG
121237334	-0.845268	6.39476	-3.2323	0.0023201	0.0135062	-1.64796	0.455083	mRNA		6S	794899	798324	transcription factor ICE1-like	109003084	9	nucleus	J.microcarpa	CG
109012779	-0.84526	36.5944	-3.36402	0.00159342	0.0104552	-1.64341	0.469601	mRNA		10	8929850	8930769	stress enhanced protein 2, chloroplastic			chloroplast	J.regia	CG
121249002	0.845251	27.118	2.83308	0.00691439	0.0282205	-2.87275	0.408807	mRNA		2D	12984968	12987821	probable pectinesterase/pectinesterase inhibitor 51	109021005	1	endomembrane system	J.microcarpa	CG
121268196	-0.844697	10.4481	-4.22106	0.000118765	0.00214453	0.9366	0.555127	mRNA		5S	6657352	6660640	uncharacterized LOC121268196	108983235	4	endomembrane system	J.microcarpa	CG
108996947	0.843792	34.1305	2.66616	0.0106692	0.0382301	-3.39359	0.388452	mRNA		14	5745853	5748724	trans-cinnamate 4-monooxygenase-like			extracellular space	J.regia	CG
121240405	-0.843649	146.54	-4.25602	0.000106329	0.00199551	1.00769	0.558296	mRNA		7S	4571408	4577014	FRIGIDA-like protein 3	108988968	5	nucleus	J.microcarpa	CG
121243693	-0.843412	11.4115	-4.38227	7.11455e-05	0.00156821	1.39661	0.569537	mRNA		8D	34124667	34130645	putative pentatricopeptide repeat-containing protein At5g08490	109012886	6	chloroplast	J.microcarpa	CG
121243693	-0.843412	11.4115	-4.38227	7.11455e-05	0.00156821	1.39661	0.569537	mRNA		8D	34124667	34129593	putative pentatricopeptide repeat-containing protein At5g08490	109012886	6	chloroplast	J.microcarpa	CG
109004286	-0.843027	34.3339	-3.42959	0.00131815	0.00925982	-1.4646	0.47669	mRNA		8	7536745	7541856	uncharacterized LOC109004286			endomembrane system	J.regia	CG
121254110	-0.842814	13.0371	-4.74376	2.20877e-05	0.000806624	2.49092	0.600028	mRNA		3D	37571939	37573961	sec-independent protein translocase protein TATC, chloroplastic	109007893	13	mitochondrial membrane	J.microcarpa	CG
108979956	0.84115	94.3798	2.96036	0.00492097	0.0222092	-2.65976	0.423932	mRNA		13	24153877	24155456	stemmadenine O-acetyltransferase-like			cytoplasm	J.regia	CG
121263840	-0.840692	37.8371	-3.5647	0.000887092	0.00723196	-1.08353	0.491008	mRNA		1D	46331396	46340417	amino acid transporter AVT1C	108997086	7	plasma membrane	J.microcarpa	CG
121263840	-0.840692	37.8371	-3.5647	0.000887092	0.00723196	-1.08353	0.491008	mRNA		1D	46331517	46340417	amino acid transporter AVT1C	108997086	7	plasma membrane	J.microcarpa	CG
108981924	0.840685	36.321	2.55635	0.0140799	0.0467036	-3.67849	0.374741	mRNA		4	8013788	8015885	heavy metal-associated isoprenylated plant protein 6-like			nucleus	J.regia	CG
108990639	-0.839983	90.4426	-2.84032	0.00678338	0.0278755	-2.92187	0.409677	mRNA		3	5289185	5290732	stem-specific protein TSJT1-like			chloroplast	J.regia	CG
108986591	-0.839183	7.81106	-2.70864	0.0095671	0.0353296	-3.00939	0.393688	mRNA		4	8489334	8494091	transcription factor MYB27-like			nucleus	J.regia	CG
108986591	-0.839183	7.81106	-2.70864	0.0095671	0.0353296	-3.00939	0.393688	mRNA		4	8489335	8494091	transcription factor MYB27-like			nucleus	J.regia	CG
108986591	-0.839183	7.81106	-2.70864	0.0095671	0.0353296	-3.00939	0.393688	mRNA		4	8489336	8494091	transcription factor MYB27-like			nucleus	J.regia	CG
108986591	-0.839183	7.81106	-2.70864	0.0095671	0.0353296	-3.00939	0.393688	mRNA		4	8489337	8494091	transcription factor MYB27-like			nucleus	J.regia	CG
108986591	-0.839183	7.81106	-2.70864	0.0095671	0.0353296	-3.00939	0.393688	mRNA		4	8489338	8494091	transcription factor MYB27-like			nucleus	J.regia	CG
121234727	0.838701	35.3061	4.51786	4.60213e-05	0.00121536	1.71453	0.581265	mRNA		6D	33735494	33738939	trifunctional UDP-glucose 4,6-dehydratase/UDP-4-keto-6-deoxy-D-glucose 3,5-epimerase/UDP-4-keto-L-rhamnose-reductase RHM1	109011912	2	chloroplast	J.microcarpa	CG
108989149	-0.837501	65.4509	-3.65937	0.000669473	0.00599496	-0.801272	0.500809	mRNA		7	36963728	36981505	uncharacterized LOC108989149			nucleus	J.regia	CG
108997224	-0.836929	79.027	-4.37519	7.2773e-05	0.00158489	1.31957	0.568916	mRNA		13	36291307	36295816	late embryogenesis abundant protein At5g17165-like			chloroplast	J.regia	CG
121250918	-0.836234	18.0796	-5.80663	6.34664e-07	0.000132445	5.8744	0.676302	mRNA		1D	15923727	15926967	50S ribosomal protein L20	109004257	7	chloroplast	J.microcarpa	CG
108982505	-0.835741	95.1701	-3.35836	0.00161956	0.0105726	-1.59882	0.468986	mRNA		7	16072559	16077678	acetate/butyrate--CoA ligase AAE7, peroxisomal			cytoplasm	J.regia	CG
109009644	-0.835712	14.7919	-3.76961	0.000480484	0.0049199	-0.47412	0.511984	mRNA		1	3890497	3896557	E3 ubiquitin-protein ligase RGLG2-like			nucleus	J.regia	CG
109009644	-0.835712	14.7919	-3.76961	0.000480484	0.0049199	-0.47412	0.511984	mRNA		1	3890570	3896557	E3 ubiquitin-protein ligase RGLG2-like			nucleus	J.regia	CG
109009644	-0.835712	14.7919	-3.76961	0.000480484	0.0049199	-0.47412	0.511984	mRNA		1	3891799	3896557	E3 ubiquitin-protein ligase RGLG2-like			nucleus	J.regia	CG
121244926	-0.835526	15.9828	-5.07118	7.50457e-06	0.000467793	3.50027	0.625563	mRNA		8S	3112421	3122605	replication factor C subunit 2	109008893	15	nucleus	J.microcarpa	CG
121244926	-0.835526	15.9828	-5.07118	7.50457e-06	0.000467793	3.50027	0.625563	mRNA		8S	3116978	3122605	replication factor C subunit 2	109008893	15	nucleus	J.microcarpa	CG
121244926	-0.835526	15.9828	-5.07118	7.50457e-06	0.000467793	3.50027	0.625563	mRNA		8S	3116987	3122605	replication factor C subunit 2	109008893	15	nucleus	J.microcarpa	CG
121244926	-0.835526	15.9828	-5.07118	7.50457e-06	0.000467793	3.50027	0.625563	mRNA		8S	3117307	3122605	replication factor C subunit 2	109008893	15	nucleus	J.microcarpa	CG
108996868	-0.835471	12.3147	-4.04569	0.000205831	0.00294029	0.385381	0.538862	mRNA		14	6099928	6101767	spermidine coumaroyl-CoA acyltransferase-like			cytoplasm	J.regia	CG
108984415	-0.83536	12.807	-3.3987	0.00144165	0.00978373	-1.44344	0.473362	mRNA		2	31419739	31421304	BON1-associated protein 2-like			chloroplast	J.regia	CG
109007182	0.835355	76.7323	4.5914	3.62777e-05	0.0010569	1.95088	0.587479	mRNA		7	39328882	39330359	glutathione transferase GST 23-like			cytoplasm	J.regia	CG
121264037	-0.835028	10.1057	-3.61594	0.000762039	0.00651978	-0.81103	0.496337	mRNA		5D	33444384	33451515	protein root UVB sensitive 5	108994935	3	organelle membrane	J.microcarpa	CG
121264037	-0.835028	10.1057	-3.61594	0.000762039	0.00651978	-0.81103	0.496337	mRNA		5D	33444384	33451514	protein root UVB sensitive 5	108994935	3	organelle membrane	J.microcarpa	CG
121254540	-0.834888	61.0417	-3.51853	0.00101644	0.00789106	-1.19814	0.486159	mRNA		3D	5918828	5919565	uncharacterized LOC121254540	108993360	13	endomembrane system	J.microcarpa	CG
121247053	-0.834625	8.18378	-5.87393	5.05273e-07	0.000115485	6.17463	0.680521	mRNA		1S	2215478	2219097	BES1/BZR1 homolog protein 2-like	108997565	12	nucleus	J.microcarpa	CG
108988864	-0.834095	130.845	-4.15874	0.000144531	0.00242133	0.706545	0.549418	mRNA		13	899888	907263	probable E3 ubiquitin ligase SUD1			plasma membrane	J.regia	CG
108988864	-0.834095	130.845	-4.15874	0.000144531	0.00242133	0.706545	0.549418	mRNA		13	899902	907263	probable E3 ubiquitin ligase SUD1			plasma membrane	J.regia	CG
121254325	-0.833313	93.333	-3.0622	0.00372779	0.0183278	-2.36638	0.435784	mRNA		3D	25531458	25535898	alpha,alpha-trehalose-phosphate synthase [UDP-forming] 6	109004002	13	chloroplast	J.microcarpa	CG
121254325	-0.833313	93.333	-3.0622	0.00372779	0.0183278	-2.36638	0.435784	mRNA		3D	25531458	25535891	alpha,alpha-trehalose-phosphate synthase [UDP-forming] 6	109004002	13	chloroplast	J.microcarpa	CG
121254325	-0.833313	93.333	-3.0622	0.00372779	0.0183278	-2.36638	0.435784	mRNA		3D	25531458	25535890	alpha,alpha-trehalose-phosphate synthase [UDP-forming] 6	109004002	13	chloroplast	J.microcarpa	CG
121237405	0.833199	11.2094	3.09312	0.00342323	0.0173	-2.04536	0.439338	mRNA		6S	20502037	20510416	MLO-like protein 11	108992959	9	endomembrane system	J.microcarpa	CG
121268105	-0.832864	8.42515	-5.13798	6.0099e-06	0.000425772	3.81623	0.630539	mRNA		5S	29443417	29444521	glutathione S-transferase U8-like	109012038	4	cytoplasm	J.microcarpa	CG
121238336	0.832018	9.8146	2.75129	0.00856708	0.0327779	-2.70249	0.398907	mRNA		7D	4889446	4894167	formin-like protein 1	109022189	14	extracellular space	J.microcarpa	CG
108982106	-0.831925	13.0821	-5.76542	7.29699e-07	0.000138708	5.75791	0.673684	mRNA		11	28518437	28519762	uncharacterized LOC108982106			plasma membrane	J.regia	CG
108983125	0.831332	140.222	4.21606	0.000120655	0.00216896	0.857493	0.554672	mRNA		13	1893281	1896595	tubulin alpha chain			cytoplasm	J.regia	CG
121248433	-0.831234	8.11885	-4.24005	0.000111844	0.00206471	1.0662	0.556851	mRNA		2D	9461252	9471202	DNA mismatch repair protein MSH3	108998607	1	chloroplast	J.microcarpa	CG
121252643	-0.829683	33.5255	-4.60656	3.45374e-05	0.00102804	2.00176	0.588747	misc_RNA		2S	1219602	1221782	uncharacterized protein At5g19025-like	108987501	10	nucleus	J.microcarpa	CG
121252643	-0.829683	33.5255	-4.60656	3.45374e-05	0.00102804	2.00176	0.588747	mRNA		2S	1219603	1220841	uncharacterized protein At5g19025-like	108987501	10	nucleus	J.microcarpa	CG
109010129	0.829666	10.026	3.39705	0.00144852	0.00981997	-1.22834	0.473184	mRNA		9	19121467	19127277	probable polygalacturonase			plasma membrane	J.regia	CG
121265569	-0.82965	12.3036	-4.67494	2.76513e-05	0.000912162	2.29219	0.594413	mRNA		5D	16430304	16450844	alpha N-terminal protein methyltransferase 1	108985678	3	nucleus	J.microcarpa	CG
121249914	-0.828956	6.71065	-2.52758	0.0151251	0.0492848	-3.34385	0.371107	mRNA		2D	10057021	10063865	pentatricopeptide repeat-containing protein At3g22150, chloroplastic	108998653	1	chloroplast	J.microcarpa	CG
121249914	-0.828956	6.71065	-2.52758	0.0151251	0.0492848	-3.34385	0.371107	mRNA		2D	10057021	10063320	pentatricopeptide repeat-containing protein At3g22150, chloroplastic	108998653	1	chloroplast	J.microcarpa	CG
108999600	0.828927	10.5995	4.10711	0.00016993	0.00265458	0.708542	0.544629	mRNA		8	541011	545490	receptor protein-tyrosine kinase CEPR2-like			plasma membrane	J.regia	CG
108990500	0.828801	14.3222	4.04605	0.000205599	0.00294029	0.491325	0.538896	mRNA		3	14983694	14988010	dihydroceramide fatty acyl 2-hydroxylase FAH1-like			endomembrane system	J.regia	CG
108990500	0.828801	14.3222	4.04605	0.000205599	0.00294029	0.491325	0.538896	mRNA		3	14983699	14988011	dihydroceramide fatty acyl 2-hydroxylase FAH1-like			endomembrane system	J.regia	CG
121265175	-0.828267	19.5773	-4.8185	1.72891e-05	0.000715377	2.68408	0.606027	mRNA		5D	4408482	4416277	transcription factor HBP-1b(c38)-like	109013347	3	nucleus	J.microcarpa	CG
121265175	-0.828267	19.5773	-4.8185	1.72891e-05	0.000715377	2.68408	0.606027	mRNA		5D	4408492	4416277	transcription factor HBP-1b(c38)-like	109013347	3	nucleus	J.microcarpa	CG
121265175	-0.828267	19.5773	-4.8185	1.72891e-05	0.000715377	2.68408	0.606027	mRNA		5D	4408773	4416277	transcription factor HBP-1b(c38)-like	109013347	3	nucleus	J.microcarpa	CG
121265175	-0.828267	19.5773	-4.8185	1.72891e-05	0.000715377	2.68408	0.606027	mRNA		5D	4408774	4416277	transcription factor HBP-1b(c38)-like	109013347	3	nucleus	J.microcarpa	CG
121265175	-0.828267	19.5773	-4.8185	1.72891e-05	0.000715377	2.68408	0.606027	mRNA		5D	4408775	4416277	transcription factor HBP-1b(c38)-like	109013347	3	nucleus	J.microcarpa	CG
121236987	0.828008	12.0086	3.44843	0.00124784	0.00895262	-1.17177	0.47871	mRNA		1D	21989630	21994756	protein RALF-like 24	109008435	7	extracellular space	J.microcarpa	CG
121236987	0.828008	12.0086	3.44843	0.00124784	0.00895262	-1.17177	0.47871	mRNA		1D	21989951	21994759	protein RALF-like 24	109008435	7	extracellular space	J.microcarpa	CG
121236987	0.828008	12.0086	3.44843	0.00124784	0.00895262	-1.17177	0.47871	mRNA		1D	21991228	21994761	protein RALF-like 24	109008435	7	extracellular space	J.microcarpa	CG
121261419	-0.827947	150.092	-2.5798	0.0132775	0.0448714	-3.47692	0.37769	mRNA		4D	27240598	27242000	E3 ubiquitin-protein ligase CIP8	108982117	11	nucleus	J.microcarpa	CG
121255856	0.827842	8.02786	3.19692	0.00256326	0.0143601	-1.66535	0.45112	mRNA		3D	6671422	6675793	mechanosensitive ion channel protein 6-like	109016680	13	plasma membrane	J.microcarpa	CG
121255856	0.827842	8.02786	3.19692	0.00256326	0.0143601	-1.66535	0.45112	mRNA		3D	6672123	6675810	mechanosensitive ion channel protein 6-like	109016680	13	plasma membrane	J.microcarpa	CG
108998611	0.82729	27.6658	3.80751	0.000428299	0.00460667	-0.286947	0.515768	mRNA		1	9068324	9070887	BAG family molecular chaperone regulator 1-like			nucleus	J.regia	CG
108995181	-0.827028	18.8098	-4.82127	1.71327e-05	0.000715166	2.69877	0.606247	mRNA		4	1969236	1974221	auxin transporter-like protein 2			endomembrane system	J.regia	CG
109001141	0.826912	26.3531	2.61561	0.0121323	0.0419689	-3.35914	0.382171	mRNA		8	5463964	5467408	probable xyloglucan glycosyltransferase 12			endomembrane system	J.regia	CG
121249794	-0.826634	9.56156	-4.18163	0.000134489	0.00231574	0.856605	0.551524	mRNA		1D	1899789	1902513	red chlorophyll catabolite reductase	108983930	7	chloroplast	J.microcarpa	CG
121242816	-0.826566	27.1389	-4.54088	4.27236e-05	0.00116018	1.80436	0.583222	mRNA		8D	31996145	32003176	inositol-tetrakisphosphate 1-kinase 3-like	108992108	6	nucleus	J.microcarpa	CG
121242816	-0.826566	27.1389	-4.54088	4.27236e-05	0.00116018	1.80436	0.583222	misc_RNA		8D	31996206	32002209	inositol-tetrakisphosphate 1-kinase 3-like	108992108	6	nucleus	J.microcarpa	CG
121242816	-0.826566	27.1389	-4.54088	4.27236e-05	0.00116018	1.80436	0.583222	mRNA		8D	31996478	32003176	inositol-tetrakisphosphate 1-kinase 3-like	108992108	6	nucleus	J.microcarpa	CG
121242816	-0.826566	27.1389	-4.54088	4.27236e-05	0.00116018	1.80436	0.583222	mRNA		8D	31997386	32003176	inositol-tetrakisphosphate 1-kinase 3-like	108992108	6	nucleus	J.microcarpa	CG
121242816	-0.826566	27.1389	-4.54088	4.27236e-05	0.00116018	1.80436	0.583222	mRNA		8D	31997389	32003176	inositol-tetrakisphosphate 1-kinase 3-like	108992108	6	nucleus	J.microcarpa	CG
108997331	-0.826432	7.41106	-3.53057	0.000981078	0.00769747	-0.929156	0.487428	mRNA		13	8048985	8056008	mediator-associated protein 2			nucleus	J.regia	CG
121236846	0.825835	267.754	3.1459	0.00295668	0.0157375	-2.09772	0.445358	mRNA		6S	16717030	16721789	granule-bound starch synthase 1, chloroplastic/amyloplastic	108993773	9	chloroplast outer membrane	J.microcarpa	CG
121236846	0.825835	267.754	3.1459	0.00295668	0.0157375	-2.09772	0.445358	mRNA		6S	16717190	16721789	granule-bound starch synthase 1, chloroplastic/amyloplastic	108993773	9	chloroplast outer membrane	J.microcarpa	CG
121236846	0.825835	267.754	3.1459	0.00295668	0.0157375	-2.09772	0.445358	mRNA		6S	16717298	16721789	granule-bound starch synthase 1, chloroplastic/amyloplastic	108993773	9	chloroplast outer membrane	J.microcarpa	CG
121236846	0.825835	267.754	3.1459	0.00295668	0.0157375	-2.09772	0.445358	mRNA		6S	16717500	16721789	granule-bound starch synthase 1, chloroplastic/amyloplastic	108993773	9	chloroplast outer membrane	J.microcarpa	CG
109016711	-0.825594	16.3829	-4.10221	0.000172554	0.00268003	0.48559	0.544172	mRNA		16	28027219	28032427	KRR1 small subunit processome component homolog			nucleus	J.regia	CG
121233964	0.825245	9.18901	3.52545	0.000995959	0.00778242	-0.861627	0.486889	mRNA		6D	35124534	35131748	COP1-interacting protein 7	109013594	2	nucleus	J.microcarpa	CG
108989659	0.825181	9.45506	2.88036	0.00609936	0.025896	-2.4269	0.414466	mRNA		14	11056452	11062567	interactor of constitutive active ROPs 3			nucleus	J.regia	CG
108989659	0.825181	9.45506	2.88036	0.00609936	0.025896	-2.4269	0.414466	mRNA		14	11056452	11062013	interactor of constitutive active ROPs 3			nucleus	J.regia	CG
108989659	0.825181	9.45506	2.88036	0.00609936	0.025896	-2.4269	0.414466	mRNA		14	11056452	11062009	interactor of constitutive active ROPs 3			nucleus	J.regia	CG
108989659	0.825181	9.45506	2.88036	0.00609936	0.025896	-2.4269	0.414466	mRNA		14	11056452	11061438	interactor of constitutive active ROPs 3			nucleus	J.regia	CG
108989659	0.825181	9.45506	2.88036	0.00609936	0.025896	-2.4269	0.414466	mRNA		14	11056452	11061229	interactor of constitutive active ROPs 3			nucleus	J.regia	CG
109014560	0.82502	20.6675	2.94716	0.00509941	0.0227577	-2.45792	0.42238	mRNA		1	15433494	15437350	phospho-2-dehydro-3-deoxyheptonate aldolase 1, chloroplastic-like			mitochondrion	J.regia	CG
121259652	0.824394	163.7	5.31215	3.35937e-06	0.000317807	4.2965	0.643158	mRNA		4D	6153164	6158779	O-fucosyltransferase 31	108980320	11	endomembrane system	J.microcarpa	CG
121259652	0.824394	163.7	5.31215	3.35937e-06	0.000317807	4.2965	0.643158	mRNA		4D	6153164	6158762	O-fucosyltransferase 31	108980320	11	endomembrane system	J.microcarpa	CG
108998859	-0.823453	67.0038	-4.01456	0.000226736	0.00312038	0.226244	0.53591	mRNA		13	13073776	13078672	protein NRT1/ PTR FAMILY 4.6-like			plasma membrane	J.regia	CG
108985441	0.823036	23.0045	4.66892	2.81987e-05	0.000921692	2.29141	0.593918	mRNA		5	18136991	18140628	UDP-D-apiose/UDP-D-xylose synthase 2-like			cytoplasm	J.regia	CG
108992163	0.822977	8.30275	3.79669	0.000442605	0.00470447	-0.0986284	0.514691	misc_RNA		9	21960970	21965321	TPR repeat-containing thioredoxin TTL1-like			organelle membrane	J.regia	CG
108992163	0.822977	8.30275	3.79669	0.000442605	0.00470447	-0.0986284	0.514691	mRNA		9	21960970	21965321	TPR repeat-containing thioredoxin TTL1-like			organelle membrane	J.regia	CG
109001913	-0.822552	45.7623	-2.67106	0.0105364	0.0379039	-3.37271	0.389057	mRNA		10	29572678	29574604	zinc finger CCCH domain-containing protein 20-like			nucleus	J.regia	CG
109001360	-0.822358	41.5274	-4.04822	0.000204216	0.0029303	0.301608	0.539101	mRNA		1	1344705	1347981	probable acyl-activating enzyme 5, peroxisomal			cytoplasm	J.regia	CG
121262531	-0.822254	9.58478	-3.34336	0.00169092	0.0108867	-1.50744	0.467349	mRNA		4S	27198533	27206692	protein STRICTOSIDINE SYNTHASE-LIKE 6-like	109017529	8	organelle membrane	J.microcarpa	CG
108997086	-0.821858	11.7191	-3.19417	0.00258311	0.0144197	-1.96761	0.450811	mRNA		7	48851365	48866046	amino acid transporter AVT1C-like			plasma membrane	J.regia	CG
121266154	-0.821819	10.7139	-4.56897	3.9013e-05	0.00110408	1.98498	0.585594	mRNA		5D	14322008	14326565	ubiquitin domain-containing protein 1-like	109012683	3	nucleus	J.microcarpa	CG
121266154	-0.821819	10.7139	-4.56897	3.9013e-05	0.00110408	1.98498	0.585594	mRNA		5D	14323672	14326570	ubiquitin domain-containing protein 1-like	109012683	3	nucleus	J.microcarpa	CG
109018969	-0.821754	32.2216	-4.12809	0.000159124	0.00256294	0.539458	0.546582	mRNA		12	1533645	1535797	patatin-like protein 2			cytoplasm	J.regia	CG
109004267	-0.821656	9.85136	-4.72361	2.35915e-05	0.000829547	2.51488	0.598393	mRNA		16	5283624	5308635	cytochrome P450 89A2-like			endomembrane system	J.regia	CG
109004351	-0.821434	398.458	-3.31439	0.00183728	0.0115539	-1.57093	0.464175	mRNA		14	9506130	9511295	ubiquitin-conjugating enzyme E2 7-like			extracellular space	J.regia	CG
109004351	-0.821434	398.458	-3.31439	0.00183728	0.0115539	-1.57093	0.464175	mRNA		14	9506131	9511295	ubiquitin-conjugating enzyme E2 7-like			extracellular space	J.regia	CG
121257143	0.820824	32.4012	3.87331	0.000350416	0.00407488	-0.205108	0.522265	mRNA		3S	12392751	12395656	probable xyloglucan endotransglucosylase/hydrolase protein 28	109005067	16	extracellular space	J.microcarpa	CG
121254584	-0.820439	18.4212	-4.63011	3.19939e-05	0.000987864	2.08288	0.590709	mRNA		3D	1553618	1565329	dual-specificity RNA methyltransferase RlmN	108979738	13	nucleus	J.microcarpa	CG
121254584	-0.820439	18.4212	-4.63011	3.19939e-05	0.000987864	2.08288	0.590709	mRNA		3D	1553618	1557383	dual-specificity RNA methyltransferase RlmN	108979738	13	nucleus	J.microcarpa	CG
121254584	-0.820439	18.4212	-4.63011	3.19939e-05	0.000987864	2.08288	0.590709	mRNA		3D	1553619	1557383	dual-specificity RNA methyltransferase RlmN	108979738	13	nucleus	J.microcarpa	CG
121254785	-0.82019	12.2725	-3.7088	0.000577247	0.0055055	-0.596667	0.505851	mRNA		3D	13871023	13880995	zinc finger MYND domain-containing protein 15	108984978	13	nucleus	J.microcarpa	CG
121242243	0.819482	57.913	5.63277	1.14256e-06	0.000169803	5.27349	0.665085	mRNA		8D	2854378	2867281	probable methyltransferase PMT25	109010898	6	nucleus	J.microcarpa	CG
108979452	-0.819476	15.0614	-3.37303	0.00155256	0.0102944	-1.54649	0.470581	mRNA		3	16699995	16701364	protein LIGHT-DEPENDENT SHORT HYPOCOTYLS 4-like			chloroplast thylakoid membrane	J.regia	CG
109012387	-0.819265	18.9951	-5.78141	6.91255e-07	0.000138708	5.79487	0.674703	mRNA		11	31304277	31306546	U-box domain-containing protein 4-like			nucleus	J.regia	CG
108990653	-0.818551	18.874	-3.9439	0.000282112	0.00355166	0.0137416	0.529135	mRNA		11	5979958	5985852	uncharacterized LOC108990653			nucleus	J.regia	CG
108990653	-0.818551	18.874	-3.9439	0.000282112	0.00355166	0.0137416	0.529135	mRNA		11	5979958	5985850	uncharacterized LOC108990653			nucleus	J.regia	CG
108990653	-0.818551	18.874	-3.9439	0.000282112	0.00355166	0.0137416	0.529135	mRNA		11	5979958	5985849	uncharacterized LOC108990653			nucleus	J.regia	CG
108997719	-0.818388	18.2116	-2.90079	0.00577559	0.0249136	-2.77933	0.416897	mRNA		11	9766672	9775689	histidine kinase 1-like			plasma membrane	J.regia	CG
108997719	-0.818388	18.2116	-2.90079	0.00577559	0.0249136	-2.77933	0.416897	mRNA		11	9766673	9775689	histidine kinase 1-like			plasma membrane	J.regia	CG
121262303	0.818386	11.1336	2.75472	0.00849088	0.0325837	-2.7624	0.399325	mRNA		4S	21202684	21209157	beta-galactosidase 3-like	108982360	8	plasma membrane	J.microcarpa	CG
108988412	0.817975	6.1158	3.78716	0.000455593	0.00478235	-0.0916577	0.51374	mRNA		5	514471	516382	uncharacterized LOC108988412			chloroplast	J.regia	CG
109012389	-0.817889	53.6034	-5.09203	7.00235e-06	0.000454183	3.54587	0.627124	mRNA		11	31316006	31317359	probable strigolactone esterase DAD2			nucleus	J.regia	CG
108997381	-0.816761	19.2509	-4.5433	4.23909e-05	0.00115339	1.81819	0.583426	mRNA		9	19869005	19872594	serine/arginine-rich splicing factor SR45a-like			chloroplast	J.regia	CG
108979356	0.816675	40.2979	3.8543	0.000371386	0.00423564	-0.290752	0.520397	mRNA		6	23120036	23122687	aspartic proteinase NANA, chloroplast			plasma membrane	J.regia	CG
121263448	-0.816093	15.6516	-5.72504	8.36498e-07	0.000141787	5.6124	0.671095	mRNA		1D	45918586	45922620	NAC domain containing protein 50-like	109011338	7	nucleus	J.microcarpa	CG
121260055	-0.815385	62.641	-5.37103	2.75761e-06	0.000288384	4.45221	0.64731	mRNA		4D	28108423	28113000	bifunctional nuclease 1-like	108991371	11	chloroplast	J.microcarpa	CG
121260055	-0.815385	62.641	-5.37103	2.75761e-06	0.000288384	4.45221	0.64731	mRNA		4D	28108436	28113000	bifunctional nuclease 1-like	108991371	11	chloroplast	J.microcarpa	CG
121260055	-0.815385	62.641	-5.37103	2.75761e-06	0.000288384	4.45221	0.64731	mRNA		4D	28108437	28113000	bifunctional nuclease 1-like	108991371	11	chloroplast	J.microcarpa	CG
109004574	-0.815064	9.99665	-2.91145	0.00561318	0.024437	-2.54498	0.418161	mRNA		16	1686616	1690406	putative RING-H2 finger protein ATL21A			plasma membrane	J.regia	CG
109000741	-0.813939	13.0685	-4.20941	0.000123212	0.00219438	0.83878	0.554066	mRNA		10	37518173	37524266	zinc finger protein CONSTANS-LIKE 9-like			nucleus	J.regia	CG
109000741	-0.813939	13.0685	-4.20941	0.000123212	0.00219438	0.83878	0.554066	mRNA		10	37518173	37523117	zinc finger protein CONSTANS-LIKE 9-like			nucleus	J.regia	CG
109000741	-0.813939	13.0685	-4.20941	0.000123212	0.00219438	0.83878	0.554066	misc_RNA		10	37518873	37524266	zinc finger protein CONSTANS-LIKE 9-like			nucleus	J.regia	CG
109000741	-0.813939	13.0685	-4.20941	0.000123212	0.00219438	0.83878	0.554066	misc_RNA		10	37518873	37523117	zinc finger protein CONSTANS-LIKE 9-like			nucleus	J.regia	CG
108982137	-0.813928	96.8233	-4.32777	8.46609e-05	0.00173641	1.19031	0.564723	mRNA		6	38190905	38199639	ubiquitin-like domain-containing protein CIP73			nucleus	J.regia	CG
108982137	-0.813928	96.8233	-4.32777	8.46609e-05	0.00173641	1.19031	0.564723	mRNA		6	38190923	38199639	ubiquitin-like domain-containing protein CIP73			nucleus	J.regia	CG
109020138	-0.813894	9.14001	-5.00444	9.36382e-06	0.000530263	3.37901	0.620513	mRNA		3	5650742	5652727	dof zinc finger protein DOF1.4-like			nucleus	J.regia	CG
121239362	-0.81376	13.5964	-4.48831	5.06214e-05	0.00129411	1.67712	0.57874	mRNA		7D	8714565	8719399	probable GTP-binding protein OBGM, mitochondrial	108992997	14	chloroplast	J.microcarpa	CG
121239362	-0.81376	13.5964	-4.48831	5.06214e-05	0.00129411	1.67712	0.57874	mRNA		7D	8714565	8718260	probable GTP-binding protein OBGM, mitochondrial	108992997	14	chloroplast	J.microcarpa	CG
121237271	0.813421	12.9997	2.65058	0.0111018	0.0393544	-3.20621	0.386522	mRNA		6S	12026802	12028833	probable pectate lyase 18	108980906	9	extracellular space	J.microcarpa	CG
109011552	-0.812847	50.5359	-2.61837	0.0120477	0.0417666	-3.48872	0.382516	mRNA		4	28204747	28207067	thioredoxin-like protein CXXS1			cytoplasm	J.regia	CG
121240050	0.812799	9.56365	3.01201	0.00427709	0.020156	-2.12354	0.429971	mRNA		7D	4467622	4470923	transcription factor bHLH62	109008511	14	nucleus	J.microcarpa	CG
108983238	0.812563	5.52054	2.72177	0.00924827	0.0345308	-2.69264	0.395299	mRNA		4	27943281	27944347	nuclear transport factor 2B-like			extracellular space	J.regia	CG
121263980	-0.812443	16.6882	-4.06999	0.000190823	0.00281816	0.402593	0.541153	ncRNA	lncRNA	5D	27553319	27555114	uncharacterized LOC121263980				J.microcarpa	CG
108994061	-0.812196	31.9417	-3.62163	0.000749259	0.00645068	-0.932096	0.496924	mRNA		9	23524950	23528475	uncharacterized LOC108994061			mitochondrion	J.regia	CG
121240018	-0.812112	9.95238	-5.14432	5.88427e-06	0.000422902	3.81056	0.631008	mRNA		7D	4975131	4979145	poly(A)-specific ribonuclease PARN-like	108989183	14	nucleus	J.microcarpa	CG
121258034	-0.812	10.8745	-4.87597	1.43123e-05	0.000649601	2.95238	0.61057	mRNA		3S	5026663	5039198	transcription factor-like protein DPB	109007304	16	nucleus	J.microcarpa	CG
[truncated: 7,167 more rows]

## Sheet: Phytophtora DEGs
GeneID	logFC	AveExpr	t	P.Value	adj.P.Val	B	R	feature	class	chromosome	start	end	name	Jr-GeneID	Jr-chromosome	Subcell_loc	Parent_haplotype	Analysis
121261538	4.15994	0.913318	6.68915	3.16514e-08	0.000101279	6.27787	0.726632	mRNA		4D	30605557	30611409	endoplasmic reticulum-Golgi intermediate compartment protein 3-like	109003827	8	endomembrane system	J.microcarpa	PHY
108996798	-3.85607	1.16706	-6.98644	1.15444e-08	7.35424e-05	7.55941	0.741351	mRNA		6	2953242	2958879	wall-associated receptor kinase 2-like			plasma membrane	J.regia	PHY
108996798	-3.85607	1.16706	-6.98644	1.15444e-08	7.35424e-05	7.55941	0.741351	mRNA		6	2953242	2958786	wall-associated receptor kinase 2-like			plasma membrane	J.regia	PHY
118345731	-3.81399	30.9814	-5.69017	9.40847e-07	0.00106255	5.52419	0.668839	mRNA			31540	33123	endochitinase 2-like			extracellular space	J.regia	PHY
109019660	3.65853	0.783294	6.92939	1.40061e-08	7.35424e-05	6.66643	0.738607	mRNA		13	9506430	9511614	lipoxygenase 6, chloroplastic-like			nucleus	J.regia	PHY
108983669	-3.64158	9.41206	-4.28241	9.77784e-05	0.0128956	1.28837	0.560672	ncRNA	lncRNA	12	30459235	30462813	uncharacterized LOC108983669				J.regia	PHY
109001297	-3.57816	12.7932	-3.99338	0.000242087	0.0182268	0.476471	0.53389	mRNA		1	797531	798444	light-regulated protein 1, chloroplastic			mitochondrion	J.regia	PHY
109011620	3.36723	1.01651	4.95548	1.10076e-05	0.0042985	2.07496	0.616758	mRNA		10	12695817	12699978	2-alkenal reductase (NADP(+)-dependent)-like			cytoplasm	J.regia	PHY
109020534	-3.35006	7.66003	-3.57566	0.000858719	0.0288156	-0.631844	0.492153	ncRNA	lncRNA	1	2469864	2470874	uncharacterized LOC109020534				J.regia	PHY
109021657	-3.25934	8.90725	-3.51547	0.00102553	0.0306902	-0.792894	0.485836	mRNA		7	38365563	38369939	membrane protein PM19L			endomembrane system	J.regia	PHY
109021657	-3.25934	8.90725	-3.51547	0.00102553	0.0306902	-0.792894	0.485836	mRNA		7	38365563	38369885	membrane protein PM19L			endomembrane system	J.regia	PHY
121247190	-3.21984	19.2945	-3.47631	0.00115024	0.0319607	-0.930976	0.481685	mRNA		1D	37468314	37468655	proline-rich 33 kDa extensin-related protein-like	109007044	7	extracellular space	J.microcarpa	PHY
108985225	-3.20883	0.890256	-4.91531	1.2569e-05	0.00464061	2.35717	0.613646	mRNA		6	3085137	3089801	wall-associated receptor kinase-like 1			plasma membrane	J.regia	PHY
108985225	-3.20883	0.890256	-4.91531	1.2569e-05	0.00464061	2.35717	0.613646	mRNA		6	3085137	3089798	wall-associated receptor kinase-like 1			plasma membrane	J.regia	PHY
108984807	-3.15679	2.62032	-5.31707	3.30341e-06	0.00218697	3.8184	0.643508	ncRNA	lncRNA	2	36722389	36725188	uncharacterized LOC108984807				J.regia	PHY
109001241	3.05896	1.33149	3.76228	0.0004912	0.0239963	-0.452385	0.51125	mRNA		9	7170164	7171952	gibberellin-regulated protein 6-like			extracellular space	J.regia	PHY
121244989	-2.94948	2.32253	-4.02832	0.000217224	0.0177467	0.435528	0.537217	ncRNA	lncRNA	8S	5550650	5552802	uncharacterized LOC121244989				J.microcarpa	PHY
109009609	2.85227	1.0414	5.27878	3.75522e-06	0.00236353	2.97882	0.64078	mRNA		11	35190996	35192384	acetylglutamate kinase			chloroplast outer membrane	J.regia	PHY
108987644	2.82666	0.72239	4.14869	0.000149145	0.0155621	-0.112291	0.54849	mRNA		10	34437942	34441136	triphosphate tunnel metalloenzyme 3-like			nucleus	J.regia	PHY
108987644	2.82666	0.72239	4.14869	0.000149145	0.0155621	-0.112291	0.54849	misc_RNA		10	34437942	34441136	triphosphate tunnel metalloenzyme 3-like			nucleus	J.regia	PHY
121245496	2.8076	3.09336	6.87104	1.70708e-08	7.35424e-05	7.76382	0.73576	mRNA		1S	26461034	26464852	acyl-protein thioesterase 2-like	108993193	12	chloroplast	J.microcarpa	PHY
108998169	-2.73145	1.7553	-4.79005	1.89766e-05	0.00535782	2.1591	0.603755	ncRNA	lncRNA	15	5715456	5720269	uncharacterized LOC108998169				J.regia	PHY
108998169	-2.73145	1.7553	-4.79005	1.89766e-05	0.00535782	2.1591	0.603755	ncRNA	lncRNA	15	5715457	5720269	uncharacterized LOC108998169				J.regia	PHY
108998169	-2.73145	1.7553	-4.79005	1.89766e-05	0.00535782	2.1591	0.603755	ncRNA	lncRNA	15	5715458	5720269	uncharacterized LOC108998169				J.regia	PHY
121252320	2.66658	2.81869	3.78359	0.000460498	0.0237715	-0.236583	0.513384	mRNA		2S	5145321	5156604	21 kDa protein-like	109014088	10	extracellular space	J.microcarpa	PHY
121249573	-2.65505	0.886366	-4.33172	8.35889e-05	0.0118002	0.948876	0.565074	mRNA		1D	48320145	48324552	uncharacterized LOC121249573	108991780	7	nucleus	J.microcarpa	PHY
118344519	2.65464	3.29483	4.05243	0.000201531	0.0173224	0.512663	0.539499	ncRNA	lncRNA	14	9760133	9764400	uncharacterized LOC118344519				J.regia	PHY
118344519	2.65464	3.29483	4.05243	0.000201531	0.0173224	0.512663	0.539499	ncRNA	lncRNA	14	9760133	9764396	uncharacterized LOC118344519				J.regia	PHY
121254100	-2.63521	0.790722	-3.7252	0.000549395	0.0250769	-0.571537	0.507513	mRNA		3D	4042075	4046486	probable acyl-activating enzyme 1, peroxisomal	109007007	13	cytoplasm	J.microcarpa	PHY
108992440	2.62819	0.44933	3.99405	0.000241587	0.0182268	-0.525324	0.533954	ncRNA	lncRNA	5	14416158	14418252	uncharacterized LOC108992440				J.regia	PHY
108993193	2.59172	3.99884	6.22249	1.5465e-07	0.000329902	6.20806	0.701332	mRNA		12	27843322	27846865	acyl-protein thioesterase 2-like			chloroplast	J.regia	PHY
121242734	-2.59073	2.22381	-5.78211	6.89363e-07	0.000882338	5.1586	0.674747	mRNA		8D	32195123	32197195	uncharacterized LOC121242734	108981675	6	chloroplast	J.microcarpa	PHY
108991936	2.58668	1.16287	4.33186	8.35523e-05	0.0118002	0.702826	0.565086	mRNA		7	50880281	50885001	cucumisin-like			extracellular space	J.regia	PHY
108991936	2.58668	1.16287	4.33186	8.35523e-05	0.0118002	0.702826	0.565086	mRNA		7	50880282	50885001	cucumisin-like			extracellular space	J.regia	PHY
108990552	2.56294	2.99152	4.09748	0.000175105	0.016542	0.550558	0.54373	mRNA		7	38474181	38475716	uncharacterized LOC108990552			nucleus	J.regia	PHY
108988581	-2.54645	1.3301	-4.74312	2.21293e-05	0.00600809	2.13668	0.599976	mRNA		5	9902048	9904648	tetraspanin-3-like			plasma membrane	J.regia	PHY
108984104	-2.5122	51.2054	-4.12633	0.000159984	0.0159451	0.801737	0.546418	ncRNA	lncRNA	1	2406665	2408646	uncharacterized LOC108984104				J.regia	PHY
118347904	-2.48941	51.9055	-3.56621	0.000883066	0.028821	-0.844933	0.491166	ncRNA	lncRNA	1	2444440	2445654	uncharacterized LOC118347904				J.regia	PHY
109019296	-2.48502	8.37761	-4.90321	1.30806e-05	0.00473837	3.03732	0.612703	mRNA		12	29935918	29937964	40S ribosomal protein S15a-1			chloroplast	J.regia	PHY
109019296	-2.48502	8.37761	-4.90321	1.30806e-05	0.00473837	3.03732	0.612703	mRNA		12	29935918	29937947	40S ribosomal protein S15a-1			chloroplast	J.regia	PHY
121243645	-2.45548	2.57252	-3.62093	0.000750757	0.027502	-0.563207	0.496852	mRNA		8D	3014738	3030897	putative wall-associated receptor kinase-like 16	108996798	6	plasma membrane	J.microcarpa	PHY
121243645	-2.45548	2.57252	-3.62093	0.000750757	0.027502	-0.563207	0.496852	mRNA		8D	3014738	3020459	putative wall-associated receptor kinase-like 16	108996798	6	plasma membrane	J.microcarpa	PHY
121243645	-2.45548	2.57252	-3.62093	0.000750757	0.027502	-0.563207	0.496852	mRNA		8D	3014738	3020454	putative wall-associated receptor kinase-like 16	108996798	6	plasma membrane	J.microcarpa	PHY
121243645	-2.45548	2.57252	-3.62093	0.000750757	0.027502	-0.563207	0.496852	mRNA		8D	3014738	3020409	putative wall-associated receptor kinase-like 16	108996798	6	plasma membrane	J.microcarpa	PHY
109019231	-2.40656	1.31542	-5.65713	1.05199e-06	0.00112207	4.28916	0.666684	ncRNA	lncRNA	15	7810898	7811551	uncharacterized LOC109019231				J.regia	PHY
118343647	-2.37576	5.30404	-5.3734	2.73497e-06	0.00201956	4.41629	0.647475	mRNA		5	13300854	13305137	UBP1-associated protein 2B-like			nucleus	J.regia	PHY
118343647	-2.37576	5.30404	-5.3734	2.73497e-06	0.00201956	4.41629	0.647475	mRNA		5	13300854	13305092	UBP1-associated protein 2B-like			nucleus	J.regia	PHY
108996800	-2.31192	2.4426	-3.41815	0.00136254	0.0336238	-1.03941	0.47546	mRNA		6	2992396	2996361	wall-associated receptor kinase 2-like			plasma membrane	J.regia	PHY
118343701	-2.31076	15.8683	-4.73857	2.24609e-05	0.00600809	2.61231	0.599608	mRNA		5	21653294	21656683	disease resistance protein RUN1-like			nucleus	J.regia	PHY
121267600	-2.30414	4.72255	-4.21356	0.000121594	0.0140465	1.08434	0.554444	mRNA		5S	26737640	26738764	uncharacterized LOC121267600	109019600	4	chloroplast	J.microcarpa	PHY
121244254	-2.27271	1.49834	-5.89582	4.68955e-07	0.000668626	5.25668	0.681879	mRNA		1D	23844070	23846410	uncharacterized LOC121244254	109008687	1	nucleus	J.microcarpa	PHY
121263004	2.26126	2.35296	4.85787	1.51873e-05	0.00475897	2.39444	0.609146	mRNA		4S	5992367	5994241	transcription factor bHLH93-like	109011816	8	nucleus	J.microcarpa	PHY
118348786	2.2577	1.50517	5.05856	7.82391e-06	0.00349329	2.63975	0.624613	mRNA		6	8174169	8175955	uncharacterized protein At4g06744-like			plasma membrane	J.regia	PHY
108994822	2.25651	2.9703	3.65857	0.000671	0.0268412	-0.51266	0.500728	mRNA		12	20621271	20630720	putative E3 ubiquitin-protein ligase LIN			chloroplast	J.regia	PHY
108994822	2.25651	2.9703	3.65857	0.000671	0.0268412	-0.51266	0.500728	mRNA		12	20621271	20630719	putative E3 ubiquitin-protein ligase LIN			chloroplast	J.regia	PHY
108994822	2.25651	2.9703	3.65857	0.000671	0.0268412	-0.51266	0.500728	mRNA		12	20623332	20630735	putative E3 ubiquitin-protein ligase LIN			chloroplast	J.regia	PHY
108981955	-2.23963	11.5524	-4.45198	5.68875e-05	0.00977244	1.77868	0.575612	mRNA		7	44629288	44630636	uncharacterized LOC108981955			nucleus	J.regia	PHY
121239869	2.23678	2.09794	3.49154	0.00110012	0.0315241	-0.958822	0.483303	mRNA		7D	11855681	11856828	fasciclin-like arabinogalactan protein 12	108990139	14	anchored component of plasma membrane	J.microcarpa	PHY
121251444	-2.23516	4.00747	-3.36426	0.00159217	0.0361752	-1.16273	0.469628	mRNA		2S	5610138	5611843	uncharacterized LOC121251444	109007630	10	nucleus	J.microcarpa	PHY
121263666	-2.22058	0.979698	-4.39512	6.82683e-05	0.0110397	1.14077	0.570664	mRNA		4S	11676916	11677863	glutaredoxin-C11-like	108997992	8	chloroplast	J.microcarpa	PHY
121254539	-2.21985	1.15275	-5.06168	7.7431e-06	0.00349329	2.89302	0.624849	ncRNA	lncRNA	1D	23230655	23234036	uncharacterized LOC121254539				J.microcarpa	PHY
121262318	-2.17118	23.4537	-3.59536	0.000810018	0.0283317	-0.781333	0.494203	mRNA		4S	21346074	21573744	mesocentin-like	108981712	8	nucleus	J.microcarpa	PHY
121262318	-2.17118	23.4537	-3.59536	0.000810018	0.0283317	-0.781333	0.494203	mRNA		4S	21394636	21573744	mesocentin-like	108981712	8	nucleus	J.microcarpa	PHY
121262318	-2.17118	23.4537	-3.59536	0.000810018	0.0283317	-0.781333	0.494203	mRNA		4S	21412030	21573745	mesocentin-like	108981712	8	nucleus	J.microcarpa	PHY
121262318	-2.17118	23.4537	-3.59536	0.000810018	0.0283317	-0.781333	0.494203	mRNA		4S	21412030	21573744	mesocentin-like	108981712	8	nucleus	J.microcarpa	PHY
121262318	-2.17118	23.4537	-3.59536	0.000810018	0.0283317	-0.781333	0.494203	mRNA		4S	21412030	21573743	mesocentin-like	108981712	8	nucleus	J.microcarpa	PHY
121262318	-2.17118	23.4537	-3.59536	0.000810018	0.0283317	-0.781333	0.494203	mRNA		4S	21433443	21573745	mesocentin-like	108981712	8	nucleus	J.microcarpa	PHY
121262318	-2.17118	23.4537	-3.59536	0.000810018	0.0283317	-0.781333	0.494203	mRNA		4S	21452075	21573745	mesocentin-like	108981712	8	nucleus	J.microcarpa	PHY
121262318	-2.17118	23.4537	-3.59536	0.000810018	0.0283317	-0.781333	0.494203	mRNA		4S	21495387	21573745	mesocentin-like	108981712	8	nucleus	J.microcarpa	PHY
121262318	-2.17118	23.4537	-3.59536	0.000810018	0.0283317	-0.781333	0.494203	mRNA		4S	21504913	21573744	mesocentin-like	108981712	8	nucleus	J.microcarpa	PHY
121262318	-2.17118	23.4537	-3.59536	0.000810018	0.0283317	-0.781333	0.494203	mRNA		4S	21505546	21573745	mesocentin-like	108981712	8	nucleus	J.microcarpa	PHY
121262318	-2.17118	23.4537	-3.59536	0.000810018	0.0283317	-0.781333	0.494203	mRNA		4S	21525799	21573745	mesocentin-like	108981712	8	nucleus	J.microcarpa	PHY
121267856	-2.15979	9.00091	-4.37531	7.27339e-05	0.0111714	1.55636	0.568926	mRNA		5S	29418032	29420820	uncharacterized LOC121267856	109012041	4	nucleus	J.microcarpa	PHY
108992284	2.15704	3.5613	5.06582	7.63739e-06	0.00349329	3.21295	0.62516	mRNA		13	31261561	31266375	subtilisin-like protease SBT3.8			nucleus	J.regia	PHY
108992284	2.15704	3.5613	5.06582	7.63739e-06	0.00349329	3.21295	0.62516	mRNA		13	31263845	31266375	subtilisin-like protease SBT3.8			nucleus	J.regia	PHY
108992284	2.15704	3.5613	5.06582	7.63739e-06	0.00349329	3.21295	0.62516	mRNA		13	31264808	31266375	subtilisin-like protease SBT3.8			nucleus	J.regia	PHY
108992284	2.15704	3.5613	5.06582	7.63739e-06	0.00349329	3.21295	0.62516	mRNA		13	31264811	31266375	subtilisin-like protease SBT3.8			nucleus	J.regia	PHY
121261192	-2.15305	8.63156	-4.1595	0.000144167	0.015377	0.941826	0.549488	mRNA		1D	42422734	42424015	uncharacterized LOC121261192	108981955	7	nucleus	J.microcarpa	PHY
118349856	2.13486	4.21377	3.35924	0.00161535	0.0363031	-1.17352	0.469082	mRNA		11	29297025	29303679	beta-galactosidase 5-like			extracellular space	J.regia	PHY
108982627	2.13345	2.91075	3.37679	0.00153573	0.0355698	-1.18678	0.470989	mRNA		1	14188261	14190062	cytochrome P450 71AU50-like			endomembrane system	J.regia	PHY
121259145	2.12212	2.68212	3.83359	0.000395564	0.0222087	-0.124932	0.518354	mRNA		4D	28428148	28429833	transcription factor bHLH61-like	108991342	11	nucleus	J.microcarpa	PHY
121264202	2.11712	2.63018	3.69061	0.000609601	0.0258731	-0.434732	0.504002	mRNA		5D	8572283	8574433	peroxidase 42-like	108982099	4	extracellular space	J.microcarpa	PHY
121244088	2.11484	5.65773	3.08189	0.00353082	0.0482136	-1.82761	0.43805	mRNA		8S	4062275	4063135	peamaclein-like	109019577	15	extracellular space	J.microcarpa	PHY
108993593	-2.11255	3.85658	-6.54765	5.11941e-08	0.000140411	7.47029	0.719254	ncRNA	lncRNA	11	17509612	17512571	uncharacterized LOC108993593				J.regia	PHY
121250295	2.10402	6.0349	3.87158	0.000352234	0.0211329	0.114008	0.522095	mRNA		2D	41961257	41967056	cellulose synthase A catalytic subunit 4 [UDP-forming]-like	108996010	1	endomembrane system	J.microcarpa	PHY
121247704	-2.10286	7.28452	-3.47041	0.00117024	0.0320965	-0.922601	0.481057	mRNA		1S	25582923	25584578	uncharacterized LOC121247704	109007867	12	nucleus	J.microcarpa	PHY
121247704	-2.10286	7.28452	-3.47041	0.00117024	0.0320965	-0.922601	0.481057	mRNA		1S	25583347	25584578	uncharacterized LOC121247704	109007867	12	nucleus	J.microcarpa	PHY
121247704	-2.10286	7.28452	-3.47041	0.00117024	0.0320965	-0.922601	0.481057	mRNA		1S	25583350	25584578	uncharacterized LOC121247704	109007867	12	nucleus	J.microcarpa	PHY
109011166	2.09126	3.47311	3.77351	0.000474786	0.0237879	-0.23551	0.512376	mRNA		3	27523444	27524546	fasciclin-like arabinogalactan protein 12			plasma membrane	J.regia	PHY
121259292	-2.07759	0.448611	-3.53399	0.000971155	0.0303714	-1.0254	0.487788	mRNA		4D	22304688	22305281	glutaredoxin-C11-like	118343832	11	nucleus	J.microcarpa	PHY
109011509	-2.07433	41.4478	-3.51221	0.0010354	0.0306902	-1.05928	0.485492	mRNA		4	30295061	30296717	uncharacterized LOC109011509			nucleus	J.regia	PHY
109013810	-2.07233	3.97524	-4.21174	0.000122293	0.0140465	1.01765	0.554278	mRNA		10	20973250	21032751	probable LRR receptor-like serine/threonine-protein kinase At1g56130			plasma membrane	J.regia	PHY
109009859	2.05827	1.05482	3.3001	0.00191369	0.0382363	-1.52147	0.462602	mRNA		5	4055640	4057806	protein trichome birefringence-like 36			endomembrane system	J.regia	PHY
108990139	2.05225	3.16287	3.39001	0.00147821	0.034865	-1.13449	0.472422	mRNA		14	12111410	12112576	fasciclin-like arabinogalactan protein 12			anchored component of plasma membrane	J.regia	PHY
108997437	-2.03158	8.45597	-4.84462	1.58641e-05	0.00475897	2.94473	0.608099	misc_RNA		9	19524037	19538182	vacuolar protein sorting-associated protein 4-like			nucleus	J.regia	PHY
108997437	-2.03158	8.45597	-4.84462	1.58641e-05	0.00475897	2.94473	0.608099	mRNA		9	19524039	19538182	vacuolar protein sorting-associated protein 4-like			nucleus	J.regia	PHY
108997437	-2.03158	8.45597	-4.84462	1.58641e-05	0.00475897	2.94473	0.608099	mRNA		9	19524592	19538182	vacuolar protein sorting-associated protein 4-like			nucleus	J.regia	PHY
108997437	-2.03158	8.45597	-4.84462	1.58641e-05	0.00475897	2.94473	0.608099	mRNA		9	19525199	19538182	vacuolar protein sorting-associated protein 4-like			nucleus	J.regia	PHY
108990261	-2.0241	2.30639	-5.74167	7.90477e-07	0.000948522	5.08455	0.672164	mRNA		5	2237719	2240157	uncharacterized LOC108990261			nucleus	J.regia	PHY
109019827	-2.02407	5.02549	-3.05749	0.00377621	0.049647	-1.9117	0.43524	mRNA		7	45445141	45449262	G-type lectin S-receptor-like serine/threonine-protein kinase CES101			plasma membrane	J.regia	PHY
109019827	-2.02407	5.02549	-3.05749	0.00377621	0.049647	-1.9117	0.43524	misc_RNA		7	45445513	45449265	G-type lectin S-receptor-like serine/threonine-protein kinase CES101			plasma membrane	J.regia	PHY
108986005	2.02105	108.496	3.56911	0.000875528	0.0288156	-0.904782	0.491469	mRNA		2	2084570	2086668	cytochrome P450 71A1-like			endomembrane system	J.regia	PHY
108997992	-2.016	1.18487	-3.90211	0.000320769	0.0205416	0.00656384	0.52508	mRNA		8	12058510	12059655	glutaredoxin-C11-like			chloroplast	J.regia	PHY
121258163	2.00441	2.82438	3.35947	0.0016143	0.0363031	-1.22637	0.469106	mRNA		3S	16907219	16913034	polygalacturonase At1g48100-like	108986771	16	plasma membrane	J.microcarpa	PHY
108981218	2.00167	3.61547	3.81078	0.000424011	0.0228668	-0.131793	0.516093	mRNA		10	36297109	36302500	cellulose synthase A catalytic subunit 4 [UDP-forming]-like			plasma membrane	J.regia	PHY
108981218	2.00167	3.61547	3.81078	0.000424011	0.0228668	-0.131793	0.516093	mRNA		10	36297111	36302500	cellulose synthase A catalytic subunit 4 [UDP-forming]-like			plasma membrane	J.regia	PHY
109019703	-1.98436	2.34106	-3.30202	0.0019032	0.0381813	-1.32447	0.462815	ncRNA	lncRNA	1	16015220	16016217	uncharacterized LOC109019703				J.regia	PHY
108985982	1.97558	1.97146	3.43982	0.00127939	0.0330593	-1.0679	0.477788	mRNA		2	37644694	37645532	photosystem I reaction center subunit V, chloroplastic			chloroplast inner membrane	J.regia	PHY
118348788	1.96271	3.11602	3.91677	0.000306645	0.0201367	0.0552075	0.526507	mRNA		6	1042315	1046158	laccase-14-like			extracellular space	J.regia	PHY
121234507	1.95701	97.3784	3.41557	0.00137277	0.0336829	-1.31545	0.475182	mRNA		6D	2080424	2082500	cytochrome P450 71A1-like	108986005	2	endomembrane system	J.microcarpa	PHY
121268870	1.9552	1.42359	3.13707	0.00303014	0.0455511	-1.825	0.444355	mRNA		6D	38136352	38137168	photosystem I reaction center subunit V, chloroplastic	108985982	2	chloroplast inner membrane	J.microcarpa	PHY
108991125	1.94975	3.72865	4.05524	0.000199772	0.0173224	0.503117	0.539764	mRNA		10	32383559	32386430	leucine-rich repeat extensin-like protein 4			extracellular space	J.regia	PHY
108997653	1.94568	2.36299	3.26352	0.00212365	0.0395698	-1.44834	0.458557	mRNA		11	9969596	9971234	peroxidase 64-like			extracellular space	J.regia	PHY
108984526	1.94423	6.03335	3.78058	0.000464726	0.0237784	-0.133183	0.513083	mRNA		11	28037985	28044158	probable alpha-amylase 2			nucleus	J.regia	PHY
108983967	1.93345	3.5984	3.42094	0.00135158	0.0335691	-1.06762	0.47576	mRNA		5	10199678	10200940	fasciclin-like arabinogalactan protein 12			anchored component of plasma membrane	J.regia	PHY
108983968	1.92781	6.66905	3.82401	0.000407285	0.0225996	-0.0362154	0.517405	mRNA		5	10191137	10192548	fasciclin-like arabinogalactan protein 12			anchored component of plasma membrane	J.regia	PHY
121242626	-1.92466	2.62064	-3.89257	0.000330296	0.0207913	0.158868	0.52415	ncRNA	lncRNA	8D	27743157	27745616	uncharacterized LOC121242626				J.microcarpa	PHY
121240228	1.9185	3.53814	3.60959	0.000776508	0.0279703	-0.619439	0.495679	mRNA		7S	9596686	9597943	fasciclin-like arabinogalactan protein 12	108983967	5	anchored component of plasma membrane	J.microcarpa	PHY
121263476	-1.91815	0.954961	-3.66431	0.000659592	0.0267283	-0.670439	0.501315	mRNA		4S	13859605	13865006	uncharacterized LOC121263476	109006001	10	nucleus	J.microcarpa	PHY
121262787	1.91178	3.49497	4.53024	4.42098e-05	0.00848785	1.68459	0.582319	mRNA		4S	18149090	18151238	ABC transporter G family member 4-like	109018276	8	plasma membrane	J.microcarpa	PHY
108990057	1.90647	1.86046	3.20383	0.00251381	0.0422615	-1.62898	0.451896	mRNA		14	11960787	11961957	fasciclin-like arabinogalactan protein 12			anchored component of plasma membrane	J.regia	PHY
121252767	1.90519	4.78059	3.82933	0.000400735	0.0223006	-0.0538292	0.517932	mRNA		2S	33506921	33512210	cellulose synthase A catalytic subunit 4 [UDP-forming]-like	108981218	10	plasma membrane	J.microcarpa	PHY
121260720	1.90394	4.08242	5.33386	3.12274e-06	0.00214119	4.03392	0.644696	mRNA		4D	26735495	26741653	probable alpha-amylase 2	108984526	11	nucleus	J.microcarpa	PHY
121260720	1.90394	4.08242	5.33386	3.12274e-06	0.00214119	4.03392	0.644696	mRNA		4D	26735703	26741602	probable alpha-amylase 2	108984526	11	nucleus	J.microcarpa	PHY
109006001	-1.89946	11.1373	-5.49878	1.79445e-06	0.00156598	4.93151	0.656122	mRNA		10	16074843	16079701	uncharacterized LOC109006001			nucleus	J.regia	PHY
121250971	1.89798	2.77211	4.08254	0.000183472	0.0166124	0.507358	0.542331	mRNA		2D	33330891	33333508	transcription factor MYB123-like	109008746	1	nucleus	J.microcarpa	PHY
109005068	1.89775	2.52099	3.81465	0.00041905	0.0227259	-0.141406	0.516477	mRNA		12	24818013	24827517	protein NETWORKED 1A-like			nucleus	J.regia	PHY
109000498	-1.89151	1.67492	-3.15027	0.00292071	0.0449076	-1.68464	0.445853	mRNA		8	8843680	8846611	transcription factor PIF3-like			nucleus	J.regia	PHY
108983969	1.88763	2.55222	3.98859	0.000245708	0.0182895	0.24686	0.533432	mRNA		5	10176725	10177878	fasciclin-like arabinogalactan protein 12			anchored component of plasma membrane	J.regia	PHY
121254690	1.87227	62.5138	3.14304	0.00298013	0.0452964	-2.08676	0.445034	mRNA		3D	11557169	11559471	expansin-A10-like	109009903	13	extracellular space	J.microcarpa	PHY
109001005	-1.87012	6.30962	-5.06829	7.575e-06	0.00349329	3.56761	0.625346	mRNA		8	672024	674834	phospholipid hydroperoxide glutathione peroxidase 1, chloroplastic-like			mitochondrion	J.regia	PHY
121243029	-1.85786	5.55089	-4.54566	4.20607e-05	0.00832499	2.02859	0.583626	mRNA		8D	14027764	14031025	sucrose transport protein-like	108994546	6	plasma membrane	J.microcarpa	PHY
108980010	-1.85764	9.96419	-3.45415	0.00122711	0.0326305	-1.02297	0.479322	mRNA		12	31003708	31005633	taxadien-5-alpha-ol O-acetyltransferase-like			nucleus	J.regia	PHY
108985651	1.85635	2.39323	3.30266	0.00189973	0.0381813	-1.35025	0.462885	mRNA		10	18411324	18414961	probable pectinesterase/pectinesterase inhibitor 54			extracellular space	J.regia	PHY
108985651	1.85635	2.39323	3.30266	0.00189973	0.0381813	-1.35025	0.462885	mRNA		10	18411377	18414902	probable pectinesterase/pectinesterase inhibitor 54			extracellular space	J.regia	PHY
109018755	-1.85588	2.66149	-4.052	0.0002018	0.0173224	0.50925	0.539458	mRNA		15	7787479	7798430	probable disease resistance protein At4g27220			nucleus	J.regia	PHY
109004005	1.85028	89.3584	3.08592	0.00349181	0.0478786	-2.17746	0.438512	mRNA		13	27059893	27064243	1,4-dihydroxy-2-naphthoyl-CoA synthase, peroxisomal-like			cytoplasm	J.regia	PHY
109004005	1.85028	89.3584	3.08592	0.00349181	0.0478786	-2.17746	0.438512	mRNA		13	27059904	27064243	1,4-dihydroxy-2-naphthoyl-CoA synthase, peroxisomal-like			cytoplasm	J.regia	PHY
121234763	1.84908	7.79053	3.17525	0.0027237	0.0436132	-1.61266	0.44868	mRNA		6D	33423666	33424459	pEARLI1-like lipid transfer protein 3	109011537	2	plasma membrane	J.microcarpa	PHY
108989947	-1.84903	3.28462	-3.88614	0.000336866	0.0208819	0.146325	0.523522	mRNA		5	1779490	1781237	cytochrome P450 71D8-like			endomembrane system	J.regia	PHY
121246979	1.8404	4.27075	4.02108	0.000222164	0.0178466	0.450932	0.53653	mRNA		1S	27143242	27146484	aspartyl protease family protein At5g10770-like	109010997	12	extracellular space	J.microcarpa	PHY
109004006	1.83472	86.9178	3.3269	0.00177255	0.0373148	-1.53494	0.465547	mRNA		13	27025503	27030718	1,4-dihydroxy-2-naphthoyl-CoA synthase, peroxisomal-like			chloroplast	J.regia	PHY
121268005	-1.83328	10.3901	-3.8901	0.000332807	0.0208129	0.171003	0.523908	mRNA		5S	1983706	1985126	F-box/kelch-repeat protein At1g15670-like	108985116	4	nucleus	J.microcarpa	PHY
108994979	1.83047	3.36433	3.75503	0.000502088	0.0243297	-0.237691	0.510522	mRNA		7	34639939	34641566	protein SRG1			cytoplasm	J.regia	PHY
109020529	-1.82867	11.5369	-3.96541	0.000263962	0.0186801	0.366642	0.531209	mRNA		8	5795588	5799205	beta carbonic anhydrase 5, chloroplastic-like			chloroplast thylakoid membrane	J.regia	PHY
109008945	-1.82511	13.3612	-3.45963	0.00120766	0.0325733	-1.07524	0.479907	mRNA		10	1802256	1805809	protein NRT1/ PTR FAMILY 5.8-like			endomembrane system	J.regia	PHY
121243092	1.82304	3.55549	4.27297	0.000100752	0.0128956	1.09384	0.559824	mRNA		8D	1304544	1309999	putative laccase-9	109002896	6	extracellular space	J.microcarpa	PHY
121266546	1.81731	3.09767	4.14102	0.000152782	0.0157702	0.735001	0.54778	mRNA		5D	2552083	2553773	peroxidase A2-like	109011944	3	extracellular space	J.microcarpa	PHY
108993161	1.81326	7.08692	3.51721	0.0010203	0.0306902	-0.781884	0.48602	mRNA		15	18995517	19001749	cellulose synthase A catalytic subunit 7 [UDP-forming]			plasma membrane	J.regia	PHY
108996010	1.80695	7.14397	3.06445	0.00370462	0.0492214	-1.88008	0.436043	mRNA		1	43609689	43615307	cellulose synthase A catalytic subunit 4 [UDP-forming]-like			plasma membrane	J.regia	PHY
121264133	1.80383	2.8144	3.23015	0.00233405	0.041339	-1.52383	0.454843	mRNA		5D	28338666	28340452	fasciclin-like arabinogalactan protein 11	109011166	3	plasma membrane	J.microcarpa	PHY
108992682	1.79386	4.72108	3.83219	0.000397256	0.0222359	0.0034776	0.518215	mRNA		1	39803794	39815989	ABC transporter G family member 32			plasma membrane	J.regia	PHY
109000736	-1.79339	1.93391	-4.13428	0.000156045	0.0159357	0.697425	0.547156	mRNA		10	37419208	37427684	protein NOI4-like			extracellular space	J.regia	PHY
109001928	-1.79205	9.31242	-4.75224	2.14786e-05	0.00597633	2.67217	0.600714	mRNA		9	18325709	18328728	caffeic acid 3-O-methyltransferase 1-like			cytoplasm	J.regia	PHY
121255823	1.78883	108.823	3.74865	0.000511869	0.024413	-0.416763	0.509879	mRNA		3D	25419038	25424300	1,4-dihydroxy-2-naphthoyl-CoA synthase, peroxisomal-like	109004006	13	chloroplast	J.microcarpa	PHY
121255823	1.78883	108.823	3.74865	0.000511869	0.024413	-0.416763	0.509879	mRNA		3D	25419038	25424285	1,4-dihydroxy-2-naphthoyl-CoA synthase, peroxisomal-like	109004006	13	chloroplast	J.microcarpa	PHY
121243929	1.78428	9.7715	3.40302	0.00142361	0.034165	-1.06791	0.473829	mRNA		8S	18389158	18395412	cellulose synthase A catalytic subunit 7 [UDP-forming]	108993161	15	plasma membrane	J.microcarpa	PHY
121248920	-1.78313	27.2898	-4.67201	2.79107e-05	0.00695919	2.37244	0.594173	mRNA		1D	38891534	38895429	homocysteine S-methyltransferase 3-like	108989475	7	cytoplasm	J.microcarpa	PHY
121261975	-1.78201	9.8153	-4.53339	4.37626e-05	0.00848685	2.0204	0.582586	mRNA		1D	43084991	43086299	dynein light chain 1, cytoplasmic	109003709	7	nucleus	J.microcarpa	PHY
109012041	-1.76591	8.89486	-3.77656	0.000470422	0.0237879	-0.125871	0.512681	mRNA		4	2732552	2735397	uncharacterized protein DDB_G0271670-like			nucleus	J.regia	PHY
108990053	1.76451	2.55557	3.3152	0.00183287	0.0376997	-1.32348	0.464264	mRNA		14	12079516	12080729	fasciclin-like arabinogalactan protein 12			anchored component of plasma membrane	J.regia	PHY
121257348	1.75977	3.27506	3.33321	0.00174074	0.0371752	-1.25594	0.466239	mRNA		3S	21314839	21320268	65-kDa microtubule-associated protein 8-like	108982514	16	nucleus	J.microcarpa	PHY
121243094	1.75765	5.53335	3.58266	0.00084112	0.0288156	-0.638739	0.492881	mRNA		8D	1273819	1283573	uncharacterized LOC121243094	109013369	6	extracellular space	J.microcarpa	PHY
121249738	-1.75658	58.3552	-4.88125	1.40624e-05	0.00475897	2.99975	0.610985	ncRNA	lncRNA	2D	1880716	1881729	uncharacterized LOC121249738				J.microcarpa	PHY
121258705	1.74287	0.67555	3.09146	0.00343875	0.0476338	-2.14733	0.439148	mRNA		3S	27604495	27607665	protein NRT1/ PTR FAMILY 4.3-like	109017813	16	plasma membrane	J.microcarpa	PHY
108988188	1.74278	26.8513	3.96041	0.000268069	0.0187834	0.242248	0.530728	mRNA		1	7015789	7018121	vegetative cell wall protein gp1			extracellular space	J.regia	PHY
121256375	1.74236	2.90349	4.30636	9.06146e-05	0.0123384	1.09551	0.562816	mRNA		3D	8401555	8403271	uncharacterized LOC121256375	108984354	13	endomembrane system	J.microcarpa	PHY
108991342	1.7384	3.69329	3.12464	0.00313675	0.0462538	-1.73617	0.44294	mRNA		11	29797740	29799379	transcription factor bHLH93-like			nucleus	J.regia	PHY
108991077	-1.73535	5.5291	-3.89342	0.000329438	0.0207913	0.198063	0.524233	mRNA		3	12812457	12815875	protein SRG1-like			cytoplasm	J.regia	PHY
108996038	1.73147	2.92857	3.18296	0.0026655	0.0434422	-1.59938	0.449549	mRNA		1	42283055	42284090	photosystem II reaction center W protein, chloroplastic-like			chloroplast thylakoid membrane	J.regia	PHY
108990052	1.73103	4.91735	3.31615	0.00182793	0.0376997	-1.29149	0.464368	mRNA		14	11936885	11938152	fasciclin-like arabinogalactan protein 12			anchored component of plasma membrane	J.regia	PHY
109018238	1.73005	4.19742	3.56856	0.000876963	0.0288156	-0.67628	0.491411	mRNA		3	9923025	9926311	premnaspirodiene oxygenase-like			endomembrane system	J.regia	PHY
121240208	1.72692	4.83822	3.61601	0.00076181	0.0276484	-0.570546	0.496344	mRNA		7S	9577602	9579005	fasciclin-like arabinogalactan protein 12	108983968	5	anchored component of plasma membrane	J.microcarpa	PHY
121242390	1.71887	3.32009	3.98992	0.000244694	0.0182895	0.354891	0.533559	mRNA		1D	33171850	33172643	classical arabinogalactan protein 25-like	108995041	7	plasma membrane	J.microcarpa	PHY
121263687	-1.70923	12.3174	-4.40428	6.62954e-05	0.0108787	1.63248	0.571465	mRNA		4S	586816	589618	phospholipid hydroperoxide glutathione peroxidase 1, chloroplastic-like	109001005	8	mitochondrion	J.microcarpa	PHY
108997485	1.7001	2.24894	3.10915	0.00327445	0.0468038	-1.78486	0.441173	mRNA		9	20054000	20056381	tubulin beta chain-like			cytoplasm	J.regia	PHY
121259394	-1.68249	2.6258	-3.35594	0.00163077	0.0363031	-1.18651	0.468722	mRNA		4D	34889269	34913229	WRKY transcription factor 18-like	109005228	11	nucleus	J.microcarpa	PHY
121238289	1.68197	4.1446	3.3	0.00191421	0.0382363	-1.33762	0.462592	mRNA		7D	11719291	11720669	fasciclin-like arabinogalactan protein 12	108990052	14	anchored component of plasma membrane	J.microcarpa	PHY
121249291	-1.67919	16.4928	-4.61628	3.34579e-05	0.00746927	2.25927	0.589558	mRNA		2D	15009652	15010269	uncharacterized LOC121249291	109013280	1	nucleus	J.microcarpa	PHY
109009903	1.67899	60.7998	3.39153	0.00147174	0.0347979	-1.43765	0.472586	mRNA		13	11711146	11713365	expansin-A1-like			extracellular space	J.regia	PHY
121268533	-1.67892	13.4147	-3.6967	0.000598555	0.0257084	-0.378074	0.504622	mRNA		5S	10984111	10986960	bidirectional sugar transporter SWEET2a-like	108987476	4	endomembrane system	J.microcarpa	PHY
121268533	-1.67892	13.4147	-3.6967	0.000598555	0.0257084	-0.378074	0.504622	mRNA		5S	10984111	10986905	bidirectional sugar transporter SWEET2a-like	108987476	4	endomembrane system	J.microcarpa	PHY
121253236	1.67494	4.36854	3.49458	0.00109037	0.031448	-0.850951	0.483625	mRNA		2S	31997825	31999656	aspartic proteinase nepenthesin-1-like	108982010	10	plasma membrane	J.microcarpa	PHY
121244515	1.64505	2.75326	3.86828	0.000355801	0.0212144	0.00614849	0.521772	mRNA		1S	20100955	20102155	2-hydroxyisoflavanone dehydratase-like	109005866	12	nucleus	J.microcarpa	PHY
121250368	1.64184	4.14054	3.97213	0.000258541	0.0186462	0.353014	0.531854	mRNA		2D	5826092	5827990	GDSL esterase/lipase At5g37690	108988213	1	anchored component of plasma membrane	J.microcarpa	PHY
121250368	1.64184	4.14054	3.97213	0.000258541	0.0186462	0.353014	0.531854	mRNA		2D	5826093	5828765	GDSL esterase/lipase At5g37690	108988213	1	anchored component of plasma membrane	J.microcarpa	PHY
121258530	1.6392	2.72414	3.17255	0.00274441	0.043663	-1.64385	0.448374	mRNA		3S	4640919	4642059	ethylene-responsive transcription factor ERF014-like	108992157	16	nucleus	J.microcarpa	PHY
121234152	-1.63732	7.09415	-3.87758	0.000345819	0.0210333	0.152802	0.522684	ncRNA	lncRNA	6D	23871557	23877296	uncharacterized LOC121234152				J.microcarpa	PHY
108982143	-1.63335	14.8053	-3.8936	0.000329256	0.0207913	0.0749177	0.52425	mRNA		12	8537584	8542475	two-component response regulator-like APRR9			nucleus	J.regia	PHY
108982143	-1.63335	14.8053	-3.8936	0.000329256	0.0207913	0.0749177	0.52425	mRNA		12	8537585	8542475	two-component response regulator-like APRR9			nucleus	J.regia	PHY
121242825	1.62957	3.90299	4.62588	3.2431e-05	0.00746927	2.11661	0.590357	mRNA		8D	12078052	12082159	cytochrome P450 734A1-like	108995558	6	endomembrane system	J.microcarpa	PHY
121242825	1.62957	3.90299	4.62588	3.2431e-05	0.00746927	2.11661	0.590357	mRNA		8D	12078052	12082137	cytochrome P450 734A1-like	108995558	6	endomembrane system	J.microcarpa	PHY
121256175	-1.62732	1.61362	-3.74011	0.000525234	0.0247156	-0.324258	0.509019	misc_RNA		3D	30344402	30346955	uncharacterized LOC121256175	108996629	13	extracellular space	J.microcarpa	PHY
121256175	-1.62732	1.61362	-3.74011	0.000525234	0.0247156	-0.324258	0.509019	misc_RNA		3D	30344409	30346959	uncharacterized LOC121256175	108996629	13	extracellular space	J.microcarpa	PHY
121256175	-1.62732	1.61362	-3.74011	0.000525234	0.0247156	-0.324258	0.509019	mRNA		3D	30344913	30346957	uncharacterized LOC121256175	108996629	13	extracellular space	J.microcarpa	PHY
108984033	1.61254	4.47131	4.07828	0.000185925	0.0166124	0.616136	0.541932	mRNA		12	29038843	29043594	probable pectate lyase 18			anchored component of plasma membrane	J.regia	PHY
121259825	1.60544	3.79003	3.57175	0.000868718	0.0288156	-0.652803	0.491745	ncRNA	lncRNA	4D	25052301	25053196	uncharacterized LOC121259825				J.microcarpa	PHY
108984354	1.60192	5.27979	3.2912	0.00196286	0.0383122	-1.34949	0.461621	mRNA		13	8691436	8692764	proline-rich protein 4-like			extracellular space	J.regia	PHY
109013750	-1.60095	5.64072	-4.847	1.57402e-05	0.00475897	2.87825	0.608287	mRNA		5	21116756	21120057	uncharacterized LOC109013750			nucleus	J.regia	PHY
121244115	-1.59865	2.89373	-3.15783	0.0028597	0.0446302	-1.65247	0.44671	mRNA		8S	2107483	2111877	wall-associated receptor kinase 2-like	109008248	15	plasma membrane	J.microcarpa	PHY
108992047	1.59857	4.47276	3.42587	0.00133236	0.0334639	-1.0266	0.47629	mRNA		11	8520280	8526944	beta-galactosidase 3-like			extracellular space	J.regia	PHY
108979130	-1.59845	11.7531	-4.02199	0.000221536	0.0178466	0.513161	0.536616	mRNA		7	11706000	11707705	homeobox-leucine zipper protein ATHB-12-like			nucleus	J.regia	PHY
121243752	1.59579	6.31937	3.57531	0.000859629	0.0288156	-0.647099	0.492115	mRNA		8D	1258808	1263052	laccase-14-like	109013368	6	extracellular space	J.microcarpa	PHY
121252065	-1.5952	6.39969	-3.15019	0.00292138	0.0449076	-1.72741	0.445844	mRNA		2S	7960882	7963890	probable WRKY transcription factor 51	108989105	10	nucleus	J.microcarpa	PHY
121242773	-1.59401	12.7849	-3.51716	0.00102045	0.0306902	-0.975268	0.486014	mRNA		8D	10921703	10923913	cytochrome P450 CYP82D47-like	109019465	6	endomembrane system	J.microcarpa	PHY
121251134	1.59058	2.96642	3.63352	0.000723109	0.0271738	-0.53816	0.498152	mRNA		2D	3904304	3908112	protein SIEVE ELEMENT OCCLUSION B-like	109009659	1	endomembrane system	J.microcarpa	PHY
121239683	1.58781	5.84121	4.11212	0.000167263	0.0161371	0.80713	0.545097	mRNA		7D	11682163	11684921	zinc finger protein BALDIBIS-like	108990126	14	nucleus	J.microcarpa	PHY
109005035	-1.58453	22.4243	-3.53977	0.00095477	0.0300995	-0.95295	0.488395	mRNA		12	25088332	25094204	probable uridine nucleosidase 2			cytoplasm	J.regia	PHY
121248230	1.5829	2.72815	3.10493	0.00331297	0.0469813	-1.78403	0.44069	mRNA		2D	7053886	7056825	COBRA-like protein 4	108988243	1	anchored component of plasma membrane	J.microcarpa	PHY
109013393	-1.57262	5.69335	-3.69238	0.000606365	0.0258702	-0.331232	0.504183	mRNA			10391	15596	lipoxygenase 6, chloroplastic			nucleus	J.regia	PHY
109011164	1.57023	3.42084	3.10532	0.00330939	0.0469813	-1.77564	0.440735	mRNA		3	27521199	27522188	fasciclin-like arabinogalactan protein 11			anchored component of plasma membrane	J.regia	PHY
121249830	1.5682	2.64264	3.15507	0.00288183	0.0448003	-1.67396	0.446398	mRNA		1D	1538944	1540341	protein IRX15-LIKE	109009104	7	plasma membrane	J.microcarpa	PHY
109021202	-1.56819	35.2573	-3.93793	0.000287311	0.0194915	0.128699	0.528559	mRNA		2	25571273	25572650	uncharacterized LOC109021202			chloroplast	J.regia	PHY
121253661	-1.56158	24.0402	-3.60515	0.000786822	0.0281307	-0.801115	0.495219	mRNA		2S	27824877	27825791	uncharacterized LOC121253661	109002836	10	nucleus	J.microcarpa	PHY
109012599	-1.55899	3.38839	-3.07382	0.00361025	0.0485727	-1.85422	0.437122	mRNA		5	3581099	3592776	thaumatin-like protein 1b			nucleus	J.regia	PHY
109012599	-1.55899	3.38839	-3.07382	0.00361025	0.0485727	-1.85422	0.437122	mRNA		5	3581099	3592742	thaumatin-like protein 1b			nucleus	J.regia	PHY
121246460	-1.538	17.5134	-3.09272	0.00342681	0.0475715	-2.0904	0.439292	mRNA		1S	29170371	29175684	uncharacterized LOC121246460	109012017	12	nucleus	J.microcarpa	PHY
109006302	-1.53435	51.7164	-4.83387	1.64345e-05	0.00485426	2.84061	0.607248	ncRNA	lncRNA	1	2361577	2362910	uncharacterized LOC109006302				J.regia	PHY
108997823	-1.53371	21.8718	-4.48663	5.08868e-05	0.00939399	1.78802	0.578596	mRNA		5	13932409	13937996	NAC domain-containing protein 40-like			plasma membrane	J.regia	PHY
108984319	-1.53314	15.8418	-4.08537	0.000181855	0.0166124	0.633216	0.542597	mRNA		7	41782063	41784196	F-box/kelch-repeat protein SKIP20-like			nucleus	J.regia	PHY
109020237	1.53311	3.10093	3.49789	0.00107982	0.0313164	-0.860443	0.483977	mRNA		7	16614926	16627444	uncharacterized LOC109020237			nucleus	J.regia	PHY
108991766	-1.53301	3.97938	-3.09392	0.00341546	0.0474482	-1.82737	0.43943	mRNA		7	52127762	52130135	probable WRKY transcription factor 70			nucleus	J.regia	PHY
108991766	-1.53301	3.97938	-3.09392	0.00341546	0.0474482	-1.82737	0.43943	mRNA		7	52127762	52130133	probable WRKY transcription factor 70			nucleus	J.regia	PHY
108997452	1.53217	3.57024	3.24296	0.00225107	0.0406051	-1.46128	0.456271	mRNA		13	7514520	7516795	cysteine protease XCP1-like			endomembrane system	J.regia	PHY
121238752	-1.53116	19.651	-4.20923	0.000123265	0.0140465	0.994106	0.554049	mRNA		1D	12312550	12314219	homeobox-leucine zipper protein ATHB-12	108979130	7	nucleus	J.microcarpa	PHY
109012844	1.52931	2.96439	3.05814	0.00376946	0.0496364	-1.8864	0.435315	mRNA		8	906153	907323	ethylene-responsive transcription factor ERF003-like			chloroplast	J.regia	PHY
109006718	1.52319	2.26564	3.10929	0.00327317	0.0468038	-1.78855	0.441189	mRNA		16	22858936	22863736	probable beta-1,4-xylosyltransferase IRX10			extracellular space	J.regia	PHY
108987341	1.51707	6.28372	3.52173	0.00100685	0.0306902	-0.772772	0.486496	mRNA		7	25975144	25978896	probably inactive leucine-rich repeat receptor-like protein kinase At3g28040			plasma membrane	J.regia	PHY
108982222	-1.51443	14.4038	-3.34389	0.00168823	0.0367766	-1.32449	0.467407	mRNA		3	4363710	4364606	sigma factor binding protein 1, chloroplastic-like			nucleus	J.regia	PHY
108996006	-1.51185	1.27031	-3.32953	0.00175921	0.0372221	-1.30938	0.465836	mRNA		1	42839270	42840967	1-aminocyclopropane-1-carboxylate oxidase homolog 1-like			cytoplasm	J.regia	PHY
109005065	-1.51128	8.18252	-3.9289	0.00029541	0.0196689	0.283506	0.527684	mRNA		12	24846141	24851427	homocysteine S-methyltransferase 3			cytoplasm	J.regia	PHY
108988265	1.50844	3.96395	3.53278	0.000974628	0.0304018	-0.775307	0.48766	mRNA		5	363848	370899	DNA topoisomerase 2			nucleus	J.regia	PHY
108988265	1.50844	3.96395	3.53278	0.000974628	0.0304018	-0.775307	0.48766	mRNA		5	363849	370899	DNA topoisomerase 2			nucleus	J.regia	PHY
121265156	-1.50804	2.8713	-3.19818	0.00255405	0.0426476	-1.55802	0.451261	mRNA		1D	8407120	8411629	ubiquitin-conjugating enzyme E2 4-like	109021528	7	nucleus	J.microcarpa	PHY
109008521	-1.50247	2.97075	-3.29633	0.00193435	0.0382867	-1.32546	0.462187	mRNA		14	4659387	4662593	dimethylnonatriene synthase-like			endomembrane system	J.regia	PHY
121263330	-1.49876	18.9601	-4.6011	3.51483e-05	0.00766831	2.16185	0.58829	mRNA		4S	8808252	8810126	uncharacterized LOC121263330	109000495	8	nucleus	J.microcarpa	PHY
121242533	1.49622	2.45688	3.27853	0.00203497	0.0387979	-1.39783	0.460221	mRNA		8D	31937268	31944203	amino acid permease 6-like	108992114	6	plasma membrane	J.microcarpa	PHY
109001675	1.49609	1.88221	3.45305	0.00123107	0.0326454	-1.04714	0.479204	mRNA		14	27809572	27810369	dirigent protein 22-like			extracellular space	J.regia	PHY
121252727	-1.4928	8.70016	-5.90305	4.57598e-07	0.000668626	6.19018	0.682326	mRNA		2S	1856192	1862598	potassium transporter 8-like	108997092	10	plasma membrane	J.microcarpa	PHY
118343667	-1.49143	3.03882	-4.30831	9.00565e-05	0.0123384	1.23405	0.56299	mRNA		1	10393021	10397384	uncharacterized LOC118343667			nucleus	J.regia	PHY
108997696	1.48142	59.7387	3.17567	0.0027205	0.0436132	-1.97737	0.448727	mRNA		11	4400712	4403385	tubulin alpha-1 chain-like			cytoplasm	J.regia	PHY
121250196	1.4798	5.46521	3.15245	0.00290296	0.0449076	-1.66733	0.446101	mRNA		2D	38095362	38107724	ABC transporter G family member 32	108992682	1	plasma membrane	J.microcarpa	PHY
121250196	1.4798	5.46521	3.15245	0.00290296	0.0449076	-1.66733	0.446101	mRNA		2D	38095362	38107544	ABC transporter G family member 32	108992682	1	plasma membrane	J.microcarpa	PHY
121246278	-1.47508	21.2223	-3.71504	0.000566455	0.0250769	-0.50014	0.506484	mRNA		1S	8193319	8198359	two-component response regulator-like APRR9	108982143	12	nucleus	J.microcarpa	PHY
121262358	-1.47365	244.746	-4.127	0.000159646	0.0159451	0.75811	0.546481	mRNA		4S	25724986	25726942	dormancy-associated protein homolog 3-like	109006840	8	nucleus	J.microcarpa	PHY
108993437	1.47084	3.55507	3.9885	0.000245777	0.0182895	0.3809	0.533423	mRNA		13	6586808	6589238	monooxygenase 2-like			cytoplasm	J.regia	PHY
109013368	1.4702	4.64457	3.18512	0.00264941	0.043401	-1.59005	0.449792	mRNA		6	1217788	1221344	laccase-14-like			extracellular space	J.regia	PHY
108994831	1.46861	12.1884	3.05732	0.00377802	0.049647	-1.92345	0.43522	mRNA		12	19942170	19944489	chitinase-like protein 2			extracellular space	J.regia	PHY
109011944	1.46786	6.652	3.63734	0.000714926	0.0271738	-0.473508	0.498545	mRNA		3	2585632	2587280	peroxidase A2-like			extracellular space	J.regia	PHY
108985833	1.46199	4.95263	3.25312	0.00218717	0.0399159	-1.4286	0.457403	mRNA		14	21716503	21718899	uncharacterized LOC108985833			extracellular space	J.regia	PHY
121239455	-1.45935	7.08424	-3.71479	0.000566872	0.0250769	-0.29399	0.50646	mRNA		7D	4486713	4487636	uncharacterized LOC121239455	109008509	14	nucleus	J.microcarpa	PHY
121234571	1.45396	4.43319	3.35719	0.00162493	0.0363031	-1.18318	0.468858	mRNA		6D	37285159	37291915	kinesin-like protein KIN-12F	108984942	2	chloroplast	J.microcarpa	PHY
109011755	1.44538	2.9858	3.51554	0.00102533	0.0306902	-0.82589	0.485843	mRNA		11	75122	94867	protein PIN-LIKES 3-like			plasma membrane	J.regia	PHY
109011755	1.44538	2.9858	3.51554	0.00102533	0.0306902	-0.82589	0.485843	mRNA		11	75122	94863	protein PIN-LIKES 3-like			plasma membrane	J.regia	PHY
121268181	1.44403	4.02731	3.63996	0.000709356	0.0271738	-0.50783	0.498815	mRNA		5S	345254	348364	leucine-rich repeat receptor-like protein kinase PXC1	109002761	4	plasma membrane	J.microcarpa	PHY
121243213	1.441	3.48221	3.33113	0.00175116	0.0372221	-1.25281	0.466012	mRNA		8D	29378655	29381600	uncharacterized GPI-anchored protein At4g28100-like	109020432	6	anchored component of plasma membrane	J.microcarpa	PHY
108980314	1.43849	8.61993	3.17464	0.00272839	0.043652	-1.64197	0.44861	mRNA		14	7441114	7443066	cytochrome P450 86A1			endomembrane system	J.regia	PHY
108992749	1.43499	2.55091	4.00089	0.000236519	0.0181637	0.344843	0.534608	mRNA		3	9322502	9324264	1-aminocyclopropane-1-carboxylate oxidase			cytoplasm	J.regia	PHY
121243093	1.4321	7.68377	3.09234	0.00343036	0.0475774	-1.80756	0.439249	mRNA		8D	1290381	1294333	laccase-14-like	109013371	6	extracellular space	J.microcarpa	PHY
109006840	-1.43166	261.365	-3.97598	0.000255484	0.0185797	0.323994	0.532223	misc_RNA		8	28642679	28645414	dormancy-associated protein homolog 3-like			nucleus	J.regia	PHY
109006840	-1.43166	261.365	-3.97598	0.000255484	0.0185797	0.323994	0.532223	mRNA		8	28642679	28644752	dormancy-associated protein homolog 3-like			nucleus	J.regia	PHY
108989475	-1.42927	48.9457	-3.57873	0.000850968	0.0288156	-0.889589	0.492472	mRNA		7	41145299	41150413	homocysteine S-methyltransferase 3-like			cytoplasm	J.regia	PHY
108980281	1.41726	5.69545	3.44493	0.00126051	0.0328366	-0.963996	0.478336	mRNA		7	37913906	37918044	serine carboxypeptidase-like 13			plasma membrane	J.regia	PHY
109012310	1.41519	41.0563	3.72297	0.000553089	0.0250769	-0.493944	0.507288	mRNA		14	1315885	1318926	aspartyl protease AED3-like			extracellular space	J.regia	PHY
109001454	1.41475	3.60674	3.16636	0.00279231	0.0439063	-1.63311	0.447676	mRNA		1	23172427	23173447	protein E6-like			extracellular space	J.regia	PHY
121250043	-1.40935	9.1839	-3.76463	0.000487729	0.0238875	-0.203916	0.511485	mRNA		2D	12177027	12179577	trihelix transcription factor DF1-like	108996329	1	nucleus	J.microcarpa	PHY
109010778	1.4088	3.43142	3.21501	0.00243592	0.0417937	-1.52058	0.453149	mRNA		7	16858047	16859085	cell wall / vacuolar inhibitor of fructosidase 1			organelle membrane	J.regia	PHY
108984105	-1.40514	37.1121	-5.26447	3.93942e-06	0.00236353	4.19381	0.639754	ncRNA	lncRNA	1	2391456	2392467	uncharacterized LOC108984105				J.regia	PHY
121242989	-1.40335	4.14411	-3.82964	0.000400353	0.0223006	0.0312281	0.517963	ncRNA	lncRNA	8D	11359626	11365464	uncharacterized LOC121242989				J.microcarpa	PHY
121242989	-1.40335	4.14411	-3.82964	0.000400353	0.0223006	0.0312281	0.517963	ncRNA	lncRNA	8D	11359626	11365463	uncharacterized LOC121242989				J.microcarpa	PHY
121242989	-1.40335	4.14411	-3.82964	0.000400353	0.0223006	0.0312281	0.517963	ncRNA	lncRNA	8D	11359626	11365462	uncharacterized LOC121242989				J.microcarpa	PHY
121242989	-1.40335	4.14411	-3.82964	0.000400353	0.0223006	0.0312281	0.517963	ncRNA	lncRNA	8D	11360382	11365463	uncharacterized LOC121242989				J.microcarpa	PHY
121237955	-1.39965	23.7851	-3.07841	0.00356487	0.0483115	-2.20652	0.43765	mRNA		6S	19315347	19316276	21 kDa protein-like	108984668	9	extracellular space	J.microcarpa	PHY
121268366	1.39695	4.21982	3.52289	0.00100342	0.0306902	-0.782472	0.486618	mRNA		5S	2537275	2540517	probably inactive leucine-rich repeat receptor-like protein kinase At5g06940	109004600	4	plasma membrane	J.microcarpa	PHY
108982010	1.39386	6.3847	3.12586	0.00312607	0.0462538	-1.73311	0.443079	mRNA		10	34754131	34755971	aspartic proteinase nepenthesin-1			plasma membrane	J.regia	PHY
108984776	-1.39194	17.3857	-3.52601	0.000994232	0.0306885	-0.996909	0.486948	mRNA		3	828643	829561	putative phytosulfokines 6			extracellular space	J.regia	PHY
121238385	-1.39119	1.87555	-3.23562	0.00229823	0.0409721	-1.4832	0.455454	ncRNA	lncRNA	1D	18705690	18707212	uncharacterized LOC121238385				J.microcarpa	PHY
109001127	-1.39087	23.8905	-4.47216	5.33142e-05	0.00947759	1.74524	0.577352	mRNA		15	20035894	20037194	probable E3 ubiquitin-protein ligase RHY1A			nucleus	J.regia	PHY
121246654	-1.38973	6.66378	-4.4286	6.13225e-05	0.0101494	1.71287	0.573585	mRNA		1S	25345408	25347318	jacalin-related lectin 19-like	109007894	12	nucleus	J.microcarpa	PHY
121252437	-1.38769	7.486	-4.49276	4.98918e-05	0.00929974	1.90034	0.579121	mRNA		2S	7885796	7916590	uncharacterized LOC121252437	108980799	10	nucleus	J.microcarpa	PHY
121252437	-1.38769	7.486	-4.49276	4.98918e-05	0.00929974	1.90034	0.579121	mRNA		2S	7893695	7917019	uncharacterized LOC121252437	108980799	10	nucleus	J.microcarpa	PHY
121252437	-1.38769	7.486	-4.49276	4.98918e-05	0.00929974	1.90034	0.579121	mRNA		2S	7893695	7916590	uncharacterized LOC121252437	108980799	10	nucleus	J.microcarpa	PHY
121252437	-1.38769	7.486	-4.49276	4.98918e-05	0.00929974	1.90034	0.579121	mRNA		2S	7912221	7916590	uncharacterized LOC121252437	108980799	10	nucleus	J.microcarpa	PHY
121236007	1.38352	122.755	3.64015	0.000708961	0.0271738	-0.714845	0.498834	mRNA		6D	32286239	32288045	leucoanthocyanidin dioxygenase	109010746	2	cytoplasm	J.microcarpa	PHY
108986977	1.38323	5.29271	3.12117	0.00316709	0.0464622	-1.73668	0.442545	mRNA		13	5735327	5741151	protein DETOXIFICATION 46, chloroplastic-like			organelle membrane	J.regia	PHY
108998136	-1.37428	6.6837	-3.60726	0.000781903	0.0280594	-0.568874	0.495437	mRNA		6	30145397	30157755	synaptotagmin-5-like			endomembrane system	J.regia	PHY
109002836	-1.36695	29.3816	-3.54726	0.000933915	0.0297307	-0.98402	0.489181	mRNA		10	29938718	29939788	uncharacterized LOC109002836			nucleus	J.regia	PHY
109013255	1.36559	5.04699	3.17127	0.00275427	0.043738	-1.62095	0.44823	mRNA		1	14404212	14405440	heavy metal-associated isoprenylated plant protein 23			nucleus	J.regia	PHY
108989105	-1.36536	7.35529	-3.88666	0.000336339	0.0208819	0.177776	0.523572	mRNA		10	8738422	8741398	probable WRKY transcription factor 51			nucleus	J.regia	PHY
121243715	-1.36402	36.2502	-4.51873	4.5884e-05	0.00871031	1.84673	0.581339	mRNA		8D	34328282	34329668	temperature-induced lipocalin-1-like	109012906	6	nucleus	J.microcarpa	PHY
108985116	-1.36383	24.3933	-4.13117	0.000157574	0.0159451	0.701777	0.546868	mRNA		4	32633480	32634955	F-box/kelch-repeat protein At1g15670-like			nucleus	J.regia	PHY
109009929	1.36126	3.82939	3.21041	0.00246765	0.0418889	-1.53023	0.452634	mRNA		11	25513542	25516064	uncharacterized LOC109009929			nucleus	J.regia	PHY
121262004	-1.36038	3.99982	-3.63115	0.000728229	0.0271738	-0.490209	0.497908	mRNA		4S	8453492	8454635	protein RGF1 INDUCIBLE TRANSCRIPTION FACTOR 1-like	109007734	11	nucleus	J.microcarpa	PHY
121256745	-1.35508	13.2265	-3.44666	0.00125418	0.0327447	-1.11522	0.478521	mRNA		3D	31818929	31820740	cytochrome P450 89A2-like	109003786	13	endomembrane system	J.microcarpa	PHY
121252003	-1.35337	10.4438	-5.17779	5.2619e-06	0.00288638	3.97392	0.633469	mRNA		1D	37649215	37676838	1-aminocyclopropane-1-carboxylate oxidase homolog 1-like	109007166	7	nucleus	J.microcarpa	PHY
121252003	-1.35337	10.4438	-5.17779	5.2619e-06	0.00288638	3.97392	0.633469	mRNA		1D	37673694	37676860	1-aminocyclopropane-1-carboxylate oxidase homolog 1-like	109007166	7	nucleus	J.microcarpa	PHY
121259126	1.35335	6.11131	3.11937	0.00318291	0.0464622	-1.7497	0.44234	mRNA		4D	20142376	20144041	non-specific lipid transfer protein GPI-anchored 16	109018244	11	anchored component of plasma membrane	J.microcarpa	PHY
109005433	-1.35299	49.8583	-3.5748	0.00086092	0.0288156	-0.901865	0.492062	mRNA		7	42851936	42854540	dormancy-associated protein homolog 4			nucleus	J.regia	PHY
109005433	-1.35299	49.8583	-3.5748	0.00086092	0.0288156	-0.901865	0.492062	mRNA		7	42851936	42854516	dormancy-associated protein homolog 4			nucleus	J.regia	PHY
109006585	1.35275	3.58057	3.06472	0.00370188	0.0492214	-1.86568	0.436074	mRNA		16	24139514	24141824	thaumatin-like protein 1			anchored component of plasma membrane	J.regia	PHY
121239032	1.35142	5.45032	3.15759	0.0028616	0.0446302	-1.65406	0.446683	mRNA		1D	49188743	49192629	laccase-12-like	108991934	7	plasma membrane	J.microcarpa	PHY
121260416	1.34814	9.7833	4.59368	3.60036e-05	0.00768037	2.17621	0.58767	mRNA		4D	23559396	23564393	pectinesterase-like	108994228	11	plasma membrane	J.microcarpa	PHY
121264021	1.3466	3.96112	3.39218	0.00146896	0.034775	-1.09737	0.472657	mRNA		5D	33193909	33197133	glycerol-3-phosphate 2-O-acyltransferase 6-like	108994904	3	endomembrane system	J.microcarpa	PHY
121234029	-1.34596	16.3442	-4.28714	9.63234e-05	0.0128508	1.19064	0.561096	mRNA		6D	36608502	36609477	protein translation factor SUI1 homolog 2	108984136	2	nucleus	J.microcarpa	PHY
109016663	-1.34205	13.8631	-6.83711	1.91527e-08	7.35424e-05	9.25476	0.734087	mRNA		2	28474728	28477699	methionine gamma-lyase-like			cytoplasm	J.regia	PHY
108995063	1.34017	6.30239	3.71734	0.000562539	0.0250769	-0.26428	0.506718	mRNA		7	35690097	35696126	glutamine synthetase leaf isozyme, chloroplastic			chloroplast	J.regia	PHY
108995063	1.34017	6.30239	3.71734	0.000562539	0.0250769	-0.26428	0.506718	mRNA		7	35690097	35696099	glutamine synthetase leaf isozyme, chloroplastic			chloroplast	J.regia	PHY
109001162	1.33682	90.6886	4.04146	0.000208531	0.017462	0.411482	0.538462	mRNA		7	17610841	17613298	S-adenosylmethionine synthase 2			cytoplasm	J.regia	PHY
121268224	-1.33517	53.6245	-4.25405	0.00010698	0.013251	1.05267	0.558118	mRNA		5S	7020604	7021606	MYB-like transcription factor ETC1	108982093	4	chloroplast	J.microcarpa	PHY
121268224	-1.33517	53.6245	-4.25405	0.00010698	0.013251	1.05267	0.558118	mRNA		5S	7020604	7021472	MYB-like transcription factor ETC1	108982093	4	chloroplast	J.microcarpa	PHY
109010920	-1.33384	10.5626	-3.16084	0.0028358	0.0444245	-1.86443	0.44705	mRNA		11	22697337	22698875	EID1-like F-box protein 3			nucleus	J.regia	PHY
121266622	1.32959	6.18625	3.05551	0.0037968	0.0498597	-1.896	0.435012	mRNA		1D	35941143	35945244	serine carboxypeptidase-like 13	108980281	7	plasma membrane	J.microcarpa	PHY
[truncated: 2,009 more rows]

## Sheet: Nematode DEGs
GeneID	logFC	AveExpr	t	P.Value	adj.P.Val	B	R	feature	class	chromosome	start	end	name	Jr-GeneID	Jr-chromosome	Subcell_loc	Parent_haplotype	Analysis
[truncated: 28 more rows]

[truncated: 1 more sheets: Height DEGs]
