# Supplementary material for: Transcriptomic Evidence of a Link between Cell Wall Biogenesis, Pathogenesis, and Vigor in Walnut Root and Trunk Diseases
Source: Int J Mol Sci. 2024 Jan 11;25(2):931. doi: 10.3390/ijms25020931 (PMC10815794; doi:10.3390/ijms25020931)
Supplement: Supplementary file 1 [file ijms-25-00931-s001.zip › File S4.csv]

CAL_Wip_ID	genotype	Female_Parent	length_2Y	RLN_2Y	length_3Y	RLN_3Y	Over_length_3Y	Over_RLN_3Y	CG_Avg	PHY_Avg
29JM 11	29JM11	29.11	96.3	68.9	152.8	17.9			2.8	32.7045
JMS 12	JMS 12	29.11	63.4	26.7					3.4	26.299
MS1-36	MS1 36	31.01	24.33	1.29	37.5	34.1			1.5	15.97925
MS1-41	MS1 41	31.01	117.5	247.8	139.56	63.9			2.133333333	35.026275
MS1-56	MS1 56	31.01	44.33	16.4	44.94	13			1.075	19.5
MS1-122	MS1 122	31.01	149.33	3.7	173	68.9	100.56	26.7	3.3	39.7
STJM4	STJM 4	29.11	74.3	35.2					2.7675	31.5475
