# Supplementary material for: Transcriptomic Evidence of a Link between Cell Wall Biogenesis, Pathogenesis, and Vigor in Walnut Root and Trunk Diseases
Source: Int J Mol Sci. 2024 Jan 11;25(2):931. doi: 10.3390/ijms25020931 (PMC10815794; doi:10.3390/ijms25020931)
Supplement: Supplementary file 1 [file ijms-25-00931-s001.zip › File S5.csv]

Accession	GOids	GOterms	Score	Signal Peptide	Mitochondrion Transit Peptide	Chloroplast Transit Peptide	Transmembrane Alpha Helix	Transmembrane Beta Strand	GPI-anchor
XP_018805147.1	GO:0009507	C:chloroplast	1.0
XP_018805149.1	GO:0009507	C:chloroplast	0.65
XP_018805150.1	GO:0009507	C:chloroplast	1.0
XP_018805151.2	GO:0005634	C:nucleus	1.0
XP_018805155.1	GO:0005634	C:nucleus	1.0
XP_018805160.1	GO:0009507	C:chloroplast	0.97
XP_018805161.2	GO:0005634	C:nucleus	1.0
XP_018805168.1	GO:0005737	C:cytoplasm	0.7
XP_018805169.2	GO:0009507	C:chloroplast	0.82
XP_018805170.1	GO:0005634	C:nucleus	1.0
XP_018805175.1	GO:0005737	C:cytoplasm	0.7
XP_018805178.2	GO:0005634	C:nucleus	1.0
XP_018805179.1	GO:0005634	C:nucleus	1.0
XP_018805182.1	GO:0005615	C:extracellular space	1.0	1-23
XP_018805183.1	GO:0005615	C:extracellular space	0.77	1-24
XP_018805188.1	GO:0005737	C:cytoplasm	0.7
XP_018805189.1	GO:0005634	C:nucleus	1.0
XP_018805191.1	GO:0012505	C:endomembrane system	0.99				18-47;72-94;120-142;150-172;174-195;204-230;253-281
XP_018805192.1	GO:0012505	C:endomembrane system	1.0				17-47;73-96;107-125;127-146;158-185;208-236
XP_018805193.1	GO:0012505	C:endomembrane system	1.0				18-47;72-93;117-140;150-177;200-228
XP_018805194.1	GO:0005737	C:cytoplasm	0.7
XP_018805195.1	GO:0005634	C:nucleus	1.0
XP_018805196.1	GO:0005634	C:nucleus	1.0
XP_018805197.1	GO:0005886	C:plasma membrane	0.93				30-55;69-91;97-117;121-141;155-181;194-215;249-273;287-309;319-340;346-369;378-402;411-430
XP_018805198.1	GO:0005739	C:mitochondrion	0.72		1-41
XP_018805199.1	GO:0005634	C:nucleus	1.0
XP_018805200.1	GO:0005886	C:plasma membrane	0.97				7-26
XP_018805201.1	GO:0005634	C:nucleus	1.0
XP_018805202.1	GO:0005634	C:nucleus	1.0
XP_018805203.1	GO:0005634	C:nucleus	1.0
XP_018805204.1	GO:0005615	C:extracellular space	0.93	1-27
XP_018805205.1	GO:0012505	C:endomembrane system	0.77				6-32
XP_018805206.1	GO:0005634	C:nucleus	1.0
XP_018805207.1	GO:0005886	C:plasma membrane	0.93	1-24			222-248
XP_018805208.1	GO:0009507	C:chloroplast	0.78
XP_018805209.1	GO:0005737	C:cytoplasm	0.7
XP_018805210.1	GO:0005634	C:nucleus	1.0
XP_018805211.1	GO:0046658	C:anchored component of plasma membrane	0.7	1-28					132-132
XP_018805213.1	GO:0009535	C:chloroplast thylakoid membrane	0.71			1-86	127-138
XP_018805214.1	GO:0009535	C:chloroplast thylakoid membrane	0.71			1-86	127-138
XP_018805215.1	GO:0009706	C:chloroplast inner membrane	0.71			1-86	126-137
XP_018805216.1	GO:0009507	C:chloroplast	0.78
XP_018805218.1	GO:0012505	C:endomembrane system	0.94				14-37;74-97;190-215;234-245;250-273;294-318
XP_018805219.1	GO:0012505	C:endomembrane system	0.94				14-37;74-97;190-215;234-245;250-273;294-318
XP_018805220.1	GO:0005737	C:cytoplasm	0.7
XP_018805222.1	GO:0005886	C:plasma membrane	0.99				5-26;256-283
XP_018805223.1	GO:0005634	C:nucleus	1.0
XP_018805225.1	GO:0005886	C:plasma membrane	0.82	1-24			236-262
XP_018805226.1	GO:0012505	C:endomembrane system	0.93				16-40
XP_018805227.1	GO:0005737	C:cytoplasm	0.92
XP_018805228.1	GO:0005737	C:cytoplasm	0.92
XP_018805230.1	GO:0009543	C:chloroplast thylakoid lumen	0.72			1-71
XP_018805231.1	GO:0005634	C:nucleus	1.0
XP_018805232.1	GO:0005634	C:nucleus	1.0
XP_018805233.1	GO:0005615	C:extracellular space	0.99	1-20
XP_018805234.1	GO:0009507	C:chloroplast	0.88
XP_018805235.1	GO:0005634	C:nucleus	1.0
XP_018805236.1	GO:0012505	C:endomembrane system	0.98				8-32
XP_018805237.1	GO:0005886	C:plasma membrane	0.94	1-23			257-284
XP_018805238.1	GO:0005886	C:plasma membrane	0.99				204-231
XP_018805239.1	GO:0005634	C:nucleus	1.0
XP_018805240.1	GO:0005634	C:nucleus	1.0
XP_018805241.1	GO:0005634	C:nucleus	1.0
XP_018805242.1	GO:0005634	C:nucleus	1.0
XP_018805243.1	GO:0005886	C:plasma membrane	0.93				30-56;70-92;98-118;122-142;156-183;195-216;250-274;288-310;320-341;346-370;380-403;412-433
XP_018805244.1	GO:0005634	C:nucleus	1.0
XP_018805245.2	GO:0012505	C:endomembrane system	0.98				81-100
XP_018805247.1	GO:0005634	C:nucleus	1.0
XP_018805248.1	GO:0012505	C:endomembrane system	0.94				39-58;122-149
XP_018805250.2	GO:0009507	C:chloroplast	0.78
XP_018805251.1	GO:0005737	C:cytoplasm	0.7
XP_018805255.1	GO:0005886	C:plasma membrane	0.89	1-26			408-435
XP_018805256.1	GO:0012505	C:endomembrane system	0.74	1-19			519-530;532-543;571-594;678-697
XP_018805257.1	GO:0005634	C:nucleus	1.0
XP_018805259.1	GO:0005634	C:nucleus	1.0
XP_018805260.2	GO:0005634	C:nucleus	1.0
XP_018805262.2	GO:0005634	C:nucleus	1.0
XP_018805263.2	GO:0005634	C:nucleus	1.0
XP_018805264.1	GO:0009535	C:chloroplast thylakoid membrane	0.68			1-95	110-121;248-259;349-360;510-521;576-592
XP_018805265.1	GO:0012505	C:endomembrane system	0.99				9-37
XP_018805266.1	GO:0005634	C:nucleus	1.0
XP_018805268.1	GO:0005634	C:nucleus	1.0
XP_018805269.2	GO:0005634	C:nucleus	1.0
XP_018805270.2	GO:0005634	C:nucleus	1.0
XP_018805271.1	GO:0009535	C:chloroplast thylakoid membrane	0.74			1-127	538-556
XP_018805274.1	GO:0005886	C:plasma membrane	0.72				27-56;66-88;95-118;136-155;179-204;210-231;323-346;372-397;409-431;452-479;488-514;535-558
XP_018805275.1	GO:0005886	C:plasma membrane	0.72				27-56;66-88;95-118;136-155;179-204;210-231;323-346;372-397;409-431;452-479;488-514;535-558
XP_018805276.1	GO:0005886	C:plasma membrane	0.72				27-56;66-88;95-118;136-155;179-204;210-231;323-346;372-397;409-431;452-479;488-514;535-558
XP_018805277.1	GO:0005886	C:plasma membrane	0.72				27-56;66-88;95-118;136-155;179-204;210-231;323-346;372-397;409-431;452-479;488-514;535-558
XP_018805278.2	GO:0012505	C:endomembrane system	0.88				2-24;171-185;423-443
XP_018805279.1	GO:0005634	C:nucleus	1.0
XP_018805280.1	GO:0009535	C:chloroplast thylakoid membrane	0.68			1-95	527-545
XP_018805281.2	GO:0009507	C:chloroplast	1.0
XP_018805282.2	GO:0009507	C:chloroplast	1.0
XP_018805284.1	GO:0005615	C:extracellular space	1.0	1-24
XP_018805285.1	GO:0009507	C:chloroplast	0.64
XP_018805286.1	GO:0009507	C:chloroplast	0.64
XP_018805287.1	GO:0012505	C:endomembrane system	0.84				413-438;448-473;480-509
XP_018805289.1	GO:0009507	C:chloroplast	0.64
XP_018805290.1	GO:0005886	C:plasma membrane	0.9	1-34			114-125;156-175;584-606;642-671;823-848
XP_018805294.2	GO:0005886	C:plasma membrane	0.31				4-15;66-89;105-125;135-157;202-221;229-251;444-467;487-505;514-529;537-560
XP_018805296.1	GO:0005886	C:plasma membrane	0.82	1-22			143-163;558-580;589-608;617-646;799-823
XP_018805297.1	GO:0005634	C:nucleus	1.0
XP_018805298.1	GO:0005634	C:nucleus	1.0
XP_018805301.1	GO:0009507	C:chloroplast	0.85
XP_018805302.1	GO:0009507	C:chloroplast	0.85
XP_018805303.1	GO:0005634	C:nucleus	1.0
XP_018805306.1	GO:0005634	C:nucleus	1.0
XP_018805307.1	GO:0009535	C:chloroplast thylakoid membrane	0.74			1-89	130-141
XP_018805309.1	GO:0009507	C:chloroplast	1.0
XP_018805310.2	GO:0005634	C:nucleus	1.0
XP_018805312.1	GO:0005615	C:extracellular space	0.97	1-25
XP_018805317.1	GO:0005634	C:nucleus	1.0
XP_018805318.1	GO:0005634	C:nucleus	1.0
XP_018805320.2	GO:0005634	C:nucleus	1.0
XP_018805321.1	GO:0012505	C:endomembrane system	0.89				99-114
XP_018805322.2	GO:0005615	C:extracellular space	0.73	1-31
XP_018805327.1	GO:0005634	C:nucleus	1.0
XP_018805329.2	GO:0005634	C:nucleus	1.0
XP_018805330.2	GO:0005634	C:nucleus	1.0
XP_018805331.2	GO:0005737	C:cytoplasm	0.7
XP_018805332.2	GO:0005737	C:cytoplasm	0.7
XP_018805333.1	GO:0005737	C:cytoplasm	0.7
XP_018805334.2	GO:0005739	C:mitochondrion	0.51		1-18
XP_018805351.2	GO:0005886	C:plasma membrane	0.89				668-679
XP_018805354.1	GO:0005615	C:extracellular space	0.99	1-22
XP_018805355.1	GO:0005634	C:nucleus	1.0
XP_018805356.2	GO:0005634	C:nucleus	1.0
XP_018805357.1	GO:0031090	C:organelle membrane	0.51				28-58
XP_018805358.1	GO:0005634	C:nucleus	1.0
XP_018805359.1	GO:0012505	C:endomembrane system	0.75				19-44;54-73;82-103;110-130;136-157;166-189;199-220;236-259;265-286;292-312
XP_018805361.1	GO:0031090	C:organelle membrane	0.65				33-56;64-87;168-192;200-225;232-256
XP_018805362.1	GO:0005886	C:plasma membrane	0.96				650-676
XP_018805363.1	GO:0005634	C:nucleus	1.0
XP_018805364.2	GO:0005886	C:plasma membrane	1.0				4-26;97-108
XP_018805385.1	GO:0005634	C:nucleus	1.0
XP_018805387.1	GO:0005615	C:extracellular space	0.87	1-27
XP_018805391.2	GO:0009507	C:chloroplast	0.89
XP_018805394.2	GO:0005737	C:cytoplasm	0.7
XP_018805399.1	GO:0005615	C:extracellular space	0.99	1-22
XP_018805403.1	GO:0005634	C:nucleus	1.0
XP_018805405.1	GO:0005615	C:extracellular space	0.9	1-21
XP_018805408.1	GO:0031090	C:organelle membrane	0.9				149-174;286-310
XP_018805409.1	GO:0009707	C:chloroplast outer membrane	0.8			1-73	417-428
XP_018805410.1	GO:0005615	C:extracellular space	0.86	1-21
XP_018805414.1	GO:0005737	C:cytoplasm	0.7
XP_018805415.1	GO:0005737	C:cytoplasm	0.7
XP_018805416.1	GO:0009507	C:chloroplast	0.6
XP_018805419.1	GO:0005737	C:cytoplasm	0.7
XP_018805420.1	GO:0005737	C:cytoplasm	0.7
XP_018805421.1	GO:0005737	C:cytoplasm	0.7
XP_018805422.1	GO:0005737	C:cytoplasm	0.7
XP_018805423.1	GO:0009507	C:chloroplast	0.7
XP_018805424.1	GO:0009535	C:chloroplast thylakoid membrane	0.78			1-41	472-485
XP_018805426.1	GO:0009507	C:chloroplast	0.95
XP_018805429.2	GO:0005634	C:nucleus	1.0
XP_018805432.1	GO:0009535	C:chloroplast thylakoid membrane	0.78			1-41	472-485
XP_018805435.1	GO:0012505	C:endomembrane system	0.66				112-126;137-152;240-256
XP_018805436.1	GO:0005634	C:nucleus	1.0
XP_018805437.1	GO:0009535	C:chloroplast thylakoid membrane	0.78			1-41	472-485
XP_018805438.1	GO:0005634	C:nucleus	1.0
XP_018805439.1	GO:0005886	C:plasma membrane	0.99				4-25
XP_018805440.1	GO:0005634	C:nucleus	1.0
XP_018805444.2	GO:0005737	C:cytoplasm	0.53
XP_018805446.1	GO:0005737	C:cytoplasm	0.7
XP_018805448.1	GO:0005634	C:nucleus	1.0
XP_018805454.2	GO:0005886	C:plasma membrane	0.9	1-26			242-264
XP_018805457.1	GO:0009507	C:chloroplast	1.0
XP_018805458.1	GO:0005634	C:nucleus	1.0
XP_018805459.1	GO:0005634	C:nucleus	1.0
XP_018805460.1	GO:0005634	C:nucleus	1.0
XP_018805461.1	GO:0031966	C:mitochondrial membrane	0.8		1-45		103-120;143-157;218-235
XP_018805466.2	GO:0009507	C:chloroplast	0.95
XP_018805469.2	GO:0005634	C:nucleus	1.0
XP_018805472.1	GO:0005634	C:nucleus	1.0
XP_018805480.1	GO:0009507	C:chloroplast	1.0
XP_018805481.2	GO:0031090	C:organelle membrane	0.75				36-54;60-80;82-96;108-142;144-169;171-188;201-223;252-274;303-326;341-359;375-395;413-431;437-467;495-521
XP_018805482.1	GO:0005634	C:nucleus	1.0
XP_018805483.2	GO:0005634	C:nucleus	1.0
XP_018805485.2	GO:0005634	C:nucleus	1.0
XP_018805486.1	GO:0031090	C:organelle membrane	0.91				23-40;50-70;81-105;111-128
XP_018805487.1	GO:0031090	C:organelle membrane	0.77				23-39;49-69;81-104;110-128
XP_018805488.1	GO:0005634	C:nucleus	1.0
XP_018805489.1	GO:0009507	C:chloroplast	1.0
XP_018805490.2	GO:0005634	C:nucleus	1.0
XP_018805493.2	GO:0005886	C:plasma membrane	0.91	1-25			330-357
XP_018805495.1	GO:0009507	C:chloroplast	0.7
XP_018805500.1	GO:0005634	C:nucleus	1.0
XP_018805502.2	GO:0005634	C:nucleus	1.0
XP_018805505.1	GO:0005634	C:nucleus	1.0
XP_018805507.1	GO:0005634	C:nucleus	1.0
XP_018805508.1	GO:0009507	C:chloroplast	0.6
XP_018805509.1	GO:0005634	C:nucleus	1.0
XP_018805511.1	GO:0005634	C:nucleus	1.0
XP_018805512.2	GO:0005886	C:plasma membrane	0.97				586-611
XP_018805515.1	GO:0012505	C:endomembrane system	0.87				7-32
XP_018805516.1	GO:0005634	C:nucleus	1.0
XP_018805517.1	GO:0005634	C:nucleus	1.0
XP_018805518.1	GO:0005634	C:nucleus	1.0
XP_018805522.2	GO:0012505	C:endomembrane system	0.94				40-52;200-219
XP_018805523.2	GO:0009535	C:chloroplast thylakoid membrane	0.63			1-45	438-451
XP_018805524.2	GO:0005634	C:nucleus	1.0
XP_018805525.2	GO:0009507	C:chloroplast	0.66
XP_018805527.2	GO:0009507	C:chloroplast	1.0
XP_018805528.1	GO:0009507	C:chloroplast	1.0
XP_018805531.1	GO:0012505	C:endomembrane system	0.8				40-64
XP_018805532.1	GO:0005634	C:nucleus	1.0
XP_018805535.1	GO:0005634	C:nucleus	1.0
XP_018805536.2	GO:0005634	C:nucleus	1.0
XP_018805537.2	GO:0005634	C:nucleus	1.0
XP_018805538.1	GO:0005634	C:nucleus	1.0
XP_018805541.1	GO:0012505	C:endomembrane system	0.94				19-38
XP_018805542.1	GO:0005634	C:nucleus	1.0
XP_018805543.1	GO:0005737	C:cytoplasm	0.7
XP_018805544.1	GO:0012505	C:endomembrane system	0.73				4-30;50-70;91-118;130-159
XP_018805545.2	GO:0005886	C:plasma membrane	0.92				55-81
XP_018805546.1	GO:0005737	C:cytoplasm	0.58
XP_018805548.1	GO:0009507	C:chloroplast	0.82
XP_018805549.1	GO:0009507	C:chloroplast	0.82
XP_018805550.1	GO:0005634	C:nucleus	1.0
XP_018805551.1	GO:0012505	C:endomembrane system	0.84				188-212
XP_018805553.1	GO:0012505	C:endomembrane system	0.87				9-32
XP_018805554.1	GO:0005737	C:cytoplasm	0.7
XP_018805555.1	GO:0005737	C:cytoplasm	0.7
XP_018805556.1	GO:0005737	C:cytoplasm	0.7
XP_018805558.1	GO:0005634	C:nucleus	1.0
XP_018805561.2	GO:0005634	C:nucleus	1.0
XP_018805563.2	GO:0005634	C:nucleus	1.0
XP_018805567.2	GO:0005634	C:nucleus	1.0
XP_018805568.2	GO:0005634	C:nucleus	1.0
XP_018805570.1	GO:0005886	C:plasma membrane	0.95				4-29
XP_018805572.1	GO:0009507	C:chloroplast	0.92
XP_018805573.1	GO:0009507	C:chloroplast	0.6
XP_018805574.1	GO:0031090	C:organelle membrane	0.57				29-57
XP_018805575.2	GO:0005634	C:nucleus	1.0
XP_018805578.1	GO:0005737	C:cytoplasm	0.7
XP_018805579.1	GO:0012505	C:endomembrane system	0.83				7-28;60-85;1017-1037
XP_018805581.1	GO:0012505	C:endomembrane system	0.81				10-31;60-86
XP_018805582.1	GO:0005886	C:plasma membrane	0.84				10-30;59-86
XP_018805583.1	GO:0009707	C:chloroplast outer membrane	0.62			1-117	172-192
XP_018805584.2	GO:0005737	C:cytoplasm	0.7
XP_018805586.1	GO:0005634	C:nucleus	1.0
XP_018805587.1	GO:0005737	C:cytoplasm	0.7
XP_018805589.1	GO:0005737	C:cytoplasm	0.7
XP_018805590.1	GO:0005737	C:cytoplasm	0.7
XP_018805591.1	GO:0005737	C:cytoplasm	0.7
XP_018805592.1	GO:0009507	C:chloroplast	0.76
XP_018805593.1	GO:0009507	C:chloroplast	0.88
XP_018805594.1	GO:0005634	C:nucleus	1.0
XP_018805595.1	GO:0005739	C:mitochondrion	0.61		1-23
XP_018805596.1	GO:0005634	C:nucleus	1.0
XP_018805597.1	GO:0005634	C:nucleus	1.0
XP_018805598.1	GO:0005634	C:nucleus	1.0
XP_018805599.1	GO:0012505	C:endomembrane system	0.99				63-85;97-128
XP_018805600.1	GO:0005634	C:nucleus	1.0
XP_018805601.1	GO:0005634	C:nucleus	1.0
XP_018805602.1	GO:0005634	C:nucleus	1.0
XP_018805603.1	GO:0005886	C:plasma membrane	0.94	1-24			404-430
XP_018805604.1	GO:0005886	C:plasma membrane	0.94	1-24			404-429
XP_018805605.1	GO:0009507	C:chloroplast	0.93
XP_018805606.1	GO:0009543	C:chloroplast thylakoid lumen	0.85			1-81
XP_018805607.1	GO:0031966	C:mitochondrial membrane	0.87		1-83		137-163
XP_018805610.1	GO:0012505	C:endomembrane system	0.78				119-144
XP_018805611.1	GO:0009507	C:chloroplast	0.68
XP_018805612.1	GO:0009507	C:chloroplast	0.67
XP_018805613.1	GO:0005634	C:nucleus	1.0
XP_018805614.1	GO:0005634	C:nucleus	1.0
XP_018805617.1	GO:0005634	C:nucleus	1.0
XP_018805618.2	GO:0005739	C:mitochondrion	0.77		1-29
XP_018805619.2	GO:0005634	C:nucleus	1.0
XP_018805620.2	GO:0005634	C:nucleus	1.0
XP_018805621.1	GO:0005737	C:cytoplasm	0.7
XP_018805627.1	GO:0009507	C:chloroplast	1.0
XP_018805630.1	GO:0009507	C:chloroplast	1.0
XP_018805632.1	GO:0009507	C:chloroplast	1.0
XP_018805650.1	GO:0009507	C:chloroplast	1.0
XP_018805651.1	GO:0009507	C:chloroplast	0.76
XP_018805652.2	GO:0005634	C:nucleus	1.0
XP_018805654.1	GO:0005634	C:nucleus	1.0
XP_018805655.2	GO:0012505	C:endomembrane system	0.94				20-47
XP_018805656.1	GO:0009507	C:chloroplast	0.69
XP_018805662.1	GO:0005615	C:extracellular space	1.0	1-18
XP_018805675.2	GO:0009535	C:chloroplast thylakoid membrane	0.69			1-54	119-137
XP_018805680.1	GO:0005737	C:cytoplasm	0.7
XP_018805686.1	GO:0005634	C:nucleus	1.0
XP_018805688.1	GO:0005634	C:nucleus	1.0
XP_018805689.1	GO:0005615	C:extracellular space	0.81
XP_018805692.1	GO:0005634	C:nucleus	1.0
XP_018805693.1	GO:0012505	C:endomembrane system	0.86				11-34
XP_018805694.1	GO:0012505	C:endomembrane system	0.86				11-34
XP_018805697.2	GO:0005634	C:nucleus	1.0
XP_018805698.2	GO:0005634	C:nucleus	1.0
XP_018805700.1	GO:0005737	C:cytoplasm	0.7
XP_018805701.1	GO:0005634	C:nucleus	0.91
XP_018805702.1	GO:0005634	C:nucleus	1.0
XP_018805703.2	GO:0005634	C:nucleus	1.0
XP_018805704.1	GO:0009535	C:chloroplast thylakoid membrane	0.63			1-58	172-190
XP_018805708.1	GO:0031090	C:organelle membrane	0.9				105-117;182-207
XP_018805709.2	GO:0005634	C:nucleus	1.0
XP_018805710.2	GO:0005634	C:nucleus	1.0
XP_018805711.1	GO:0009507	C:chloroplast	0.58
XP_018805712.1	GO:0012505	C:endomembrane system	0.98				44-66;68-90;106-130;143-166;172-193;202-223;240-262;311-334;361-378
XP_018805713.1	GO:0012505	C:endomembrane system	0.98				44-66;68-90;106-130;143-166;172-193;202-223;240-262;311-334;361-378
XP_018805714.1	GO:0012505	C:endomembrane system	0.97				34-52;58-82;91-106;117-139;141-158;202-228
XP_018805715.1	GO:0012505	C:endomembrane system	0.97				34-52;58-82;91-106;117-139;141-158;202-228
XP_018805720.1	GO:0005634	C:nucleus	1.0
XP_018805721.1	GO:0009507	C:chloroplast	0.7
XP_018805722.1	GO:0009507	C:chloroplast	0.7
XP_018805725.1	GO:0005634	C:nucleus	1.0
XP_018805726.2	GO:0005737	C:cytoplasm	0.7
XP_018805727.1	GO:0005634	C:nucleus	1.0
XP_018805728.1	GO:0005634	C:nucleus	1.0
XP_018805729.1	GO:0005634	C:nucleus	1.0
XP_018805730.1	GO:0012505	C:endomembrane system	0.73				21-48
XP_018805731.1	GO:0005634	C:nucleus	1.0
XP_018805732.1	GO:0005634	C:nucleus	1.0
XP_018805734.1	GO:0005634	C:nucleus	1.0
XP_018805735.2	GO:0005634	C:nucleus	1.0
XP_018805736.2	GO:0009507	C:chloroplast	0.92
XP_018805737.1	GO:0005634	C:nucleus	1.0
XP_018805738.2	GO:0005634	C:nucleus	1.0
XP_018805740.2	GO:0005886	C:plasma membrane	0.99				10-26;629-653
XP_018805741.1	GO:0009507	C:chloroplast	0.78
XP_018805742.1	GO:0005634	C:nucleus	1.0
XP_018805748.1	GO:0005634	C:nucleus	1.0
XP_018805749.1	GO:0005634	C:nucleus	1.0
XP_018805750.2	GO:0009543	C:chloroplast thylakoid lumen	0.67			1-53
XP_018805751.1	GO:0005886	C:plasma membrane	0.74				73-96
XP_018805752.1	GO:0005634	C:nucleus	1.0
XP_018805753.1	GO:0005634	C:nucleus	1.0
XP_018805755.1	GO:0005886	C:plasma membrane	0.8				16-38
XP_018805756.2	GO:0005634	C:nucleus	1.0
XP_018805759.1	GO:0009507	C:chloroplast	0.7
XP_018805760.1	GO:0005886	C:plasma membrane	0.95				5-30;842-868
XP_018805767.1	GO:0005634	C:nucleus	1.0
XP_018805773.2	GO:0005634	C:nucleus	1.0
XP_018805774.2	GO:0005634	C:nucleus	1.0
XP_018805777.1	GO:0009507	C:chloroplast	1.0
XP_018805778.1	GO:0009507	C:chloroplast	0.66
XP_018805782.1	GO:0005634	C:nucleus	1.0
XP_018805783.1	GO:0031966	C:mitochondrial membrane	0.89		1-54		95-117;143-165;214-233
XP_018805784.1	GO:0005886	C:plasma membrane	1.0				7-27;649-673
XP_018805785.2	GO:0005634	C:nucleus	1.0
XP_018805786.1	GO:0005615	C:extracellular space	0.57
XP_018805788.1	GO:0005634	C:nucleus	1.0
XP_018805789.2	GO:0005886	C:plasma membrane	0.93				151-164;574-595;627-657;806-836
XP_018805790.1	GO:0012505	C:endomembrane system	1.0				2-25;167-182;417-439
XP_018805791.1	GO:0009507	C:chloroplast	1.0
XP_018805792.1	GO:0005634	C:nucleus	1.0
XP_018805795.1	GO:0005634	C:nucleus	1.0
XP_018805796.1	GO:0005634	C:nucleus	1.0
XP_018805797.1	GO:0005634	C:nucleus	1.0
XP_018805798.1	GO:0005634	C:nucleus	1.0
XP_018805799.1	GO:0009507	C:chloroplast	1.0
XP_018805800.1	GO:0005634	C:nucleus	1.0
XP_018805801.1	GO:0005634	C:nucleus	1.0
XP_018805802.1	GO:0005634	C:nucleus	1.0
XP_018805803.1	GO:0005886	C:plasma membrane	0.72				545-556
XP_018805804.1	GO:0005886	C:plasma membrane	0.7				544-558
XP_018805806.1	GO:0012505	C:endomembrane system	0.99				383-397
XP_018805808.1	GO:0005634	C:nucleus	1.0
XP_018805809.1	GO:0005634	C:nucleus	1.0
XP_018805810.1	GO:0005634	C:nucleus	1.0
XP_018805818.2	GO:0009507	C:chloroplast	1.0
XP_018805819.1	GO:0005634	C:nucleus	1.0
XP_018805820.1	GO:0009507	C:chloroplast	0.78
XP_018805823.1	GO:0005634	C:nucleus	1.0
XP_018805825.1	GO:0005634	C:nucleus	1.0
XP_018805826.1	GO:0012505	C:endomembrane system	0.95				22-44
XP_018805830.1	GO:0009507	C:chloroplast	1.0
XP_018805836.1	GO:0005886	C:plasma membrane	0.87	1-20			161-172;276-302
XP_018805838.1	GO:0012505	C:endomembrane system	1.0				8-34;45-67;81-103;110-130;136-154;161-184;194-216;229-251;258-279;285-305
XP_018805839.1	GO:0012505	C:endomembrane system	0.91				3-28
XP_018805840.1	GO:0005615	C:extracellular space	0.96	1-27
XP_018805842.1	GO:0005634	C:nucleus	1.0
XP_018805846.1	GO:0012505	C:endomembrane system	0.99				6-22;35-57;62-79;94-110;116-138;146-168;179-202
XP_018805847.1	GO:0009507	C:chloroplast	0.8
XP_018805848.1	GO:0005634	C:nucleus	1.0
XP_018805849.1	GO:0009507	C:chloroplast	0.83
XP_018805850.2	GO:0005634	C:nucleus	1.0
XP_018805851.1	GO:0005737	C:cytoplasm	0.7
XP_018805852.1	GO:0005634	C:nucleus	1.0
XP_018805853.1	GO:0005634	C:nucleus	1.0
XP_018805858.2	GO:0005886	C:plasma membrane	0.95	1-26			269-296
XP_018805862.2	GO:0005634	C:nucleus	1.0
XP_018805867.2	GO:0005634	C:nucleus	1.0
XP_018805869.2	GO:0005634	C:nucleus	1.0
XP_018805870.2	GO:0005634	C:nucleus	1.0
XP_018805872.2	GO:0005634	C:nucleus	1.0
XP_018805873.2	GO:0005634	C:nucleus	1.0
XP_018805874.2	GO:0005634	C:nucleus	1.0
XP_018805875.2	GO:0005634	C:nucleus	1.0
XP_018805883.1	GO:0046658	C:anchored component of plasma membrane	1.0	1-23					288-288
XP_018805886.1	GO:0005634	C:nucleus	1.0
XP_018805887.1	GO:0005634	C:nucleus	1.0
XP_018805889.2	GO:0005634	C:nucleus	1.0
XP_018805892.1	GO:0005634	C:nucleus	1.0
XP_018805895.2	GO:0012505	C:endomembrane system	0.77				23-48;57-77;89-113;120-143;153-173;200-224;232-254;266-289;296-317;324-343
XP_018805896.2	GO:0012505	C:endomembrane system	0.78				23-48;57-77;89-113;121-143;153-172;200-225;232-253;260-279;285-306;312-331
XP_018805897.1	GO:0005886	C:plasma membrane	0.76				5-29;38-58;70-94;101-124;134-154;181-205;213-235;247-270;277-298;304-324
XP_018805898.2	GO:0031090	C:organelle membrane	0.77				27-51;59-81;91-110;139-163;170-191;204-227;234-255;261-280
XP_018805899.1	GO:0005886	C:plasma membrane	0.99				6-28;41-61;68-95;232-253
XP_018805901.1	GO:0005634	C:nucleus	1.0
XP_018805908.1	GO:0005634	C:nucleus	1.0
XP_018805912.1	GO:0012505	C:endomembrane system	0.99				64-76;82-98;301-329;636-653
XP_018805913.1	GO:0009707	C:chloroplast outer membrane	0.77			1-55	130-157;159-170
XP_018805918.1	GO:0005634	C:nucleus	1.0
XP_018805919.1	GO:0009507	C:chloroplast	0.92
XP_018805920.1	GO:0005634	C:nucleus	1.0
XP_018805921.2	GO:0005634	C:nucleus	1.0
XP_018805922.2	GO:0009507	C:chloroplast	0.7
XP_018805924.1	GO:0012505	C:endomembrane system	0.98				547-569
XP_018805925.1	GO:0012505	C:endomembrane system	0.98				547-569
XP_018805929.1	GO:0012505	C:endomembrane system	0.98				547-569
XP_018805931.1	GO:0005634	C:nucleus	1.0
XP_018805933.1	GO:0005737	C:cytoplasm	0.7
XP_018805934.2	GO:0012505	C:endomembrane system	0.99				91-112;129-151;160-184;195-218;240-258;260-286
XP_018805935.1	GO:0005737	C:cytoplasm	0.7
XP_018805936.1	GO:0005634	C:nucleus	1.0
XP_018805937.1	GO:0005634	C:nucleus	1.0
XP_018805938.1	GO:0005634	C:nucleus	1.0
XP_018805940.1	GO:0005886	C:plasma membrane	0.84				29-47
XP_018805942.1	GO:0005634	C:nucleus	1.0
XP_018805945.1	GO:0005634	C:nucleus	1.0
XP_018805946.2	GO:0005615	C:extracellular space	1.0	1-23
XP_018805947.2	GO:0005634	C:nucleus	1.0
XP_018805948.2	GO:0005634	C:nucleus	1.0
XP_018805949.2	GO:0005634	C:nucleus	1.0
XP_018805950.2	GO:0005634	C:nucleus	1.0
XP_018805952.1	GO:0005634	C:nucleus	1.0
XP_018805953.1	GO:0005634	C:nucleus	1.0
XP_018805954.1	GO:0009707	C:chloroplast outer membrane	0.72			1-77	204-224
XP_018805957.1	GO:0012505	C:endomembrane system	0.59				91-118
XP_018805958.1	GO:0012505	C:endomembrane system	0.59				91-118
XP_018805959.1	GO:0012505	C:endomembrane system	0.59				91-118
XP_018805960.1	GO:0031090	C:organelle membrane	0.81				92-118
XP_018805963.1	GO:0005634	C:nucleus	1.0
XP_018805964.2	GO:0005634	C:nucleus	1.0
XP_018805967.1	GO:0005634	C:nucleus	1.0
XP_018805970.1	GO:0005634	C:nucleus	1.0
XP_018805971.1	GO:0009507	C:chloroplast	0.84
XP_018805972.1	GO:0005615	C:extracellular space	0.96	1-22
XP_018805973.1	GO:0009543	C:chloroplast thylakoid lumen	0.65			1-38
XP_018805974.2	GO:0005886	C:plasma membrane	0.76				11-32;401-412;419-442;450-482;497-524;531-555;560-580;643-667
XP_018805975.1	GO:0012505	C:endomembrane system	0.99				4-22
XP_018805976.2	GO:0005634	C:nucleus	1.0
XP_018805977.2	GO:0005634	C:nucleus	1.0
XP_018805979.2	GO:0009507	C:chloroplast	0.94
XP_018805980.2	GO:0009707	C:chloroplast outer membrane	0.74			1-80	165-181
XP_018805981.1	GO:0012505	C:endomembrane system	0.98				3-22;37-59;92-108
XP_018805982.1	GO:0009507	C:chloroplast	1.0
XP_018805984.1	GO:0005886	C:plasma membrane	0.92	1-25			343-370
XP_018805987.1	GO:0005634	C:nucleus	1.0
XP_018805988.1	GO:0005634	C:nucleus	1.0
XP_018805989.1	GO:0005615	C:extracellular space	0.95	1-28
XP_018805990.1	GO:0005634	C:nucleus	1.0
XP_018805991.1	GO:0005886	C:plasma membrane	0.91	1-25			343-369
XP_018805992.1	GO:0009507	C:chloroplast	1.0
XP_018805993.1	GO:0005634	C:nucleus	1.0
XP_018805994.1	GO:0009507	C:chloroplast	0.53
XP_018805995.1	GO:0005615	C:extracellular space	0.98	1-25
XP_018805996.1	GO:0012505	C:endomembrane system	0.97				125-140;229-247
XP_018805997.1	GO:0012505	C:endomembrane system	0.97				101-112;123-139;228-246
XP_018805998.1	GO:0005634	C:nucleus	1.0
XP_018806000.1	GO:0005634	C:nucleus	1.0
XP_018806001.1	GO:0005634	C:nucleus	1.0
XP_018806003.1	GO:0005634	C:nucleus	1.0
XP_018806004.1	GO:0005634	C:nucleus	1.0
XP_018806005.1	GO:0005634	C:nucleus	1.0
XP_018806013.1	GO:0005615	C:extracellular space	1.0
XP_018806014.1	GO:0012505	C:endomembrane system	0.95				16-33
XP_018806015.1	GO:0012505	C:endomembrane system	0.95				16-33
XP_018806016.1	GO:0005615	C:extracellular space	0.88	1-25
XP_018806017.2	GO:0005634	C:nucleus	1.0
XP_018806018.1	GO:0005615	C:extracellular space	0.99	1-26
XP_018806019.1	GO:0009507	C:chloroplast	0.51
XP_018806020.1	GO:0009507	C:chloroplast	0.51
XP_018806021.1	GO:0009507	C:chloroplast	0.51
XP_018806022.1	GO:0005634	C:nucleus	1.0
XP_018806023.1	GO:0005634	C:nucleus	1.0
XP_018806024.1	GO:0005634	C:nucleus	1.0
XP_018806025.1	GO:0005634	C:nucleus	1.0
XP_018806026.1	GO:0005634	C:nucleus	1.0
XP_018806027.1	GO:0005634	C:nucleus	1.0
XP_018806028.1	GO:0005615	C:extracellular space	0.7
XP_018806029.1	GO:0005615	C:extracellular space	0.7
XP_018806030.1	GO:0005634	C:nucleus	1.0
XP_018806031.1	GO:0005634	C:nucleus	1.0
XP_018806032.2	GO:0005634	C:nucleus	1.0
XP_018806034.1	GO:0012505	C:endomembrane system	0.99				598-616;618-640;747-762
XP_018806035.1	GO:0012505	C:endomembrane system	0.99				598-616;618-640;747-762
XP_018806037.1	GO:0012505	C:endomembrane system	0.98				539-554;556-579;689-703
XP_018806038.2	GO:0005634	C:nucleus	1.0
XP_018806040.1	GO:0005634	C:nucleus	1.0
XP_018806041.1	GO:0005634	C:nucleus	1.0
XP_018806043.2	GO:0012505	C:endomembrane system	0.89				522-556;600-611;619-649
XP_018806044.2	GO:0012505	C:endomembrane system	0.89				522-556;600-611;619-649
XP_018806045.1	GO:0005739	C:mitochondrion	0.51		1-22
XP_018806047.1	GO:0012505	C:endomembrane system	0.71				28-55
XP_018806050.1	GO:0005634	C:nucleus	1.0
XP_018806051.1	GO:0005886	C:plasma membrane	0.95				9-38;297-321
XP_018806052.1	GO:0005615	C:extracellular space	0.73	1-29
XP_018806054.1	GO:0012505	C:endomembrane system	0.99				15-33;44-69;110-132;311-324;334-353
XP_018806055.1	GO:0012505	C:endomembrane system	0.99				15-33;44-69;110-132;311-324;334-353
XP_018806056.1	GO:0005634	C:nucleus	1.0
XP_018806057.1	GO:0005634	C:nucleus	1.0
XP_018806058.1	GO:0005634	C:nucleus	1.0
XP_018806059.1	GO:0005634	C:nucleus	1.0
XP_018806060.2	GO:0005886	C:plasma membrane	0.9				12-33;135-146
XP_018806061.1	GO:0005634	C:nucleus	1.0
XP_018806063.1	GO:0009507	C:chloroplast	1.0
XP_018806065.1	GO:0005634	C:nucleus	1.0
XP_018806066.2	GO:0005739	C:mitochondrion	0.51		1-20
XP_018806067.2	GO:0005739	C:mitochondrion	0.51		1-20
XP_018806069.2	GO:0009507	C:chloroplast	0.97
XP_018806070.1	GO:0005634	C:nucleus	1.0
XP_018806071.1	GO:0009507	C:chloroplast	0.57
XP_018806081.1	GO:0009543	C:chloroplast thylakoid lumen	0.75			1-61
XP_018806083.1	GO:0005634	C:nucleus	1.0
XP_018806086.1	GO:0009507	C:chloroplast	0.87
XP_018806091.2	GO:0005634	C:nucleus	1.0
XP_018806092.1	GO:0005634	C:nucleus	1.0
XP_018806097.1	GO:0005615	C:extracellular space	0.98	1-25
XP_018806098.1	GO:0005634	C:nucleus	1.0
XP_018806100.2	GO:0005634	C:nucleus	1.0
XP_018806107.2	GO:0009507	C:chloroplast	0.8
XP_018806108.2	GO:0009507	C:chloroplast	0.95
XP_018806110.1	GO:0005634	C:nucleus	1.0
XP_018806111.1	GO:0005886	C:plasma membrane	0.57				112-125
XP_018806114.1	GO:0005634	C:nucleus	1.0
XP_018806115.2	GO:0005634	C:nucleus	1.0
XP_018806116.2	GO:0009507	C:chloroplast	0.71
XP_018806117.1	GO:0005739	C:mitochondrion	0.85		1-30
XP_018806121.1	GO:0005634	C:nucleus	1.0
XP_018806125.1	GO:0009507	C:chloroplast	0.83
XP_018806126.1	GO:0012505	C:endomembrane system	0.81				18-42;61-84;128-152;257-274;280-309;335-358;375-401
XP_018806127.1	GO:0012505	C:endomembrane system	0.87				5-30
XP_018806128.2	GO:0005886	C:plasma membrane	0.92	1-18			617-642
XP_018806129.1	GO:0005634	C:nucleus	1.0
XP_018806130.1	GO:0005634	C:nucleus	1.0
XP_018806131.1	GO:0005634	C:nucleus	1.0
XP_018806135.1	GO:0005615	C:extracellular space	1.0	1-24
XP_018806136.1	GO:0005739	C:mitochondrion	0.62		1-28
XP_018806137.1	GO:0005634	C:nucleus	1.0
XP_018806138.1	GO:0005615	C:extracellular space	0.96	1-28
XP_018806141.1	GO:0005634	C:nucleus	1.0
XP_018806142.1	GO:0005737	C:cytoplasm	0.7
XP_018806143.1	GO:0005886	C:plasma membrane	0.86	1-20			915-934
XP_018806144.1	GO:0005886	C:plasma membrane	0.86	1-20			917-934
XP_018806145.1	GO:0005634	C:nucleus	1.0
XP_018806146.2	GO:0005634	C:nucleus	1.0
XP_018806153.1	GO:0046658	C:anchored component of plasma membrane	1.0	1-25					459-459
XP_018806155.1	GO:0005634	C:nucleus	1.0
XP_018806157.2	GO:0005634	C:nucleus	1.0
XP_018806158.2	GO:0005634	C:nucleus	1.0
XP_018806163.2	GO:0005634	C:nucleus	1.0
XP_018806170.1	GO:0005634	C:nucleus	1.0
XP_018806172.1	GO:0005886	C:plasma membrane	0.94				5-28;39-56
XP_018806173.1	GO:0005634	C:nucleus	1.0
XP_018806174.1	GO:0009507	C:chloroplast	0.74
XP_018806175.1	GO:0005886	C:plasma membrane	1.0				5-30;791-821
XP_018806182.1	GO:0005739	C:mitochondrion	0.53		1-33
XP_018806185.1	GO:0005634	C:nucleus	1.0
XP_018806186.2	GO:0005634	C:nucleus	1.0
XP_018806188.2	GO:0009507	C:chloroplast	0.56
XP_018806189.2	GO:0005886	C:plasma membrane	0.49				32-59;68-90;209-236;245-274
XP_018806190.1	GO:0012505	C:endomembrane system	0.77				110-133;140-163;188-211;230-249;256-279;299-325;338-365;390-420;432-453;460-482;493-520
XP_018806193.1	GO:0012505	C:endomembrane system	0.98				4-28;40-58;64-86;93-118;126-151;160-178;190-206
XP_018806194.1	GO:0005634	C:nucleus	1.0
XP_018806197.2	GO:0005634	C:nucleus	1.0
XP_018806200.1	GO:0005634	C:nucleus	1.0
XP_018806203.1	GO:0005634	C:nucleus	1.0
XP_018806205.1	GO:0005634	C:nucleus	1.0
XP_018806206.1	GO:0005634	C:nucleus	1.0
XP_018806208.1	GO:0005634	C:nucleus	1.0
XP_018806210.1	GO:0009507	C:chloroplast	0.79
XP_018806211.1	GO:0009507	C:chloroplast	0.79
XP_018806212.1	GO:0005739	C:mitochondrion	0.89		1-35
XP_018806213.1	GO:0005737	C:cytoplasm	0.7
XP_018806214.1	GO:0005634	C:nucleus	1.0
XP_018806215.1	GO:0005634	C:nucleus	1.0
XP_018806225.2	GO:0005634	C:nucleus	1.0
XP_018806226.2	GO:0005634	C:nucleus	1.0
XP_018806230.2	GO:0005634	C:nucleus	1.0
XP_018806232.2	GO:0005634	C:nucleus	1.0
XP_018806234.1	GO:0012505	C:endomembrane system	0.9				5-24;52-69;89-111;136-155
XP_018806237.2	GO:0005886	C:plasma membrane	0.94	1-23			435-461
XP_018806241.1	GO:0009507	C:chloroplast	1.0
XP_018806244.2	GO:0005634	C:nucleus	1.0
XP_018806248.1	GO:0005634	C:nucleus	1.0
XP_018806249.1	GO:0005634	C:nucleus	1.0
XP_018806250.1	GO:0005634	C:nucleus	1.0
XP_018806251.1	GO:0005634	C:nucleus	1.0
XP_018806256.2	GO:0005634	C:nucleus	1.0
XP_018806257.2	GO:0005634	C:nucleus	1.0
XP_018806258.2	GO:0005634	C:nucleus	1.0
XP_018806263.1	GO:0005886	C:plasma membrane	0.85				7-31;137-148
XP_018806269.1	GO:0005634	C:nucleus	1.0
XP_018806272.1	GO:0005886	C:plasma membrane	0.94	1-23			285-312
XP_018806273.1	GO:0005615	C:extracellular space	0.91	1-26
XP_018806274.2	GO:0005634	C:nucleus	1.0
XP_018806275.2	GO:0005886	C:plasma membrane	0.98				6-29;291-317
XP_018806278.1	GO:0005634	C:nucleus	1.0
XP_018806281.1	GO:0005886	C:plasma membrane	0.93	1-23			285-312
XP_018806282.1	GO:0009543	C:chloroplast thylakoid lumen	0.74			1-65
XP_018806283.1	GO:0009507	C:chloroplast	0.74
XP_018806285.1	GO:0009543	C:chloroplast thylakoid lumen	0.74			1-65
XP_018806286.1	GO:0012505	C:endomembrane system	0.73				99-110;123-138;227-242
XP_018806287.1	GO:0012505	C:endomembrane system	0.89				98-109;122-137;226-241
XP_018806288.1	GO:0005634	C:nucleus	1.0
XP_018806290.1	GO:0005886	C:plasma membrane	0.84				16-35
XP_018806291.2	GO:0009543	C:chloroplast thylakoid lumen	0.63			1-31
XP_018806293.1	GO:0009507	C:chloroplast	0.97
XP_018806294.2	GO:0005886	C:plasma membrane	0.99				6-30;41-63;70-96;235-256
XP_018806296.1	GO:0005737	C:cytoplasm	0.7
XP_018806297.1	GO:0005634	C:nucleus	1.0
XP_018806298.1	GO:0005634	C:nucleus	1.0
XP_018806299.1	GO:0009535	C:chloroplast thylakoid membrane	0.75			1-55	397-418
XP_018806300.2	GO:0009535	C:chloroplast thylakoid membrane	0.69			1-42	97-108;149-166;173-187;197-215;228-244
XP_018806301.1	GO:0005737	C:cytoplasm	0.7
XP_018806303.1	GO:0005737	C:cytoplasm	0.7
XP_018806304.1	GO:0012505	C:endomembrane system	0.83				334-349;360-379;381-392;636-653;688-704
XP_018806305.1	GO:0005737	C:cytoplasm	0.7
XP_018806307.1	GO:0005634	C:nucleus	1.0
XP_018806308.1	GO:0012505	C:endomembrane system	0.83				334-349;360-379;381-392;636-653;688-704
XP_018806309.1	GO:0005634	C:nucleus	1.0
XP_018806310.2	GO:0005634	C:nucleus	1.0
XP_018806312.2	GO:0009507	C:chloroplast	1.0
XP_018806314.1	GO:0005634	C:nucleus	1.0
XP_018806316.2	GO:0009507	C:chloroplast	0.79
XP_018806318.2	GO:0009507	C:chloroplast	0.79
XP_018806320.2	GO:0012505	C:endomembrane system	0.81				29-53
XP_018806327.2	GO:0005634	C:nucleus	1.0
XP_018806328.2	GO:0009507	C:chloroplast	0.93
XP_018806329.2	GO:0005886	C:plasma membrane	0.84				81-110
XP_018806330.1	GO:0012505	C:endomembrane system	0.83				334-349;360-379;381-392;636-653;688-704
XP_018806331.2	GO:0009507	C:chloroplast	0.7
XP_018806332.2	GO:0009507	C:chloroplast	0.7
XP_018806333.2	GO:0009507	C:chloroplast	0.7
XP_018806334.1	GO:0005886	C:plasma membrane	0.98				24-45;83-106;114-133;138-161;172-195;204-222;284-307;323-345;351-374;385-404;424-446;453-472
XP_018806336.2	GO:0009507	C:chloroplast	1.0
XP_018806339.1	GO:0005886	C:plasma membrane	0.94				321-343
XP_018806344.1	GO:0009507	C:chloroplast	0.74
XP_018806348.2	GO:0005615	C:extracellular space	0.73	1-21
XP_018806349.1	GO:0009535	C:chloroplast thylakoid membrane	0.78			1-46	64-80;306-317;685-712;714-725
XP_018806350.1	GO:0005634	C:nucleus	1.0
XP_018806351.1	GO:0009707	C:chloroplast outer membrane	0.78			1-46	64-80;306-317;553-566
XP_018806353.2	GO:0012505	C:endomembrane system	0.93				15-39;58-79;154-178;284-302;308-337;363-386;403-429
XP_018806354.1	GO:0005634	C:nucleus	1.0
XP_018806360.1	GO:0005634	C:nucleus	1.0
XP_018806361.1	GO:0009535	C:chloroplast thylakoid membrane	0.74			1-34	134-160
XP_018806363.2	GO:0005615	C:extracellular space	0.95	1-21
XP_018806364.1	GO:0005886	C:plasma membrane	0.97				400-424;434-464;480-506;513-537;542-564;633-658
XP_018806365.1	GO:0005886	C:plasma membrane	0.9				412-435;445-474;489-516;523-547;552-574;646-670
XP_018806367.2	GO:0005634	C:nucleus	1.0
XP_018806368.2	GO:0005634	C:nucleus	1.0
XP_018806371.2	GO:0012505	C:endomembrane system	0.8				26-54
XP_018806372.2	GO:0031090	C:organelle membrane	0.85				287-298
XP_018806373.1	GO:0005634	C:nucleus	1.0
XP_018806376.1	GO:0005634	C:nucleus	1.0
XP_018806383.1	GO:0005634	C:nucleus	1.0
XP_018806385.2	GO:0005634	C:nucleus	1.0
XP_018806386.2	GO:0005634	C:nucleus	1.0
XP_018806387.2	GO:0005634	C:nucleus	1.0
XP_018806388.1	GO:0031966	C:mitochondrial membrane	0.64		1-11		236-261;275-303;336-362;405-422;441-474;492-511
XP_018806389.1	GO:0012505	C:endomembrane system	0.94				173-187;240-255
XP_018806390.2	GO:0005634	C:nucleus	1.0
XP_018806391.2	GO:0005634	C:nucleus	1.0
XP_018806392.1	GO:0012505	C:endomembrane system	0.89				44-67;74-97;122-148;165-183;190-212;228-252;261-286;305-334;345-366;371-396;414-448
XP_018806393.1	GO:0005634	C:nucleus	1.0
XP_018806398.1	GO:0005634	C:nucleus	1.0
XP_018806400.1	GO:0005634	C:nucleus	1.0
XP_018806406.1	GO:0009507	C:chloroplast	0.82
XP_018806407.1	GO:0009507	C:chloroplast	0.84
XP_018806409.1	GO:0009507	C:chloroplast	0.75
XP_018806410.1	GO:0009507	C:chloroplast	0.74
XP_018806411.1	GO:0005634	C:nucleus	1.0
XP_018806412.1	GO:0005634	C:nucleus	1.0
XP_018806414.1	GO:0005634	C:nucleus	1.0
XP_018806416.1	GO:0005615	C:extracellular space	0.86
XP_018806417.2	GO:0005634	C:nucleus	1.0
XP_018806418.1	GO:0005634	C:nucleus	1.0
XP_018806420.1	GO:0005634	C:nucleus	1.0
XP_018806423.1	GO:0005634	C:nucleus	1.0
XP_018806424.1	GO:0005886	C:plasma membrane	0.76				42-65;120-142;150-170;176-200;210-232;239-258;321-345;356-377;383-402;408-433;444-466;472-491
XP_018806425.1	GO:0012505	C:endomembrane system	1.0				3-22;28-55;63-88;111-136;154-178;185-205;215-237
XP_018806426.1	GO:0005634	C:nucleus	1.0
XP_018806428.1	GO:0005634	C:nucleus	1.0
XP_018806432.1	GO:0005886	C:plasma membrane	0.92	1-24			283-309
XP_018806435.1	GO:0009507	C:chloroplast	1.0
XP_018806440.1	GO:0009507	C:chloroplast	1.0
XP_018806443.1	GO:0005634	C:nucleus	1.0
XP_018806444.1	GO:0005634	C:nucleus	1.0
XP_018806445.1	GO:0005886	C:plasma membrane	0.94	1-21			266-290
XP_018806446.1	GO:0009507	C:chloroplast	1.0
XP_018806447.1	GO:0012505	C:endomembrane system	0.8				47-71
XP_018806449.1	GO:0005886	C:plasma membrane	1.0				10-33;352-378
XP_018806450.1	GO:0005634	C:nucleus	1.0
XP_018806451.1	GO:0005634	C:nucleus	1.0
XP_018806453.1	GO:0005634	C:nucleus	1.0
XP_018806454.1	GO:0009535	C:chloroplast thylakoid membrane	0.73			1-64	136-155
XP_018806455.2	GO:0012505	C:endomembrane system	0.91				25-45;56-80;87-110;119-139;163-187;195-217;230-253;260-281;287-306
XP_018806456.2	GO:0005634	C:nucleus	1.0
XP_018806457.2	GO:0009507	C:chloroplast	0.68
XP_018806458.2	GO:0005615	C:extracellular space	0.76
XP_018806459.1	GO:0005634	C:nucleus	1.0
XP_018806460.1	GO:0005634	C:nucleus	1.0
XP_018806461.2	GO:0005634	C:nucleus	1.0
XP_018806462.2	GO:0005634	C:nucleus	1.0
XP_018806463.2	GO:0005634	C:nucleus	1.0
XP_018806466.2	GO:0005634	C:nucleus	1.0
XP_018806470.1	GO:0005634	C:nucleus	1.0
XP_018806471.1	GO:0005615	C:extracellular space	0.77
XP_018806472.1	GO:0005615	C:extracellular space	0.85
XP_018806473.1	GO:0005615	C:extracellular space	0.85
XP_018806474.1	GO:0005634	C:nucleus	1.0
XP_018806476.1	GO:0005615	C:extracellular space	0.85
XP_018806477.1	GO:0005615	C:extracellular space	0.85
XP_018806478.1	GO:0005615	C:extracellular space	0.85
XP_018806480.1	GO:0005615	C:extracellular space	0.85
XP_018806482.1	GO:0005615	C:extracellular space	0.85
XP_018806483.1	GO:0005615	C:extracellular space	0.85
XP_018806484.1	GO:0005634	C:nucleus	1.0
XP_018806485.1	GO:0005634	C:nucleus	1.0
XP_018806486.1	GO:0005634	C:nucleus	1.0
XP_018806487.1	GO:0005886	C:plasma membrane	0.96				24-45;68-91;98-117;122-145;156-179;187-205;269-295;309-332;338-361;370-387;409-432;439-458
XP_018806488.2	GO:0005634	C:nucleus	1.0
XP_018806489.1	GO:0005634	C:nucleus	1.0
XP_018806491.2	GO:0005634	C:nucleus	1.0
XP_018806492.1	GO:0005886	C:plasma membrane	1.0				40-60;88-111;118-137;142-165;176-199;207-225;299-327;340-362;368-390;396-420;433-457;463-483
XP_018806493.1	GO:0005615	C:extracellular space	0.99	1-21
XP_018806494.1	GO:0005886	C:plasma membrane	0.94				21-41;46-68;80-103;111-129;193-219;233-256;262-284;294-311;332-356;363-382
XP_018806495.1	GO:0005634	C:nucleus	1.0
XP_018806496.1	GO:0005634	C:nucleus	1.0
XP_018806499.1	GO:0005634	C:nucleus	1.0
XP_018806501.1	GO:0005634	C:nucleus	1.0
XP_018806502.1	GO:0012505	C:endomembrane system	0.78				4-28
XP_018806504.2	GO:0005634	C:nucleus	1.0
XP_018806505.1	GO:0031090	C:organelle membrane	0.95				13-35
XP_018806506.1	GO:0005634	C:nucleus	1.0
XP_018806507.2	GO:0005615	C:extracellular space	0.91	1-22
XP_018806508.1	GO:0005634	C:nucleus	1.0
XP_018806509.1	GO:0009507	C:chloroplast	1.0
XP_018806510.1	GO:0005615	C:extracellular space	0.94	1-25
XP_018806513.1	GO:0005634	C:nucleus	1.0
XP_018806528.1	GO:0005739	C:mitochondrion	0.84		1-28
XP_018806529.2	GO:0012505	C:endomembrane system	0.84				23-46;54-77;84-112
XP_018806531.1	GO:0005634	C:nucleus	1.0
XP_018806532.1	GO:0005634	C:nucleus	1.0
XP_018806533.1	GO:0012505	C:endomembrane system	0.86				3-26
XP_018806534.2	GO:0005634	C:nucleus	1.0
XP_018806536.2	GO:0012505	C:endomembrane system	0.95				287-305
XP_018806537.2	GO:0012505	C:endomembrane system	0.95				287-305
XP_018806543.1	GO:0005737	C:cytoplasm	0.7
XP_018806545.2	GO:0005634	C:nucleus	1.0
XP_018806546.1	GO:0005634	C:nucleus	1.0
XP_018806547.1	GO:0005634	C:nucleus	1.0
XP_018806548.1	GO:0005634	C:nucleus	1.0
XP_018806551.2	GO:0012505	C:endomembrane system	0.99				21-44;48-72;104-136;138-161
XP_018806556.1	GO:0012505	C:endomembrane system	0.94				8-32;51-74;85-112;125-153
XP_018806558.1	GO:0009507	C:chloroplast	0.87
XP_018806559.1	GO:0009507	C:chloroplast	0.87
XP_018806560.1	GO:0005615	C:extracellular space	1.0	1-18
XP_018806563.2	GO:0005634	C:nucleus	1.0
XP_018806564.2	GO:0005634	C:nucleus	1.0
XP_018806565.2	GO:0005634	C:nucleus	1.0
XP_018806569.1	GO:0005739	C:mitochondrion	0.66		1-16
XP_018806573.1	GO:0005634	C:nucleus	1.0
XP_018806574.1	GO:0005634	C:nucleus	1.0
XP_018806577.1	GO:0005634	C:nucleus	1.0
XP_018806578.1	GO:0005886	C:plasma membrane	0.95				15-34;293-318
XP_018806580.1	GO:0005615	C:extracellular space	0.7
XP_018806581.1	GO:0005634	C:nucleus	1.0
XP_018806582.1	GO:0005634	C:nucleus	1.0
XP_018806583.2	GO:0009507	C:chloroplast	1.0
XP_018806584.2	GO:0009507	C:chloroplast	0.98
XP_018806586.1	GO:0005634	C:nucleus	1.0
XP_018806587.1	GO:0005634	C:nucleus	1.0
XP_018806588.1	GO:0005634	C:nucleus	1.0
XP_018806589.1	GO:0005634	C:nucleus	1.0
XP_018806592.1	GO:0005737	C:cytoplasm	1.0
XP_018806595.1	GO:0009507	C:chloroplast	1.0
XP_018806600.2	GO:0005886	C:plasma membrane	0.52				133-153;158-176;182-204;210-230
XP_018806602.2	GO:0005634	C:nucleus	1.0
XP_018806605.1	GO:0005634	C:nucleus	1.0
XP_018806607.1	GO:0012505	C:endomembrane system	0.81				29-49;59-70;160-182;189-212;220-242
XP_018806609.1	GO:0031090	C:organelle membrane	0.9				161-184;190-213;220-242
XP_018806612.1	GO:0005634	C:nucleus	1.0
XP_018806613.1	GO:0009507	C:chloroplast	0.83
XP_018806614.1	GO:0005634	C:nucleus	1.0
XP_018806615.2	GO:0009535	C:chloroplast thylakoid membrane	0.78			1-74	214-247;249-260
XP_018806616.2	GO:0009535	C:chloroplast thylakoid membrane	0.78			1-74	214-247;249-260
XP_018806617.2	GO:0009535	C:chloroplast thylakoid membrane	0.78			1-74	214-247;249-260
XP_018806618.1	GO:0012505	C:endomembrane system	0.83				7-27
XP_018806621.1	GO:0012505	C:endomembrane system	0.94				6-23
XP_018806622.2	GO:0005634	C:nucleus	1.0
XP_018806623.2	GO:0005634	C:nucleus	1.0
XP_018806626.2	GO:0005737	C:cytoplasm	0.7
XP_018806638.1	GO:0012505	C:endomembrane system	0.92				105-124
XP_018806639.2	GO:0005615	C:extracellular space	1.0	1-21
XP_018806640.1	GO:0005634	C:nucleus	1.0
XP_018806645.2	GO:0005615	C:extracellular space	0.98	1-27
XP_018806649.1	GO:0005737	C:cytoplasm	0.7
XP_018806650.1	GO:0005634	C:nucleus	1.0
XP_018806652.1	GO:0005634	C:nucleus	1.0
XP_018806660.1	GO:0005737	C:cytoplasm	0.7
XP_018806667.2	GO:0005634	C:nucleus	1.0
XP_018806673.2	GO:0005615	C:extracellular space	0.93	1-24
XP_018806674.1	GO:0005739	C:mitochondrion	0.73		1-68
XP_018806676.1	GO:0005886	C:plasma membrane	0.98				5-27;749-774
XP_018806690.2	GO:0005634	C:nucleus	1.0
XP_018806691.2	GO:0005634	C:nucleus	1.0
XP_018806693.2	GO:0005634	C:nucleus	1.0
XP_018806694.1	GO:0005634	C:nucleus	1.0
XP_018806695.2	GO:0005634	C:nucleus	1.0
XP_018806697.1	GO:0005615	C:extracellular space	0.99	1-25
XP_018806698.1	GO:0005615	C:extracellular space	0.98	1-20
XP_018806699.1	GO:0005634	C:nucleus	1.0
XP_018806700.1	GO:0005739	C:mitochondrion	0.89		1-36
XP_018806702.2	GO:0005634	C:nucleus	1.0
XP_018806705.2	GO:0012505	C:endomembrane system	0.83				7-28
XP_018806707.1	GO:0005634	C:nucleus	1.0
XP_018806708.1	GO:0005634	C:nucleus	1.0
XP_018806710.2	GO:0005634	C:nucleus	1.0
XP_018806714.2	GO:0005634	C:nucleus	1.0
XP_018806720.2	GO:0005634	C:nucleus	1.0
XP_018806721.2	GO:0012505	C:endomembrane system	0.75				8-34;448-468
XP_018806725.1	GO:0012505	C:endomembrane system	1.0				2-23;179-193;455-477
XP_018806726.1	GO:0031090	C:organelle membrane	0.96				116-141;156-177;183-203;209-228;244-267;275-294;334-359;374-396;409-429;435-459;470-492;499-519
XP_018806727.1	GO:0005634	C:nucleus	1.0
XP_018806729.1	GO:0005634	C:nucleus	1.0
XP_018806730.1	GO:0031090	C:organelle membrane	0.88				198-229
XP_018806731.1	GO:0012505	C:endomembrane system	0.69				16-37
XP_018806732.1	GO:0012505	C:endomembrane system	0.69				16-37
XP_018806735.1	GO:0005886	C:plasma membrane	0.77				111-138;190-218;233-258;264-294
XP_018806736.1	GO:0005886	C:plasma membrane	0.77				111-138;190-218;233-258;264-294
XP_018806737.1	GO:0005886	C:plasma membrane	0.77				111-138;190-218;233-258;264-294
XP_018806738.1	GO:0005634	C:nucleus	1.0
XP_018806739.1	GO:0005634	C:nucleus	1.0
XP_018806740.1	GO:0005634	C:nucleus	1.0
XP_018806741.1	GO:0012505	C:endomembrane system	0.97				6-28;475-505;515-538;547-574;586-609;629-652;654-681;690-717;719-741;756-788;802-822;846-873;901-927;939-965
XP_018806743.1	GO:0005634	C:nucleus	1.0
XP_018806744.1	GO:0012505	C:endomembrane system	0.92				366-395;405-428;438-465;475-499;519-542;544-573;581-604;614-634;641-652;654-682;693-712;737-764;794-817;830-856
XP_018806745.1	GO:0012505	C:endomembrane system	0.92				366-395;405-428;438-465;475-499;519-542;544-573;581-604;614-634;641-652;654-682;693-712;737-764;794-817;830-856
XP_018806746.1	GO:0005886	C:plasma membrane	0.73	1-22			306-335;345-368;378-405;417-439;459-482;484-513;521-544;554-575;584-609;611-622;633-653;678-704;734-757;769-796
XP_018806747.1	GO:0005634	C:nucleus	1.0
XP_018806751.1	GO:0005634	C:nucleus	1.0
XP_018806755.1	GO:0005634	C:nucleus	1.0
XP_018806756.1	GO:0031090	C:organelle membrane	0.91				10-31;153-178
XP_018806757.1	GO:0005886	C:plasma membrane	0.49				10-31;165-176
XP_018806762.1	GO:0005634	C:nucleus	1.0
XP_018806766.2	GO:0005634	C:nucleus	1.0
XP_018806767.1	GO:0005634	C:nucleus	1.0
XP_018806771.2	GO:0005634	C:nucleus	1.0
XP_018806773.1	GO:0005634	C:nucleus	1.0
XP_018806774.1	GO:0005634	C:nucleus	1.0
XP_018806779.1	GO:0005634	C:nucleus	1.0
XP_018806780.1	GO:0005886	C:plasma membrane	1.0				12-38;453-468
XP_018806781.2	GO:0012505	C:endomembrane system	0.86	1-23			638-655
XP_018806783.2	GO:0009507	C:chloroplast	0.82
XP_018806784.2	GO:0009507	C:chloroplast	0.81
XP_018806786.2	GO:0005634	C:nucleus	1.0
XP_018806788.1	GO:0005886	C:plasma membrane	1.0				11-35;451-466
XP_018806789.1	GO:0009535	C:chloroplast thylakoid membrane	0.81			1-76	281-293
XP_018806790.2	GO:0012505	C:endomembrane system	0.81				5-24;40-58;68-89;97-108;131-157;447-477;490-519;521-534;536-562;580-604
XP_018806795.2	GO:0005634	C:nucleus	1.0
XP_018806796.2	GO:0005634	C:nucleus	1.0
XP_018806797.2	GO:0005634	C:nucleus	1.0
XP_018806799.1	GO:0005737	C:cytoplasm	0.7
XP_018806800.2	GO:0005634	C:nucleus	1.0
XP_018806802.1	GO:0009707	C:chloroplast outer membrane	0.77			1-49	206-223
XP_018806803.1	GO:0009707	C:chloroplast outer membrane	0.77			1-49	206-223
XP_018806804.1	GO:0005886	C:plasma membrane	1.0				12-38;432-447
XP_018806806.2	GO:0005634	C:nucleus	1.0
XP_018806809.1	GO:0009507	C:chloroplast	0.79
XP_018806810.1	GO:0009507	C:chloroplast	0.79
XP_018806811.1	GO:0009507	C:chloroplast	0.79
XP_018806812.1	GO:0009507	C:chloroplast	0.79
XP_018806813.2	GO:0005634	C:nucleus	1.0
XP_018806814.2	GO:0005634	C:nucleus	1.0
XP_018806815.1	GO:0005739	C:mitochondrion	0.53		1-17
XP_018806818.1	GO:0031966	C:mitochondrial membrane	0.84		1-58		105-125;149-171;222-240
XP_018806820.1	GO:0005634	C:nucleus	1.0
XP_018806822.1	GO:0005886	C:plasma membrane	0.94				116-127
XP_018806823.1	GO:0005739	C:mitochondrion	0.53		1-17
XP_018806824.2	GO:0005634	C:nucleus	1.0
XP_018806831.2	GO:0005634	C:nucleus	1.0
XP_018806832.2	GO:0005634	C:nucleus	1.0
XP_018806833.1	GO:0031090	C:organelle membrane	0.77				19-40;79-90;139-157;233-255;294-314;345-371
XP_018806834.1	GO:0005634	C:nucleus	1.0
XP_018806835.1	GO:0005634	C:nucleus	1.0
XP_018806836.1	GO:0005615	C:extracellular space	0.88	1-18
XP_018806837.1	GO:0005615	C:extracellular space	0.88	1-18
XP_018806839.1	GO:0005886	C:plasma membrane	0.74				84-97;103-128;159-170;176-194;212-233;354-375;385-402;405-423;439-460
XP_018806840.1	GO:0031090	C:organelle membrane	0.81				9-27;47-65;188-209;218-233;238-255;273-293
XP_018806841.1	GO:0031090	C:organelle membrane	0.81				9-27;47-65;188-209;218-233;238-255;273-293
XP_018806842.1	GO:0031090	C:organelle membrane	0.81				9-27;47-65;188-209;218-233;238-255;273-293
XP_018806843.1	GO:0031090	C:organelle membrane	0.81				9-27;47-65;188-209;218-233;238-255;273-293
XP_018806844.1	GO:0005634	C:nucleus	1.0
XP_018806845.1	GO:0012505	C:endomembrane system	0.93				3-27;29-44;78-98
XP_018806846.2	GO:0005886	C:plasma membrane	0.96				19-42;79-102;110-129;134-157;168-190;199-217;281-306;321-343;349-373;386-404;424-447;454-472
XP_018806849.1	GO:0005634	C:nucleus	1.0
XP_018806850.2	GO:0005634	C:nucleus	1.0
XP_018806851.2	GO:0005634	C:nucleus	1.0
XP_018806852.2	GO:0005886	C:plasma membrane	0.94	1-29			432-459
XP_018806853.2	GO:0005886	C:plasma membrane	0.94	1-29			432-459
XP_018806855.2	GO:0005886	C:plasma membrane	0.94				1194-1208;1230-1259;1318-1335;1381-1398;1410-1430;1453-1474;1483-1508;1527-1558;1578-1599;1606-1629;1635-1660;1668-1689
XP_018806856.2	GO:0005634	C:nucleus	1.0
XP_018806857.1	GO:0005634	C:nucleus	1.0
XP_018806859.1	GO:0005634	C:nucleus	1.0
XP_018806861.1	GO:0005886	C:plasma membrane	0.96				108-131;133-155;240-267;269-280
XP_018806862.1	GO:0005634	C:nucleus	1.0
XP_018806863.1	GO:0005886	C:plasma membrane	0.9				4-29
XP_018806864.2	GO:0005737	C:cytoplasm	0.7
XP_018806865.2	GO:0005737	C:cytoplasm	0.7
XP_018806866.1	GO:0009507	C:chloroplast	0.61
XP_018806867.2	GO:0012505	C:endomembrane system	0.95				11-36;47-70;80-99;106-132;156-179;184-203;228-259;269-290;298-321;335-356;381-392;403-426
XP_018806868.1	GO:0005634	C:nucleus	1.0
XP_018806869.2	GO:0031966	C:mitochondrial membrane	0.69		1-67		91-116;132-150;156-181;185-205;213-224;247-264;275-291;311-332;339-358;364-385
XP_018806872.2	GO:0031090	C:organelle membrane	0.82				38-63;67-88;95-106;129-146;157-173;193-214;221-240;246-267
XP_018806874.1	GO:0005634	C:nucleus	1.0
XP_018806875.1	GO:0009535	C:chloroplast thylakoid membrane	0.8			1-75	135-153
XP_018806876.1	GO:0009535	C:chloroplast thylakoid membrane	0.8			1-75	135-153
XP_018806879.1	GO:0009507	C:chloroplast	0.91
XP_018806881.1	GO:0012505	C:endomembrane system	0.96				244-269;384-406
XP_018806882.1	GO:0005739	C:mitochondrion	0.6		1-63
XP_018806884.1	GO:0005886	C:plasma membrane	1.0				52-72;131-159;162-182;190-206;214-234;243-264;286-310
XP_018806885.2	GO:0005634	C:nucleus	1.0
XP_018806898.1	GO:0005737	C:cytoplasm	0.7
XP_018806899.1	GO:0005886	C:plasma membrane	0.74				65-88;97-119;241-268;277-303;646-669;677-696;710-735;755-775;787-808;823-845
XP_018806901.1	GO:0012505	C:endomembrane system	0.95				122-142;150-173;198-219;221-243;281-308;330-352;360-381;388-409
XP_018806903.1	GO:0009507	C:chloroplast	1.0
XP_018806904.1	GO:0005634	C:nucleus	1.0
XP_018806906.2	GO:0009507	C:chloroplast	1.0
XP_018806913.1	GO:0009507	C:chloroplast	1.0
XP_018806915.1	GO:0005615	C:extracellular space	0.83
XP_018806916.1	GO:0005634	C:nucleus	1.0
XP_018806917.1	GO:0005615	C:extracellular space	1.0
XP_018806918.1	GO:0005634	C:nucleus	1.0
XP_018806919.1	GO:0005634	C:nucleus	1.0
XP_018806920.1	GO:0005634	C:nucleus	1.0
XP_018806921.1	GO:0009507	C:chloroplast	1.0
XP_018806922.1	GO:0005634	C:nucleus	1.0
XP_018806923.1	GO:0005634	C:nucleus	1.0
XP_018806924.1	GO:0009707	C:chloroplast outer membrane	0.62			1-65	68-82
XP_018806925.1	GO:0005739	C:mitochondrion	0.51		1-36
XP_018806927.2	GO:0009507	C:chloroplast	0.58
XP_018806928.2	GO:0005634	C:nucleus	1.0
XP_018806930.2	GO:0005737	C:cytoplasm	0.7
XP_018806931.1	GO:0005634	C:nucleus	1.0
XP_018806933.1	GO:0005634	C:nucleus	1.0
XP_018806934.1	GO:0012505	C:endomembrane system	0.97				19-44;55-77;99-123;141-162;172-192;216-236
XP_018806935.1	GO:0009507	C:chloroplast	1.0
XP_018806938.1	GO:0005737	C:cytoplasm	0.7
XP_018806939.2	GO:0005634	C:nucleus	1.0
XP_018806940.2	GO:0005634	C:nucleus	1.0
XP_018806941.2	GO:0009507	C:chloroplast	0.71
XP_018806942.2	GO:0005634	C:nucleus	1.0
XP_018806943.2	GO:0005634	C:nucleus	1.0
XP_018806944.2	GO:0005634	C:nucleus	1.0
XP_018806945.2	GO:0005634	C:nucleus	1.0
XP_018806946.2	GO:0005634	C:nucleus	1.0
XP_018806949.2	GO:0009507	C:chloroplast	0.65
XP_018806950.2	GO:0005615	C:extracellular space	0.98	1-22
XP_018806952.2	GO:0012505	C:endomembrane system	0.99				13-37;459-479
XP_018806954.2	GO:0009507	C:chloroplast	1.0
XP_018806955.1	GO:0005634	C:nucleus	1.0
XP_018806957.2	GO:0005615	C:extracellular space	0.99	1-19
XP_018806960.1	GO:0005634	C:nucleus	1.0
XP_018806961.2	GO:0009507	C:chloroplast	0.7
XP_018806963.1	GO:0005634	C:nucleus	1.0
XP_018806966.1	GO:0005634	C:nucleus	1.0
XP_018806968.1	GO:0005634	C:nucleus	1.0
XP_018806969.1	GO:0005634	C:nucleus	1.0
XP_018806971.1	GO:0005634	C:nucleus	1.0
XP_018806973.1	GO:0005634	C:nucleus	1.0
XP_018806975.2	GO:0005634	C:nucleus	1.0
XP_018806980.2	GO:0005634	C:nucleus	1.0
XP_018806984.1	GO:0005634	C:nucleus	1.0
XP_018806985.1	GO:0012505	C:endomembrane system	1.0				30-58;68-85;92-113;135-158
XP_018806986.1	GO:0012505	C:endomembrane system	1.0				30-58;68-85;92-113;135-158
XP_018806988.2	GO:0005634	C:nucleus	1.0
XP_018806993.2	GO:0005615	C:extracellular space	0.93	1-27
XP_018806995.1	GO:0005634	C:nucleus	1.0
XP_018806999.2	GO:0012505	C:endomembrane system	0.87				77-88;631-642
XP_018807000.1	GO:0005634	C:nucleus	1.0
XP_018807003.1	GO:0005634	C:nucleus	1.0
XP_018807004.2	GO:0012505	C:endomembrane system	0.99				69-92;131-163;182-214;223-254;272-300;312-340
XP_018807005.2	GO:0012505	C:endomembrane system	0.88				28-51;97-122;140-172;179-210;230-258;271-297
XP_018807006.1	GO:0005634	C:nucleus	1.0
XP_018807007.1	GO:0009707	C:chloroplast outer membrane	0.65			1-73	140-151
XP_018807011.2	GO:0005634	C:nucleus	1.0
XP_018807014.1	GO:0005737	C:cytoplasm	0.54
XP_018807015.1	GO:0005737	C:cytoplasm	0.54
XP_018807016.2	GO:0005737	C:cytoplasm	0.7
XP_018807017.2	GO:0012505	C:endomembrane system	0.86				443-466
XP_018807018.1	GO:0005886	C:plasma membrane	0.86				61-90;100-122;129-152;176-193;219-243;251-271;365-387;414-439;451-472;493-519;528-554;576-598
XP_018807020.2	GO:0005634	C:nucleus	1.0
XP_018807021.2	GO:0005634	C:nucleus	1.0
XP_018807022.1	GO:0005634	C:nucleus	1.0
XP_018807023.1	GO:0005634	C:nucleus	1.0
XP_018807024.2	GO:0009507	C:chloroplast	1.0
XP_018807025.1	GO:0005634	C:nucleus	1.0
XP_018807028.1	GO:0012505	C:endomembrane system	0.71				5-22;43-66;179-196;216-236
XP_018807029.1	GO:0012505	C:endomembrane system	0.87				5-28;83-106
XP_018807030.1	GO:0005886	C:plasma membrane	0.91				521-532;766-777;906-940;942-976;978-1009
XP_018807031.2	GO:0012505	C:endomembrane system	0.9				63-79;84-113
XP_018807032.2	GO:0012505	C:endomembrane system	0.93				63-79;84-113
XP_018807034.1	GO:0005634	C:nucleus	1.0
XP_018807035.1	GO:0005634	C:nucleus	1.0
XP_018807037.1	GO:0005634	C:nucleus	1.0
XP_018807038.1	GO:0005634	C:nucleus	1.0
XP_018807039.1	GO:0005634	C:nucleus	1.0
XP_018807040.2	GO:0005634	C:nucleus	1.0
XP_018807041.1	GO:0005634	C:nucleus	1.0
XP_018807042.2	GO:0005634	C:nucleus	1.0
XP_018807043.1	GO:0005886	C:plasma membrane	0.98	1-25			899-923
XP_018807044.1	GO:0005634	C:nucleus	1.0
XP_018807046.2	GO:0005886	C:plasma membrane	0.99				620-643
XP_018807048.2	GO:0005634	C:nucleus	1.0
XP_018807049.2	GO:0005886	C:plasma membrane	0.87				6-26;46-66
XP_018807050.2	GO:0005739	C:mitochondrion	0.54		1-30
XP_018807051.1	GO:0005886	C:plasma membrane	0.93	1-23			250-277
XP_018807052.1	GO:0005886	C:plasma membrane	0.93	1-23			250-277
XP_018807055.1	GO:0005634	C:nucleus	1.0
XP_018807057.1	GO:0005634	C:nucleus	1.0
XP_018807063.2	GO:0005634	C:nucleus	1.0
XP_018807064.1	GO:0005634	C:nucleus	1.0
XP_018807065.1	GO:0012505	C:endomembrane system	0.83				28-54
XP_018807066.1	GO:0012505	C:endomembrane system	0.77				19-48;471-490
XP_018807077.2	GO:0005634	C:nucleus	1.0
XP_018807078.1	GO:0005739	C:mitochondrion	0.73		1-25
XP_018807081.1	GO:0005634	C:nucleus	1.0
XP_018807084.2	GO:0009507	C:chloroplast	1.0
XP_018807087.1	GO:0005737	C:cytoplasm	0.69
XP_018807092.1	GO:0005737	C:cytoplasm	0.52
XP_018807094.1	GO:0005737	C:cytoplasm	0.52
XP_018807095.1	GO:0005737	C:cytoplasm	0.7
XP_018807097.1	GO:0009507	C:chloroplast	1.0
XP_018807101.2	GO:0005634	C:nucleus	1.0
XP_018807102.2	GO:0005634	C:nucleus	1.0
XP_018807103.1	GO:0005634	C:nucleus	1.0
XP_018807104.1	GO:0005634	C:nucleus	1.0
XP_018807105.2	GO:0005634	C:nucleus	1.0
XP_018807112.1	GO:0005634	C:nucleus	1.0
XP_018807113.1	GO:0005634	C:nucleus	1.0
XP_018807116.1	GO:0012505	C:endomembrane system	0.95				3-23;48-73;87-102;110-131;140-160;227-252
XP_018807119.1	GO:0005634	C:nucleus	1.0
XP_018807121.1	GO:0005634	C:nucleus	1.0
XP_018807122.2	GO:0005634	C:nucleus	1.0
XP_018807124.1	GO:0005886	C:plasma membrane	0.87				10-31;41-68;77-103;123-146
XP_018807128.2	GO:0005634	C:nucleus	1.0
XP_018807131.2	GO:0005634	C:nucleus	1.0
XP_018807132.2	GO:0005634	C:nucleus	1.0
XP_018807133.2	GO:0005634	C:nucleus	1.0
XP_018807134.2	GO:0005634	C:nucleus	1.0
XP_018807135.1	GO:0009543	C:chloroplast thylakoid lumen	0.81			1-56
XP_018807136.1	GO:0009543	C:chloroplast thylakoid lumen	0.81			1-56
XP_018807138.1	GO:0009543	C:chloroplast thylakoid lumen	0.8			1-56
XP_018807139.1	GO:0009535	C:chloroplast thylakoid membrane	0.81			1-56	82-103
XP_018807140.1	GO:0009535	C:chloroplast thylakoid membrane	0.81			1-56	81-102
XP_018807141.2	GO:0012505	C:endomembrane system	0.75				49-79
XP_018807143.1	GO:0005634	C:nucleus	1.0
XP_018807144.1	GO:0009507	C:chloroplast	0.7
XP_018807145.1	GO:0009507	C:chloroplast	0.7
XP_018807146.1	GO:0005737	C:cytoplasm	0.65
XP_018807147.1	GO:0005737	C:cytoplasm	0.65
XP_018807150.2	GO:0005634	C:nucleus	1.0
XP_018807153.2	GO:0005615	C:extracellular space	0.99	1-26
XP_018807154.2	GO:0012505	C:endomembrane system	0.98				14-39
XP_018807155.2	GO:0012505	C:endomembrane system	0.98				14-39
XP_018807156.1	GO:0005739	C:mitochondrion	0.91
XP_018807157.1	GO:0005634	C:nucleus	1.0
XP_018807165.1	GO:0031090	C:organelle membrane	0.83				222-236
XP_018807166.1	GO:0031090	C:organelle membrane	0.87				222-236
XP_018807167.1	GO:0031090	C:organelle membrane	0.83				222-236
XP_018807170.1	GO:0005634	C:nucleus	1.0
XP_018807171.1	GO:0005634	C:nucleus	1.0
XP_018807172.1	GO:0005615	C:extracellular space	0.83	1-24
XP_018807174.1	GO:0005737	C:cytoplasm	0.7
XP_018807182.1	GO:0005737	C:cytoplasm	0.7
XP_018807183.2	GO:0005634	C:nucleus	1.0
XP_018807184.1	GO:0005634	C:nucleus	1.0
XP_018807185.1	GO:0005737	C:cytoplasm	0.7
XP_018807186.1	GO:0005737	C:cytoplasm	0.7
XP_018807188.1	GO:0005737	C:cytoplasm	0.7
XP_018807189.1	GO:0005634	C:nucleus	1.0
XP_018807190.1	GO:0005634	C:nucleus	1.0
XP_018807191.1	GO:0005634	C:nucleus	1.0
XP_018807193.1	GO:0005634	C:nucleus	1.0
XP_018807194.1	GO:0005634	C:nucleus	1.0
XP_018807195.1	GO:0005634	C:nucleus	1.0
XP_018807196.1	GO:0005886	C:plasma membrane	0.85				3-22
XP_018807197.2	GO:0005634	C:nucleus	1.0
XP_018807198.1	GO:0005739	C:mitochondrion	0.95		1-37
XP_018807199.2	GO:0005634	C:nucleus	1.0
XP_018807201.1	GO:0005634	C:nucleus	1.0
XP_018807202.1	GO:0012505	C:endomembrane system	0.87				242-264
XP_018807203.1	GO:0005634	C:nucleus	1.0
XP_018807204.2	GO:0005615	C:extracellular space	0.97	1-22
XP_018807206.1	GO:0005634	C:nucleus	1.0
XP_018807212.2	GO:0005886	C:plasma membrane	1.0				6-31;843-873
XP_018807217.2	GO:0005634	C:nucleus	1.0
XP_018807218.1	GO:0005634	C:nucleus	1.0
XP_018807219.2	GO:0005634	C:nucleus	1.0
XP_018807221.2	GO:0005634	C:nucleus	1.0
XP_018807223.1	GO:0009507	C:chloroplast	1.0
XP_018807226.2	GO:0005634	C:nucleus	1.0
XP_018807227.1	GO:0009507	C:chloroplast	1.0
XP_018807229.1	GO:0005886	C:plasma membrane	0.7				54-79;88-110;132-156;179-200;212-233;260-280
XP_018807231.1	GO:0009507	C:chloroplast	0.87
XP_018807233.1	GO:0012505	C:endomembrane system	0.99				25-44;69-96
XP_018807236.1	GO:0009507	C:chloroplast	0.75
XP_018807237.1	GO:0005634	C:nucleus	1.0
XP_018807240.1	GO:0005634	C:nucleus	1.0
XP_018807242.1	GO:0005634	C:nucleus	1.0
XP_018807244.2	GO:0005634	C:nucleus	1.0
XP_018807246.1	GO:0005615	C:extracellular space	1.0	1-23
XP_018807248.1	GO:0005634	C:nucleus	1.0
XP_018807249.1	GO:0005634	C:nucleus	1.0
XP_018807250.1	GO:0005886	C:plasma membrane	0.98				50-76;86-117;126-156;168-192;201-222;231-251;272-298;308-336;348-377;386-410;421-445;454-476
XP_018807251.1	GO:0005886	C:plasma membrane	0.98				48-75;85-116;124-155;165-189;199-219;229-250;270-296;306-334;346-375;384-408;419-443;452-474
XP_018807253.1	GO:0005634	C:nucleus	1.0
XP_018807255.2	GO:0005634	C:nucleus	1.0
XP_018807259.1	GO:0005615	C:extracellular space	0.96	1-26
XP_018807260.2	GO:0009507	C:chloroplast	0.84
XP_018807270.1	GO:0005739	C:mitochondrion	0.73		1-18
XP_018807277.2	GO:0005634	C:nucleus	1.0
XP_018807278.1	GO:0005886	C:plasma membrane	0.88				134-157
XP_018807279.2	GO:0005615	C:extracellular space	0.97	1-27
XP_018807281.2	GO:0005634	C:nucleus	1.0
XP_018807282.1	GO:0012505	C:endomembrane system	0.38				5-25
XP_018807284.2	GO:0005634	C:nucleus	1.0
XP_018807285.1	GO:0005634	C:nucleus	1.0
XP_018807287.1	GO:0005634	C:nucleus	1.0
XP_018807288.1	GO:0012505	C:endomembrane system	0.91				256-269;429-453
XP_018807289.1	GO:0005634	C:nucleus	1.0
XP_018807290.1	GO:0005737	C:cytoplasm	0.7
XP_018807291.1	GO:0005737	C:cytoplasm	0.7
XP_018807297.1	GO:0009507	C:chloroplast	0.7
XP_018807307.2	GO:0005634	C:nucleus	1.0
XP_018807308.1	GO:0005737	C:cytoplasm	0.7
XP_018807310.1	GO:0005886	C:plasma membrane	1.0				51-73;93-115;122-141;146-169;180-203;213-231;299-325;339-362;368-391;398-415;436-459;466-485
XP_018807311.1	GO:0005886	C:plasma membrane	0.99				8-27;48-71;78-97;102-124;136-159;169-187;255-283;295-318;324-346;354-371;392-415;422-441
XP_018807312.1	GO:0005634	C:nucleus	1.0
XP_018807313.1	GO:0005634	C:nucleus	1.0
XP_018807314.1	GO:0005634	C:nucleus	1.0
XP_018807316.1	GO:0009507	C:chloroplast	1.0
XP_018807317.1	GO:0005886	C:plasma membrane	0.52				38-56;68-95;122-145;151-173;190-207;220-239;252-276;281-302;306-328;343-368;400-427
XP_018807318.1	GO:0005634	C:nucleus	1.0
XP_018807319.1	GO:0005634	C:nucleus	1.0
XP_018807321.1	GO:0005737	C:cytoplasm	0.53
XP_018807322.1	GO:0012505	C:endomembrane system	0.98				15-39
XP_018807323.1	GO:0005634	C:nucleus	1.0
XP_018807324.1	GO:0005634	C:nucleus	1.0
XP_018807327.1	GO:0005634	C:nucleus	1.0
XP_018807329.1	GO:0005634	C:nucleus	1.0
XP_018807331.1	GO:0012505	C:endomembrane system	0.99				14-38;59-83;92-115;123-142;149-173;178-195
XP_018807332.2	GO:0012505	C:endomembrane system	0.88				35-59;69-93;102-132;170-197;215-237;252-275
XP_018807334.1	GO:0005615	C:extracellular space	0.98	1-31
XP_018807335.2	GO:0005615	C:extracellular space	0.96	1-24
XP_018807338.1	GO:0031090	C:organelle membrane	0.87				98-122;138-160;165-185;191-211;225-248;257-276;326-350;364-386;397-418;424-449;459-481;490-511
XP_018807339.1	GO:0005886	C:plasma membrane	0.64				4-34;56-80;88-108;156-181;196-217;229-249;255-280;288-310;320-341
XP_018807343.1	GO:0012505	C:endomembrane system	0.9				8-27;78-96;107-130;228-248;259-281;303-321
XP_018807345.1	GO:0005615	C:extracellular space	1.0	1-22
XP_018807346.1	GO:0005737	C:cytoplasm	0.7
XP_018807348.2	GO:0005634	C:nucleus	1.0
XP_018807351.1	GO:0005634	C:nucleus	1.0
XP_018807352.2	GO:0031090	C:organelle membrane	0.71				206-229
XP_018807354.1	GO:0031090	C:organelle membrane	0.96				153-171;181-192
XP_018807355.1	GO:0005634	C:nucleus	1.0
XP_018807356.1	GO:0005634	C:nucleus	1.0
XP_018807357.1	GO:0005634	C:nucleus	1.0
XP_018807358.1	GO:0005634	C:nucleus	1.0
XP_018807360.1	GO:0005634	C:nucleus	1.0
XP_018807361.1	GO:0005634	C:nucleus	1.0
XP_018807362.1	GO:0031090	C:organelle membrane	0.96				153-171;181-192
XP_018807363.1	GO:0005634	C:nucleus	1.0
XP_018807364.1	GO:0005634	C:nucleus	1.0
XP_018807365.1	GO:0005634	C:nucleus	1.0
XP_018807366.1	GO:0009507	C:chloroplast	0.91
XP_018807367.1	GO:0005739	C:mitochondrion	0.89		1-35
XP_018807368.1	GO:0005739	C:mitochondrion	0.9		1-33
XP_018807369.1	GO:0005739	C:mitochondrion	0.52		1-23
XP_018807371.1	GO:0005615	C:extracellular space	0.95	1-30
XP_018807372.1	GO:0005634	C:nucleus	1.0
XP_018807373.1	GO:0005634	C:nucleus	1.0
XP_018807374.2	GO:0005634	C:nucleus	1.0
XP_018807378.1	GO:0005615	C:extracellular space	0.57
XP_018807379.1	GO:0005739	C:mitochondrion	0.53		1-25
XP_018807381.1	GO:0012505	C:endomembrane system	0.91				60-78
XP_018807382.1	GO:0005634	C:nucleus	1.0
XP_018807383.2	GO:0005634	C:nucleus	1.0
XP_018807385.1	GO:0012505	C:endomembrane system	0.96				21-39;48-67;80-101;107-124;135-152;162-182;191-216;233-258
XP_018807386.1	GO:0009507	C:chloroplast	1.0
XP_018807392.1	GO:0005634	C:nucleus	1.0
XP_018807394.1	GO:0005634	C:nucleus	1.0
XP_018807396.1	GO:0005634	C:nucleus	1.0
XP_018807398.1	GO:0005634	C:nucleus	1.0
XP_018807399.2	GO:0005634	C:nucleus	1.0
XP_018807400.2	GO:0005634	C:nucleus	1.0
XP_018807401.2	GO:0005634	C:nucleus	1.0
XP_018807402.2	GO:0005634	C:nucleus	1.0
XP_018807403.2	GO:0005634	C:nucleus	1.0
XP_018807404.2	GO:0005634	C:nucleus	1.0
XP_018807405.2	GO:0005634	C:nucleus	1.0
XP_018807409.1	GO:0005634	C:nucleus	1.0
XP_018807412.1	GO:0009507	C:chloroplast	1.0
XP_018807413.1	GO:0009507	C:chloroplast	1.0
XP_018807414.1	GO:0009507	C:chloroplast	1.0
XP_018807415.1	GO:0009507	C:chloroplast	1.0
XP_018807416.1	GO:0009507	C:chloroplast	1.0
XP_018807417.2	GO:0005634	C:nucleus	1.0
XP_018807418.1	GO:0009507	C:chloroplast	0.92
XP_018807419.2	GO:0005634	C:nucleus	1.0
XP_018807420.2	GO:0005634	C:nucleus	1.0
XP_018807421.2	GO:0005634	C:nucleus	1.0
XP_018807422.1	GO:0005634	C:nucleus	1.0
XP_018807424.1	GO:0005634	C:nucleus	1.0
XP_018807425.1	GO:0005634	C:nucleus	1.0
XP_018807426.1	GO:0005634	C:nucleus	1.0
XP_018807428.1	GO:0009707	C:chloroplast outer membrane	0.72			1-46	192-220
XP_018807430.1	GO:0009507	C:chloroplast	0.89
XP_018807433.1	GO:0005615	C:extracellular space	0.84	1-27
XP_018807434.1	GO:0005634	C:nucleus	1.0
XP_018807442.1	GO:0005634	C:nucleus	1.0
XP_018807444.1	GO:0005615	C:extracellular space	0.8	1-21
XP_018807445.1	GO:0009507	C:chloroplast	1.0
XP_018807446.1	GO:0005634	C:nucleus	1.0
XP_018807447.1	GO:0005634	C:nucleus	1.0
XP_018807450.1	GO:0012505	C:endomembrane system	0.91				5-32
XP_018807451.1	GO:0005634	C:nucleus	1.0
XP_018807452.2	GO:0005634	C:nucleus	1.0
XP_018807454.2	GO:0009507	C:chloroplast	0.93
XP_018807457.1	GO:0012505	C:endomembrane system	0.96				244-268;384-404
XP_018807461.2	GO:0005886	C:plasma membrane	0.71	1-23			113-124;1051-1079
XP_018807462.1	GO:0009707	C:chloroplast outer membrane	0.79			1-54	69-80
XP_018807463.2	GO:0009507	C:chloroplast	0.85
XP_018807465.1	GO:0005634	C:nucleus	1.0
XP_018807472.1	GO:0005634	C:nucleus	1.0
XP_018807473.1	GO:0005615	C:extracellular space	1.0	1-24
XP_018807476.2	GO:0005634	C:nucleus	1.0
XP_018807477.2	GO:0005634	C:nucleus	1.0
XP_018807478.2	GO:0005634	C:nucleus	1.0
XP_018807479.1	GO:0005634	C:nucleus	1.0
XP_018807480.1	GO:0005634	C:nucleus	1.0
XP_018807481.1	GO:0031090	C:organelle membrane	0.93				4-27;34-56;66-85;117-143;150-176;182-206;212-236;247-270
XP_018807484.1	GO:0012505	C:endomembrane system	1.0				12-33
XP_018807485.2	GO:0012505	C:endomembrane system	0.75				7-32
XP_018807487.1	GO:0005634	C:nucleus	1.0
XP_018807488.1	GO:0009507	C:chloroplast	0.73
XP_018807489.1	GO:0009507	C:chloroplast	0.73
XP_018807490.1	GO:0009507	C:chloroplast	0.73
XP_018807491.1	GO:0009507	C:chloroplast	0.73
XP_018807492.1	GO:0005634	C:nucleus	1.0
XP_018807493.1	GO:0005634	C:nucleus	1.0
XP_018807494.1	GO:0005634	C:nucleus	1.0
XP_018807497.2	GO:0005886	C:plasma membrane	1.0				12-37;453-469
XP_018807498.1	GO:0012505	C:endomembrane system	0.97				147-158
XP_018807499.1	GO:0005634	C:nucleus	1.0
XP_018807500.1	GO:0005634	C:nucleus	1.0
XP_018807501.1	GO:0005615	C:extracellular space	0.99	1-25
XP_018807505.1	GO:0005634	C:nucleus	1.0
XP_018807506.1	GO:0031090	C:organelle membrane	0.81				184-218
XP_018807508.2	GO:0005634	C:nucleus	1.0
XP_018807510.2	GO:0005634	C:nucleus	1.0
XP_018807512.2	GO:0005634	C:nucleus	1.0
XP_018807519.2	GO:0005634	C:nucleus	1.0
XP_018807520.1	GO:0005615	C:extracellular space	1.0	1-22
XP_018807522.1	GO:0005615	C:extracellular space	0.99	1-23
XP_018807525.2	GO:0012505	C:endomembrane system	0.84	1-32			229-255
XP_018807526.1	GO:0005886	C:plasma membrane	0.95				6-28;94-120;156-183;369-397;427-448;460-490;514-542;568-582;586-610;623-646;650-670
XP_018807532.1	GO:0005737	C:cytoplasm	0.54
XP_018807533.1	GO:0005634	C:nucleus	1.0
XP_018807534.2	GO:0005634	C:nucleus	1.0
XP_018807538.1	GO:0005886	C:plasma membrane	0.94	1-26			255-282
XP_018807539.1	GO:0005634	C:nucleus	1.0
XP_018807540.2	GO:0009507	C:chloroplast	0.97
XP_018807541.1	GO:0009507	C:chloroplast	1.0
XP_018807542.2	GO:0046658	C:anchored component of plasma membrane	1.0	1-23					362-362
XP_018807546.2	GO:0009507	C:chloroplast	0.71
XP_018807547.2	GO:0005634	C:nucleus	1.0
XP_018807548.2	GO:0005634	C:nucleus	1.0
XP_018807549.2	GO:0005634	C:nucleus	1.0
XP_018807550.2	GO:0009535	C:chloroplast thylakoid membrane	0.73			1-29	127-145;151-172;330-363
XP_018807551.1	GO:0005634	C:nucleus	1.0
XP_018807552.1	GO:0009507	C:chloroplast	1.0
XP_018807553.2	GO:0009507	C:chloroplast	1.0
XP_018807554.1	GO:0005634	C:nucleus	1.0
XP_018807555.2	GO:0012505	C:endomembrane system	0.96				2-25;439-458
XP_018807558.2	GO:0012505	C:endomembrane system	0.96				2-25;439-458
XP_018807559.2	GO:0012505	C:endomembrane system	0.96				2-25;439-458
XP_018807560.2	GO:0012505	C:endomembrane system	0.96				2-25;439-458
XP_018807565.1	GO:0005634	C:nucleus	1.0
XP_018807566.1	GO:0005634	C:nucleus	1.0
XP_018807568.2	GO:0005634	C:nucleus	1.0
XP_018807570.1	GO:0005634	C:nucleus	1.0
XP_018807571.1	GO:0005634	C:nucleus	1.0
XP_018807572.1	GO:0005634	C:nucleus	1.0
XP_018807574.1	GO:0012505	C:endomembrane system	0.94				516-539
XP_018807583.1	GO:0005634	C:nucleus	1.0
XP_018807584.1	GO:0046658	C:anchored component of plasma membrane	1.0	1-25					304-304
XP_018807585.1	GO:0012505	C:endomembrane system	0.94				125-145
XP_018807586.2	GO:0005615	C:extracellular space	1.0
XP_018807588.1	GO:0012505	C:endomembrane system	0.98				161-181;585-603
XP_018807589.2	GO:0005634	C:nucleus	1.0
XP_018807591.1	GO:0005615	C:extracellular space	0.9	1-24
XP_018807593.2	GO:0005634	C:nucleus	1.0
XP_018807594.1	GO:0005634	C:nucleus	1.0
XP_018807596.2	GO:0005886	C:plasma membrane	0.89				44-68;84-105;113-136;145-165;178-203;214-240;271-297;317-335;342-360;372-394;404-430
XP_018807599.2	GO:0005737	C:cytoplasm	0.7
XP_018807600.1	GO:0005634	C:nucleus	1.0
XP_018807601.2	GO:0005615	C:extracellular space	0.84	1-26
XP_018807602.1	GO:0005886	C:plasma membrane	0.85				171-192;197-219
XP_018807603.1	GO:0012505	C:endomembrane system	0.81				16-40;80-100;109-140;153-176;186-210;296-319;331-355;428-448;467-488;504-526
XP_018807605.1	GO:0005634	C:nucleus	1.0
XP_018807606.1	GO:0005615	C:extracellular space	1.0	1-22
XP_018807607.1	GO:0005615	C:extracellular space	1.0	1-22
XP_018807608.1	GO:0005634	C:nucleus	1.0
XP_018807609.1	GO:0005634	C:nucleus	1.0
XP_018807610.1	GO:0005634	C:nucleus	1.0
XP_018807614.2	GO:0005634	C:nucleus	1.0
XP_018807615.1	GO:0005737	C:cytoplasm	0.7
XP_018807617.1	GO:0005634	C:nucleus	1.0
XP_018807618.1	GO:0005615	C:extracellular space	0.92	1-23
XP_018807619.1	GO:0005634	C:nucleus	1.0
XP_018807620.1	GO:0005634	C:nucleus	1.0
XP_018807622.1	GO:0012505	C:endomembrane system	0.91				45-69;75-99;125-151;166-184;191-214;229-253;262-287;306-336;346-367;372-397;415-439;441-452
XP_018807623.1	GO:0012505	C:endomembrane system	0.91				45-69;75-99;125-151;166-184;191-214;229-253;262-287;306-336;346-367;372-397;415-439;441-452
XP_018807626.1	GO:0005634	C:nucleus	1.0
XP_018807627.1	GO:0012505	C:endomembrane system	0.84				10-32;46-72;86-110;117-137;143-162;179-200;209-228;280-307;318-339;347-367;372-396;409-431;439-460
XP_018807629.2	GO:0009507	C:chloroplast	0.72
XP_018807630.2	GO:0005634	C:nucleus	1.0
XP_018807631.1	GO:0005886	C:plasma membrane	0.9				62-89;109-130;132-151;180-209;213-239;288-320;329-361;727-753;771-799;801-812;844-871;874-899;950-983;991-1018
XP_018807633.2	GO:0005634	C:nucleus	1.0
XP_018807636.1	GO:0005634	C:nucleus	1.0
XP_018807638.1	GO:0005737	C:cytoplasm	0.7
XP_018807639.1	GO:0005737	C:cytoplasm	0.7
XP_018807640.1	GO:0005634	C:nucleus	1.0
XP_018807641.2	GO:0009707	C:chloroplast outer membrane	0.61			1-36	100-111
XP_018807642.1	GO:0005634	C:nucleus	1.0
XP_018807643.1	GO:0005739	C:mitochondrion	0.83		1-30
XP_018807645.2	GO:0005886	C:plasma membrane	0.95	1-25			344-372
XP_018807646.2	GO:0005886	C:plasma membrane	0.94	1-21			341-368
XP_018807647.2	GO:0005886	C:plasma membrane	0.9	1-27			314-343
XP_018807648.2	GO:0005886	C:plasma membrane	0.9				15-43
XP_018807653.2	GO:0005634	C:nucleus	1.0
XP_018807654.1	GO:0009507	C:chloroplast	1.0
XP_018807655.1	GO:0012505	C:endomembrane system	0.97				10-30;48-70;95-112;123-142;151-172;178-202;232-257
XP_018807657.1	GO:0009507	C:chloroplast	1.0
XP_018807658.1	GO:0005737	C:cytoplasm	0.7
XP_018807659.1	GO:0005634	C:nucleus	1.0
XP_018807660.1	GO:0009543	C:chloroplast thylakoid lumen	0.63			1-37
XP_018807661.2	GO:0005737	C:cytoplasm	1.0
XP_018807662.1	GO:0012505	C:endomembrane system	0.86				16-36
XP_018807664.2	GO:0005886	C:plasma membrane	0.82	1-22			266-280;295-315
XP_018807665.1	GO:0009707	C:chloroplast outer membrane	0.62			1-44	190-201;259-270;416-432
XP_018807666.2	GO:0012505	C:endomembrane system	0.81				10-32;55-73;92-115;142-169;197-216;262-285;297-319;327-344;353-374;385-407;417-439
XP_018807667.2	GO:0012505	C:endomembrane system	0.8				10-32;55-73;91-115;142-170;190-216;260-284;296-318;327-343;353-373;385-406;416-438
XP_018807669.1	GO:0005634	C:nucleus	1.0
XP_018807670.1	GO:0005615	C:extracellular space	0.99	1-27
XP_018807671.1	GO:0005615	C:extracellular space	0.94	1-30
XP_018807672.1	GO:0005634	C:nucleus	1.0
XP_018807673.1	GO:0005634	C:nucleus	1.0
XP_018807675.1	GO:0005737	C:cytoplasm	0.7
XP_018807680.1	GO:0005634	C:nucleus	1.0
XP_018807682.1	GO:0009507	C:chloroplast	0.7
XP_018807685.1	GO:0005739	C:mitochondrion	0.81		1-28
XP_018807686.1	GO:0009507	C:chloroplast	0.7
XP_018807687.2	GO:0005615	C:extracellular space	0.73	1-28
XP_018807689.1	GO:0005615	C:extracellular space	0.95	1-23
XP_018807692.1	GO:0005615	C:extracellular space	0.98	1-24
XP_018807693.1	GO:0005634	C:nucleus	1.0
XP_018807694.1	GO:0005737	C:cytoplasm	0.6
XP_018807696.2	GO:0012505	C:endomembrane system	0.78				23-45;69-84
XP_018807699.1	GO:0005634	C:nucleus	1.0
XP_018807700.1	GO:0005634	C:nucleus	1.0
XP_018807705.1	GO:0009507	C:chloroplast	1.0
XP_018807706.1	GO:0005634	C:nucleus	1.0
XP_018807707.2	GO:0005886	C:plasma membrane	0.94	1-27			430-455
XP_018807709.1	GO:0005634	C:nucleus	1.0
XP_018807711.1	GO:0005634	C:nucleus	1.0
XP_018807712.1	GO:0005634	C:nucleus	1.0
XP_018807715.2	GO:0005634	C:nucleus	1.0
XP_018807718.2	GO:0005886	C:plasma membrane	0.94	1-20			589-611;621-639;648-678;832-857
XP_018807720.1	GO:0009543	C:chloroplast thylakoid lumen	0.65			1-119
XP_018807724.1	GO:0012505	C:endomembrane system	0.8	1-20			589-611;622-639;650-671
XP_018807725.1	GO:0005615	C:extracellular space	0.76	1-25
XP_018807727.1	GO:0009507	C:chloroplast	0.72
XP_018807730.2	GO:0009707	C:chloroplast outer membrane	0.55			1-69	104-115
XP_018807731.1	GO:0031090	C:organelle membrane	0.82				29-48;100-111
XP_018807732.2	GO:0005886	C:plasma membrane	0.9	1-23			304-328
XP_018807733.1	GO:0009507	C:chloroplast	0.53
XP_018807734.1	GO:0005634	C:nucleus	1.0
XP_018807735.1	GO:0005634	C:nucleus	1.0
XP_018807736.1	GO:0009507	C:chloroplast	1.0
XP_018807738.1	GO:0012505	C:endomembrane system	0.71				7-27
XP_018807739.1	GO:0005615	C:extracellular space	0.8	1-29
XP_018807740.1	GO:0005615	C:extracellular space	0.82	1-27
XP_018807741.1	GO:0005615	C:extracellular space	0.82	1-27
XP_018807742.2	GO:0005615	C:extracellular space	0.87	1-30
XP_018807743.1	GO:0005634	C:nucleus	1.0
XP_018807745.1	GO:0005737	C:cytoplasm	0.7
XP_018807746.1	GO:0005886	C:plasma membrane	0.76				17-41;51-71;80-101;108-128;134-155;165-188;195-219;231-253;259-280;285-303
XP_018807747.1	GO:0005634	C:nucleus	1.0
XP_018807749.1	GO:0005634	C:nucleus	1.0
XP_018807750.1	GO:0005634	C:nucleus	1.0
XP_018807751.1	GO:0005634	C:nucleus	1.0
XP_018807753.1	GO:0005886	C:plasma membrane	1.0				5-31;771-796
XP_018807755.1	GO:0009707	C:chloroplast outer membrane	0.74			1-52	248-266
XP_018807757.1	GO:0005739	C:mitochondrion	0.62		1-34
XP_018807759.1	GO:0005739	C:mitochondrion	0.89		1-22
XP_018807760.2	GO:0012505	C:endomembrane system	0.75				76-89;137-148;319-330;511-535
XP_018807761.1	GO:0005634	C:nucleus	1.0
XP_018807762.1	GO:0005634	C:nucleus	1.0
XP_018807763.1	GO:0005634	C:nucleus	1.0
XP_018807764.1	GO:0005886	C:plasma membrane	0.98	1-29			267-291
XP_018807768.2	GO:0009507	C:chloroplast	1.0
XP_018807773.2	GO:0005634	C:nucleus	1.0
XP_018807774.1	GO:0005634	C:nucleus	1.0
XP_018807775.2	GO:0005634	C:nucleus	1.0
XP_018807776.1	GO:0005634	C:nucleus	1.0
XP_018807777.1	GO:0009507	C:chloroplast	1.0
XP_018807779.1	GO:0005634	C:nucleus	1.0
XP_018807780.1	GO:0005886	C:plasma membrane	0.91	1-20			529-556
XP_018807781.1	GO:0012505	C:endomembrane system	0.86				16-29;53-79
XP_018807782.1	GO:0005615	C:extracellular space	0.96	1-23
XP_018807783.1	GO:0005615	C:extracellular space	0.96	1-23
XP_018807786.1	GO:0005615	C:extracellular space	1.0	1-27
XP_018807788.1	GO:0005634	C:nucleus	1.0
XP_018807789.1	GO:0005737	C:cytoplasm	0.58
XP_018807790.1	GO:0005737	C:cytoplasm	0.61
XP_018807791.2	GO:0005634	C:nucleus	1.0
XP_018807792.1	GO:0005634	C:nucleus	1.0
XP_018807793.1	GO:0009507	C:chloroplast	1.0
XP_018807794.2	GO:0012505	C:endomembrane system	0.97				225-249;258-278;280-299
XP_018807796.2	GO:0005634	C:nucleus	1.0
XP_018807797.1	GO:0005634	C:nucleus	1.0
XP_018807798.1	GO:0009507	C:chloroplast	0.66
XP_018807802.2	GO:0005886	C:plasma membrane	0.95				20-40
XP_018807806.1	GO:0005634	C:nucleus	1.0
XP_018807807.2	GO:0005634	C:nucleus	1.0
XP_018807809.1	GO:0012505	C:endomembrane system	0.94				113-136;142-167;182-210;220-243;251-278;285-309
XP_018807810.2	GO:0005634	C:nucleus	1.0
XP_018807815.1	GO:0005886	C:plasma membrane	0.82				216-235;241-253
XP_018807816.1	GO:0005634	C:nucleus	1.0
XP_018807818.2	GO:0005739	C:mitochondrion	0.77		1-43
XP_018807821.1	GO:0005886	C:plasma membrane	0.93				187-198
XP_018807822.1	GO:0005634	C:nucleus	1.0
XP_018807824.1	GO:0031090	C:organelle membrane	0.85				453-470
XP_018807830.1	GO:0005634	C:nucleus	1.0
XP_018807832.1	GO:0005634	C:nucleus	1.0
XP_018807833.2	GO:0005634	C:nucleus	1.0
XP_018807834.1	GO:0005634	C:nucleus	1.0
XP_018807835.2	GO:0005634	C:nucleus	1.0
XP_018807838.1	GO:0005634	C:nucleus	1.0
XP_018807839.2	GO:0005634	C:nucleus	1.0
XP_018807840.2	GO:0005634	C:nucleus	1.0
XP_018807842.1	GO:0009507	C:chloroplast	1.0
XP_018807843.1	GO:0005634	C:nucleus	1.0
XP_018807844.1	GO:0005634	C:nucleus	1.0
XP_018807845.1	GO:0005886	C:plasma membrane	0.8				10-36;544-570
XP_018807846.1	GO:0005615	C:extracellular space	0.92	1-16
XP_018807848.1	GO:0005634	C:nucleus	1.0
XP_018807851.1	GO:0005737	C:cytoplasm	0.7
XP_018807852.1	GO:0005737	C:cytoplasm	0.7
XP_018807853.1	GO:0005634	C:nucleus	1.0
XP_018807855.1	GO:0005634	C:nucleus	1.0
XP_018807857.2	GO:0005634	C:nucleus	1.0
XP_018807858.2	GO:0009507	C:chloroplast	1.0
XP_018807860.1	GO:0005886	C:plasma membrane	0.95	1-22			371-398
XP_018807861.1	GO:0005886	C:plasma membrane	0.95	1-22			371-398
XP_018807862.1	GO:0005634	C:nucleus	1.0
XP_018807863.1	GO:0005634	C:nucleus	1.0
XP_018807865.1	GO:0005739	C:mitochondrion	0.67		1-25
XP_018807866.2	GO:0005886	C:plasma membrane	0.96				206-227;236-255;809-831;840-862;878-900;932-952;961-983;991-1012
XP_018807867.2	GO:0005886	C:plasma membrane	0.94				205-226;235-254;806-830;839-862;877-899;931-951;960-982;990-1011
XP_018807869.2	GO:0005634	C:nucleus	1.0
XP_018807871.1	GO:0005634	C:nucleus	1.0
XP_018807873.1	GO:0005634	C:nucleus	1.0
XP_018807874.2	GO:0005634	C:nucleus	1.0
XP_018807875.2	GO:0005634	C:nucleus	1.0
XP_018807876.2	GO:0009543	C:chloroplast thylakoid lumen	0.64			1-51
XP_018807877.1	GO:0005886	C:plasma membrane	0.98	1-26			262-287
XP_018807879.2	GO:0005634	C:nucleus	1.0
XP_018807880.1	GO:0005634	C:nucleus	1.0
XP_018807881.1	GO:0005634	C:nucleus	1.0
XP_018807882.1	GO:0005634	C:nucleus	1.0
XP_018807883.1	GO:0005634	C:nucleus	1.0
XP_018807884.2	GO:0005634	C:nucleus	1.0
XP_018807885.2	GO:0005634	C:nucleus	1.0
XP_018807886.2	GO:0005737	C:cytoplasm	0.7
XP_018807887.1	GO:0005615	C:extracellular space	0.98	1-23
XP_018807888.1	GO:0009707	C:chloroplast outer membrane	0.76			1-56	185-203
XP_018807889.1	GO:0005634	C:nucleus	1.0
XP_018807896.1	GO:0005886	C:plasma membrane	0.96				4-22;60-82;92-115;138-160;166-182;244-264;274-298;324-343;361-387;391-419;421-449
XP_018807897.2	GO:0005634	C:nucleus	1.0
XP_018807898.1	GO:0005886	C:plasma membrane	0.95				4-22;61-82;90-114;177-197;207-231;257-276;294-319;324-352;354-382
XP_018807902.2	GO:0005886	C:plasma membrane	1.0				30-59;69-91;98-121;142-160;187-210;218-238;325-347;372-397;409-430;452-479;488-514;535-559
XP_018807905.1	GO:0009543	C:chloroplast thylakoid lumen	0.66			1-53
XP_018807906.1	GO:0005634	C:nucleus	1.0
XP_018807908.1	GO:0005739	C:mitochondrion	0.72		1-83
XP_018807914.1	GO:0005634	C:nucleus	1.0
XP_018807917.2	GO:0009507	C:chloroplast	1.0
XP_018807918.1	GO:0005615	C:extracellular space	0.98	1-26
XP_018807919.1	GO:0009507	C:chloroplast	0.79
XP_018807923.2	GO:0005615	C:extracellular space	0.8	1-26
XP_018807924.2	GO:0012505	C:endomembrane system	0.94				78-100;108-132;153-180;195-219;221-232
XP_018807927.1	GO:0005634	C:nucleus	1.0
XP_018807929.1	GO:0009507	C:chloroplast	0.55
XP_018807931.1	GO:0005634	C:nucleus	1.0
XP_018807932.1	GO:0009507	C:chloroplast	0.86
XP_018807933.1	GO:0005634	C:nucleus	1.0
XP_018807934.1	GO:0005634	C:nucleus	1.0
XP_018807935.1	GO:0005634	C:nucleus	1.0
XP_018807936.1	GO:0005634	C:nucleus	1.0
XP_018807940.1	GO:0031090	C:organelle membrane	0.94				21-32;52-74;87-110;155-174
XP_018807941.1	GO:0005634	C:nucleus	1.0
XP_018807943.2	GO:0012505	C:endomembrane system	0.91				15-39
XP_018807944.2	GO:0005634	C:nucleus	1.0
XP_018807947.2	GO:0005634	C:nucleus	1.0
XP_018807948.1	GO:0012505	C:endomembrane system	0.75				474-495
XP_018807950.1	GO:0005886	C:plasma membrane	0.93				385-411;427-454;473-496;506-528;533-550;552-573;600-618;630-650;655-673;703-727
XP_018807951.1	GO:0012505	C:endomembrane system	0.78				466-488
XP_018807953.1	GO:0005634	C:nucleus	1.0
XP_018807956.2	GO:0005739	C:mitochondrion	0.83		1-27
XP_018807957.1	GO:0031090	C:organelle membrane	0.77				112-123;596-607
XP_018807958.2	GO:0005634	C:nucleus	1.0
XP_018807960.1	GO:0005886	C:plasma membrane	0.88				3-23
XP_018807961.1	GO:0005886	C:plasma membrane	1.0				92-121
XP_018807962.1	GO:0005737	C:cytoplasm	0.7
XP_018807963.1	GO:0005737	C:cytoplasm	0.64
XP_018807966.1	GO:0005615	C:extracellular space	0.84	1-31
XP_018807967.1	GO:0005615	C:extracellular space	1.0
XP_018807971.1	GO:0009507	C:chloroplast	1.0
XP_018807972.2	GO:0005615	C:extracellular space	0.99	1-25
XP_018807974.2	GO:0009507	C:chloroplast	1.0
XP_018807977.1	GO:0005634	C:nucleus	1.0
XP_018807978.1	GO:0009507	C:chloroplast	1.0
XP_018807979.1	GO:0009507	C:chloroplast	1.0
XP_018807980.2	GO:0005737	C:cytoplasm	0.7
XP_018807981.2	GO:0005634	C:nucleus	1.0
XP_018807982.2	GO:0005634	C:nucleus	1.0
XP_018807983.1	GO:0009507	C:chloroplast	0.94
XP_018807984.1	GO:0005737	C:cytoplasm	0.7
XP_018807986.2	GO:0005634	C:nucleus	1.0
XP_018807987.1	GO:0005615	C:extracellular space	0.86	1-28
XP_018807988.1	GO:0012505	C:endomembrane system	0.99				15-33;44-69;82-94;110-132;289-322;333-355;718-736
XP_018807990.1	GO:0012505	C:endomembrane system	0.99				15-33;44-69;82-94;110-132;289-322;333-355;718-736
XP_018807992.2	GO:0005615	C:extracellular space	0.84	1-24
XP_018807993.1	GO:0005615	C:extracellular space	1.0	1-23
XP_018807994.1	GO:0005886	C:plasma membrane	0.98				64-90;100-132;141-171;181-206;215-235;245-266;287-313;323-351;362-392;401-426;436-460;469-490
XP_018807995.1	GO:0009507	C:chloroplast	0.95
XP_018807996.1	GO:0005737	C:cytoplasm	0.7
XP_018807997.1	GO:0005737	C:cytoplasm	0.57
XP_018808000.1	GO:0005615	C:extracellular space	0.99	1-26
XP_018808001.1	GO:0005737	C:cytoplasm	0.7
XP_018808002.2	GO:0005886	C:plasma membrane	0.8				3-23;264-275
XP_018808003.2	GO:0005615	C:extracellular space	0.8	1-22
XP_018808004.1	GO:0005634	C:nucleus	1.0
XP_018808006.1	GO:0005634	C:nucleus	1.0
XP_018808007.2	GO:0005615	C:extracellular space	0.76	1-24
XP_018808008.1	GO:0005634	C:nucleus	1.0
XP_018808009.1	GO:0005634	C:nucleus	1.0
XP_018808012.1	GO:0005737	C:cytoplasm	0.7
XP_018808013.2	GO:0005615	C:extracellular space	0.99	1-28
XP_018808015.2	GO:0012505	C:endomembrane system	1.0				3-27;443-464
XP_018808016.2	GO:0005634	C:nucleus	1.0
XP_018808019.1	GO:0005634	C:nucleus	1.0
XP_018808020.1	GO:0005634	C:nucleus	1.0
XP_018808021.1	GO:0005634	C:nucleus	1.0
XP_018808023.1	GO:0005634	C:nucleus	1.0
XP_018808024.1	GO:0009507	C:chloroplast	0.83
XP_018808025.1	GO:0005634	C:nucleus	1.0
XP_018808026.2	GO:0005886	C:plasma membrane	0.86				607-618
XP_018808030.2	GO:0005634	C:nucleus	1.0
XP_018808031.2	GO:0005634	C:nucleus	1.0
XP_018808032.1	GO:0005739	C:mitochondrion	0.74		1-38
XP_018808033.2	GO:0005634	C:nucleus	1.0
XP_018808034.2	GO:0009507	C:chloroplast	0.74
XP_018808035.2	GO:0009507	C:chloroplast	0.74
XP_018808036.2	GO:0009507	C:chloroplast	0.74
XP_018808037.2	GO:0009507	C:chloroplast	0.74
XP_018808038.2	GO:0005634	C:nucleus	1.0
XP_018808039.1	GO:0005737	C:cytoplasm	0.7
XP_018808040.2	GO:0005634	C:nucleus	1.0
XP_018808043.1	GO:0005634	C:nucleus	1.0
XP_018808049.1	GO:0005634	C:nucleus	1.0
XP_018808050.2	GO:0005737	C:cytoplasm	0.7
XP_018808066.1	GO:0005634	C:nucleus	1.0
XP_018808074.2	GO:0005737	C:cytoplasm	0.7
XP_018808075.1	GO:0005634	C:nucleus	1.0
XP_018808076.1	GO:0005615	C:extracellular space	0.96	1-22
XP_018808079.1	GO:0005615	C:extracellular space	0.6
XP_018808080.1	GO:0009535	C:chloroplast thylakoid membrane	0.69			1-62	129-151
XP_018808086.1	GO:0005615	C:extracellular space	0.6
XP_018808087.1	GO:0005634	C:nucleus	1.0
XP_018808090.1	GO:0005634	C:nucleus	1.0
XP_018808091.2	GO:0005886	C:plasma membrane	0.92	1-19			606-632
XP_018808093.2	GO:0005634	C:nucleus	1.0
XP_018808094.1	GO:0005615	C:extracellular space	0.61
XP_018808095.2	GO:0005634	C:nucleus	1.0
XP_018808096.1	GO:0005737	C:cytoplasm	0.7
XP_018808098.2	GO:0012505	C:endomembrane system	0.94				124-146;156-173;179-197;214-232;353-375;385-401;407-425;439-457
XP_018808099.2	GO:0031966	C:mitochondrial membrane	0.73		1-43		153-176;208-219
XP_018808100.2	GO:0031966	C:mitochondrial membrane	0.73		1-43		153-176;208-219
XP_018808101.1	GO:0005739	C:mitochondrion	0.7
XP_018808102.1	GO:0005634	C:nucleus	1.0
XP_018808103.1	GO:0005634	C:nucleus	1.0
XP_018808106.1	GO:0005634	C:nucleus	1.0
XP_018808108.1	GO:0005737	C:cytoplasm	0.7
XP_018808110.2	GO:0005634	C:nucleus	1.0
XP_018808112.1	GO:0005737	C:cytoplasm	1.0
XP_018808113.1	GO:0005737	C:cytoplasm	1.0
XP_018808114.1	GO:0005634	C:nucleus	1.0
XP_018808117.1	GO:0012505	C:endomembrane system	0.97				10-34
XP_018808118.2	GO:0009507	C:chloroplast	0.91
XP_018808124.1	GO:0005615	C:extracellular space	0.98	1-20
XP_018808126.1	GO:0012505	C:endomembrane system	0.99				2-26
XP_018808127.1	GO:0031090	C:organelle membrane	0.67				222-252;254-272
XP_018808129.2	GO:0005615	C:extracellular space	0.77	1-23
XP_018808131.1	GO:0009507	C:chloroplast	0.58
XP_018808132.1	GO:0009507	C:chloroplast	1.0
XP_018808134.1	GO:0009507	C:chloroplast	0.97
XP_018808135.1	GO:0009507	C:chloroplast	1.0
XP_018808136.1	GO:0009507	C:chloroplast	1.0
XP_018808138.2	GO:0005737	C:cytoplasm	0.7
XP_018808140.2	GO:0012505	C:endomembrane system	0.97				12-36
XP_018808141.2	GO:0012505	C:endomembrane system	0.97				12-36
XP_018808142.2	GO:0012505	C:endomembrane system	0.97				12-36
XP_018808144.1	GO:0005615	C:extracellular space	0.82	1-29
XP_018808145.1	GO:0005615	C:extracellular space	0.82	1-29
XP_018808146.1	GO:0005634	C:nucleus	1.0
XP_018808148.2	GO:0009507	C:chloroplast	0.71
XP_018808149.1	GO:0005634	C:nucleus	1.0
XP_018808151.1	GO:0005634	C:nucleus	1.0
XP_018808153.1	GO:0005737	C:cytoplasm	0.7
XP_018808154.1	GO:0005634	C:nucleus	1.0
XP_018808157.2	GO:0005737	C:cytoplasm	0.7
XP_018808158.2	GO:0005634	C:nucleus	1.0
XP_018808161.1	GO:0005634	C:nucleus	1.0
XP_018808162.2	GO:0005634	C:nucleus	1.0
XP_018808163.2	GO:0005634	C:nucleus	1.0
XP_018808164.1	GO:0005615	C:extracellular space	0.99	1-24
XP_018808166.1	GO:0005634	C:nucleus	1.0
XP_018808167.1	GO:0031090	C:organelle membrane	0.81				10-32
XP_018808168.2	GO:0005615	C:extracellular space	0.88	1-33
XP_018808169.2	GO:0005615	C:extracellular space	0.88	1-33
XP_018808170.2	GO:0046658	C:anchored component of plasma membrane	1.0	1-33					546-546
XP_018808171.1	GO:0005634	C:nucleus	1.0
XP_018808172.2	GO:0005634	C:nucleus	1.0
XP_018808173.1	GO:0005634	C:nucleus	1.0
XP_018808174.1	GO:0005634	C:nucleus	1.0
XP_018808175.2	GO:0012505	C:endomembrane system	0.88				510-521
XP_018808176.1	GO:0005634	C:nucleus	1.0
XP_018808177.1	GO:0005634	C:nucleus	1.0
XP_018808178.1	GO:0031090	C:organelle membrane	0.97				6-27
XP_018808179.1	GO:0005634	C:nucleus	1.0
XP_018808180.1	GO:0005615	C:extracellular space	0.7
XP_018808181.1	GO:0005634	C:nucleus	1.0
XP_018808182.1	GO:0009535	C:chloroplast thylakoid membrane	0.81			1-55	732-743
XP_018808183.1	GO:0005886	C:plasma membrane	0.72				128-139
XP_018808184.1	GO:0005634	C:nucleus	1.0
XP_018808186.1	GO:0009507	C:chloroplast	0.73
XP_018808188.2	GO:0005615	C:extracellular space	1.0	1-22
XP_018808189.2	GO:0009543	C:chloroplast thylakoid lumen	0.83			1-59
XP_018808190.2	GO:0009543	C:chloroplast thylakoid lumen	0.83			1-59
XP_018808192.1	GO:0005634	C:nucleus	1.0
XP_018808193.2	GO:0009543	C:chloroplast thylakoid lumen	0.83			1-59
XP_018808194.1	GO:0031090	C:organelle membrane	0.77				371-394
XP_018808195.1	GO:0031090	C:organelle membrane	0.77				371-394
XP_018808197.1	GO:0005634	C:nucleus	1.0
XP_018808201.1	GO:0005634	C:nucleus	1.0
XP_018808202.2	GO:0005886	C:plasma membrane	0.84				35-63;112-123
XP_018808203.1	GO:0005634	C:nucleus	1.0
XP_018808204.1	GO:0005615	C:extracellular space	1.0
XP_018808205.1	GO:0005615	C:extracellular space	0.57
XP_018808206.1	GO:0005615	C:extracellular space	0.57
XP_018808207.2	GO:0005634	C:nucleus	1.0
XP_018808209.2	GO:0005634	C:nucleus	1.0
XP_018808210.1	GO:0005634	C:nucleus	1.0
XP_018808211.1	GO:0005634	C:nucleus	1.0
XP_018808212.1	GO:0005737	C:cytoplasm	1.0
XP_018808215.2	GO:0005737	C:cytoplasm	0.7
XP_018808219.1	GO:0005634	C:nucleus	1.0
XP_018808220.1	GO:0005886	C:plasma membrane	0.68				8-30
XP_018808221.1	GO:0005634	C:nucleus	1.0
XP_018808222.1	GO:0005634	C:nucleus	1.0
XP_018808223.1	GO:0005739	C:mitochondrion	0.69		1-28
XP_018808224.1	GO:0005634	C:nucleus	1.0
XP_018808225.2	GO:0005886	C:plasma membrane	0.84				2-21;42-66;71-91;95-119;131-153;162-181;243-267;282-312;429-449;506-530;556-578;584-606;614-632;651-675;682-701
XP_018808228.1	GO:0005634	C:nucleus	1.0
XP_018808229.1	GO:0005634	C:nucleus	1.0
XP_018808230.1	GO:0005634	C:nucleus	1.0
XP_018808231.1	GO:0005634	C:nucleus	1.0
XP_018808232.1	GO:0005634	C:nucleus	1.0
XP_018808235.1	GO:0005634	C:nucleus	1.0
XP_018808236.1	GO:0012505	C:endomembrane system	0.56				20-52
XP_018808237.1	GO:0005615	C:extracellular space	0.97	1-27
XP_018808238.2	GO:0005615	C:extracellular space	1.0	1-24
XP_018808241.1	GO:0005615	C:extracellular space	0.96	1-27
XP_018808243.1	GO:0005886	C:plasma membrane	0.98				88-110;131-155;174-202;215-234;252-279;379-408
XP_018808244.1	GO:0031090	C:organelle membrane	0.99				103-122
XP_018808247.1	GO:0009507	C:chloroplast	0.55
XP_018808249.2	GO:0005886	C:plasma membrane	0.64				23-57
XP_018808251.1	GO:0031090	C:organelle membrane	0.73				72-86
XP_018808254.1	GO:0009507	C:chloroplast	0.81
XP_018808256.1	GO:0012505	C:endomembrane system	0.93				305-323
XP_018808257.1	GO:0009507	C:chloroplast	0.65
XP_018808258.1	GO:0005886	C:plasma membrane	0.79				15-39;65-89;95-116;125-148;160-183;213-231;291-317;340-363;369-391;399-422;436-459;466-484
XP_018808260.1	GO:0009707	C:chloroplast outer membrane	0.8			1-39	481-497
XP_018808263.2	GO:0005634	C:nucleus	1.0
XP_018808264.1	GO:0005634	C:nucleus	1.0
XP_018808265.1	GO:0005634	C:nucleus	1.0
XP_018808266.1	GO:0005634	C:nucleus	1.0
XP_018808268.1	GO:0005634	C:nucleus	1.0
XP_018808270.1	GO:0005634	C:nucleus	1.0
XP_018808275.1	GO:0012505	C:endomembrane system	0.95				140-160;174-198;214-241;252-270;327-351
XP_018808277.1	GO:0009507	C:chloroplast	1.0
XP_018808281.2	GO:0005634	C:nucleus	1.0
XP_018808282.2	GO:0005634	C:nucleus	1.0
XP_018808283.2	GO:0005634	C:nucleus	1.0
XP_018808284.1	GO:0009507	C:chloroplast	0.9
XP_018808285.1	GO:0005634	C:nucleus	1.0
XP_018808286.1	GO:0005737	C:cytoplasm	0.7
XP_018808287.1	GO:0005615	C:extracellular space	0.99	1-28
XP_018808288.1	GO:0012505	C:endomembrane system	0.94				26-48;59-79;176-202;220-248
XP_018808289.2	GO:0005886	C:plasma membrane	0.86				4-30
XP_018808292.1	GO:0005634	C:nucleus	1.0
XP_018808294.1	GO:0005634	C:nucleus	1.0
XP_018808295.1	GO:0005634	C:nucleus	1.0
XP_018808296.1	GO:0005739	C:mitochondrion	0.57		1-24
XP_018808297.1	GO:0005739	C:mitochondrion	0.57		1-24
XP_018808298.1	GO:0005634	C:nucleus	1.0
XP_018808299.1	GO:0005886	C:plasma membrane	0.91				2-24;310-329
XP_018808302.1	GO:0005739	C:mitochondrion	0.8		1-66
XP_018808303.1	GO:0005634	C:nucleus	1.0
XP_018808304.1	GO:0005634	C:nucleus	1.0
XP_018808306.2	GO:0005886	C:plasma membrane	0.93	1-34			302-326
XP_018808308.1	GO:0005634	C:nucleus	1.0
XP_018808309.2	GO:0005634	C:nucleus	1.0
XP_018808311.1	GO:0005634	C:nucleus	1.0
XP_018808314.1	GO:0005634	C:nucleus	1.0
XP_018808316.1	GO:0009507	C:chloroplast	1.0
XP_018808317.1	GO:0005634	C:nucleus	1.0
XP_018808318.1	GO:0005634	C:nucleus	1.0
XP_018808323.2	GO:0005634	C:nucleus	1.0
XP_018808327.2	GO:0005634	C:nucleus	1.0
XP_018808328.2	GO:0005634	C:nucleus	1.0
XP_018808329.2	GO:0005634	C:nucleus	1.0
XP_018808339.1	GO:0005886	C:plasma membrane	0.9	1-23			1000-1025
XP_018808344.1	GO:0005886	C:plasma membrane	0.94				791-816
XP_018808348.2	GO:0005737	C:cytoplasm	0.7
XP_018808355.1	GO:0005634	C:nucleus	1.0
XP_018808357.1	GO:0005634	C:nucleus	1.0
XP_018808358.1	GO:0009507	C:chloroplast	0.84
XP_018808360.2	GO:0005737	C:cytoplasm	0.7
XP_018808361.2	GO:0005739	C:mitochondrion	0.7		1-41
XP_018808362.1	GO:0005634	C:nucleus	1.0
XP_018808363.1	GO:0005737	C:cytoplasm	0.7
XP_018808364.1	GO:0005634	C:nucleus	1.0
XP_018808365.1	GO:0005634	C:nucleus	1.0
XP_018808366.1	GO:0005634	C:nucleus	1.0
XP_018808367.1	GO:0005634	C:nucleus	1.0
XP_018808368.1	GO:0005634	C:nucleus	1.0
XP_018808370.1	GO:0005634	C:nucleus	1.0
XP_018808371.1	GO:0005634	C:nucleus	1.0
XP_018808374.1	GO:0005634	C:nucleus	1.0
XP_018808375.1	GO:0005634	C:nucleus	1.0
XP_018808377.1	GO:0005634	C:nucleus	1.0
XP_018808380.1	GO:0005634	C:nucleus	1.0
XP_018808381.1	GO:0005634	C:nucleus	1.0
XP_018808382.1	GO:0009507	C:chloroplast	0.63
XP_018808383.1	GO:0009507	C:chloroplast	0.63
XP_018808385.1	GO:0005634	C:nucleus	1.0
XP_018808386.1	GO:0012505	C:endomembrane system	0.8				10-31
XP_018808389.2	GO:0005634	C:nucleus	1.0
XP_018808390.1	GO:0005634	C:nucleus	1.0
XP_018808391.1	GO:0012505	C:endomembrane system	0.86				198-219
XP_018808392.1	GO:0005634	C:nucleus	1.0
XP_018808394.1	GO:0009535	C:chloroplast thylakoid membrane	0.62			1-77	216-232
XP_018808395.1	GO:0012505	C:endomembrane system	0.97				48-75;125-144;146-170;175-193;203-226;228-239;246-262;268-289;300-320;330-356;397-417;420-445;447-467;501-526
XP_018808396.2	GO:0005886	C:plasma membrane	0.97	1-23			951-977
XP_018808397.2	GO:0005886	C:plasma membrane	0.97	1-23			902-928
XP_018808400.2	GO:0009543	C:chloroplast thylakoid lumen	0.79			1-64
XP_018808401.1	GO:0005634	C:nucleus	1.0
XP_018808402.1	GO:0012505	C:endomembrane system	0.98				48-75;125-144;146-170;175-192;203-237;246-262;269-289;300-320;330-356;397-417;420-445;447-466;500-526
XP_018808404.1	GO:0005739	C:mitochondrion	0.78		1-46
XP_018808406.2	GO:0005886	C:plasma membrane	0.82				33-59;64-83;99-116;128-154;161-184;194-219;225-250;258-280;282-296;310-327;337-363;370-393;401-427
XP_018808407.1	GO:0012505	C:endomembrane system	0.89				486-510
XP_018808408.1	GO:0012505	C:endomembrane system	0.95				442-464
XP_018808409.2	GO:0005634	C:nucleus	1.0
XP_018808410.1	GO:0012505	C:endomembrane system	0.88				167-188;488-511
XP_018808411.1	GO:0005886	C:plasma membrane	0.97				6-32;842-871
XP_018808413.1	GO:0005886	C:plasma membrane	0.99				3-24;48-74;83-108;126-151;195-220;227-252;258-283;292-319;331-351
XP_018808414.2	GO:0009707	C:chloroplast outer membrane	0.75			1-64	165-184;433-450;1062-1077;1106-1120;1281-1315;1317-1333;1497-1510;1518-1534
XP_018808415.2	GO:0009707	C:chloroplast outer membrane	0.75			1-64	165-184;433-450;1062-1077;1106-1120;1281-1315;1317-1333;1494-1507;1515-1531
XP_018808416.2	GO:0005634	C:nucleus	1.0
XP_018808417.2	GO:0005634	C:nucleus	1.0
XP_018808419.1	GO:0005886	C:plasma membrane	0.86	1-23			234-260
XP_018808421.2	GO:0005634	C:nucleus	1.0
XP_018808422.2	GO:0005634	C:nucleus	1.0
XP_018808424.1	GO:0005634	C:nucleus	1.0
XP_018808425.1	GO:0005634	C:nucleus	1.0
XP_018808426.1	GO:0005634	C:nucleus	1.0
XP_018808427.1	GO:0005634	C:nucleus	1.0
XP_018808428.2	GO:0005737	C:cytoplasm	0.7
XP_018808432.2	GO:0012505	C:endomembrane system	0.88				11-35
XP_018808433.1	GO:0005634	C:nucleus	1.0
XP_018808434.2	GO:0012505	C:endomembrane system	0.87				39-71;73-84;242-266;314-331
XP_018808435.1	GO:0005886	C:plasma membrane	0.7				50-75;83-105;127-152;173-194;206-227;254-274
XP_018808437.1	GO:0005615	C:extracellular space	0.59
XP_018808438.1	GO:0031090	C:organelle membrane	0.83				31-51
XP_018808439.1	GO:0031090	C:organelle membrane	0.83				31-51
XP_018808440.1	GO:0031090	C:organelle membrane	0.83				31-51
XP_018808441.1	GO:0009507	C:chloroplast	0.51
XP_018808444.1	GO:0005634	C:nucleus	1.0
XP_018808445.2	GO:0009535	C:chloroplast thylakoid membrane	0.77			1-53	260-274
XP_018808452.2	GO:0005634	C:nucleus	1.0
XP_018808456.1	GO:0005615	C:extracellular space	0.77
XP_018808458.2	GO:0009507	C:chloroplast	0.87
XP_018808459.1	GO:0009507	C:chloroplast	0.86
XP_018808462.1	GO:0005634	C:nucleus	1.0
XP_018808463.1	GO:0005634	C:nucleus	1.0
XP_018808464.1	GO:0005634	C:nucleus	1.0
XP_018808465.2	GO:0005634	C:nucleus	1.0
XP_018808473.2	GO:0005634	C:nucleus	1.0
XP_018808474.1	GO:0009707	C:chloroplast outer membrane	0.94			1-70	914-927
XP_018808475.1	GO:0009707	C:chloroplast outer membrane	0.93			1-70	912-926
XP_018808478.1	GO:0005737	C:cytoplasm	0.7
XP_018808480.2	GO:0005634	C:nucleus	1.0
XP_018808481.2	GO:0005634	C:nucleus	1.0
XP_018808482.2	GO:0005634	C:nucleus	1.0
XP_018808483.1	GO:0005886	C:plasma membrane	0.66				54-81
XP_018808484.1	GO:0005886	C:plasma membrane	0.66				54-81
XP_018808485.1	GO:0005886	C:plasma membrane	0.66				54-81
XP_018808487.1	GO:0005634	C:nucleus	1.0
XP_018808491.2	GO:0009507	C:chloroplast	0.9
XP_018808492.2	GO:0005634	C:nucleus	1.0
XP_018808493.2	GO:0031966	C:mitochondrial membrane	0.75		1-28		190-218;243-270;280-306;319-344;349-379
XP_018808494.2	GO:0031966	C:mitochondrial membrane	0.75		1-28		190-218;243-270;280-306;319-344;349-379
XP_018808495.2	GO:0031966	C:mitochondrial membrane	0.75		1-28		190-218;243-270;280-306;319-344;349-379
XP_018808498.1	GO:0005634	C:nucleus	1.0
XP_018808507.1	GO:0005634	C:nucleus	1.0
XP_018808510.2	GO:0005886	C:plasma membrane	1.0				7-25;281-307
XP_018808512.2	GO:0005886	C:plasma membrane	0.96	1-26			272-299;377-389
XP_018808513.2	GO:0005886	C:plasma membrane	0.94	1-26			273-300
XP_018808516.2	GO:0005615	C:extracellular space	1.0
XP_018808517.1	GO:0005634	C:nucleus	1.0
XP_018808523.1	GO:0005886	C:plasma membrane	0.94				40-68;79-109;119-148;160-184;193-213;223-244;264-291;301-329;340-370;379-403;414-438;447-467
XP_018808524.2	GO:0005737	C:cytoplasm	0.7
XP_018808528.2	GO:0005737	C:cytoplasm	0.7
XP_018808529.2	GO:0012505	C:endomembrane system	0.83				118-146;153-173;188-209;221-241;262-287;307-331;373-394;419-442;449-472;487-516;526-545;560-579
XP_018808530.2	GO:0012505	C:endomembrane system	0.83				118-146;153-173;188-209;221-241;262-287;307-331;373-394;419-442;449-472;487-516;526-545;560-579
XP_018808532.1	GO:0005737	C:cytoplasm	0.7
XP_018808534.1	GO:0005737	C:cytoplasm	0.7
XP_018808536.1	GO:0005634	C:nucleus	1.0
XP_018808537.2	GO:0005634	C:nucleus	1.0
XP_018808539.1	GO:0005886	C:plasma membrane	0.95				716-743
XP_018808540.1	GO:0005634	C:nucleus	1.0
XP_018808541.2	GO:0005886	C:plasma membrane	0.95				737-765
XP_018808542.2	GO:0012505	C:endomembrane system	0.83				3-27;455-475
XP_018808543.1	GO:0012505	C:endomembrane system	0.83				3-27;455-475
XP_018808544.2	GO:0005615	C:extracellular space	0.99	1-20
XP_018808545.2	GO:0005886	C:plasma membrane	0.88	1-25			301-315
XP_018808546.1	GO:0005634	C:nucleus	1.0
XP_018808547.1	GO:0005634	C:nucleus	1.0
XP_018808548.1	GO:0031090	C:organelle membrane	0.96				18-29;31-42;97-109;114-137
XP_018808549.1	GO:0005634	C:nucleus	1.0
XP_018808550.1	GO:0005634	C:nucleus	1.0
XP_018808552.1	GO:0005634	C:nucleus	1.0
XP_018808553.1	GO:0009507	C:chloroplast	1.0
XP_018808555.1	GO:0012505	C:endomembrane system	0.53				2-30;68-92
XP_018808557.1	GO:0005886	C:plasma membrane	0.92				3-25
XP_018808564.1	GO:0005634	C:nucleus	1.0
XP_018808566.1	GO:0005886	C:plasma membrane	0.9				90-113;133-157;181-203;215-239;252-278;377-406
XP_018808567.1	GO:0005886	C:plasma membrane	0.9				90-113;133-157;181-203;215-239;252-278;377-406
XP_018808570.2	GO:0005634	C:nucleus	1.0
XP_018808573.2	GO:0005886	C:plasma membrane	1.0				382-409
XP_018808575.1	GO:0005634	C:nucleus	1.0
XP_018808576.2	GO:0005634	C:nucleus	1.0
XP_018808578.1	GO:0005634	C:nucleus	1.0
XP_018808582.2	GO:0005634	C:nucleus	1.0
XP_018808585.2	GO:0005634	C:nucleus	1.0
XP_018808587.2	GO:0046658	C:anchored component of plasma membrane	0.7	1-25					292-292
XP_018808589.1	GO:0005737	C:cytoplasm	0.7
XP_018808590.1	GO:0005634	C:nucleus	1.0
XP_018808591.1	GO:0009507	C:chloroplast	1.0
XP_018808592.1	GO:0005634	C:nucleus	1.0
XP_018808593.1	GO:0012505	C:endomembrane system	0.91				227-241
XP_018808594.1	GO:0005615	C:extracellular space	0.86	1-25
XP_018808595.1	GO:0005634	C:nucleus	1.0
XP_018808597.1	GO:0005634	C:nucleus	1.0
XP_018808599.1	GO:0005634	C:nucleus	1.0
XP_018808600.2	GO:0005634	C:nucleus	1.0
XP_018808601.2	GO:0005634	C:nucleus	1.0
XP_018808603.2	GO:0005634	C:nucleus	1.0
XP_018808616.1	GO:0005737	C:cytoplasm	0.7
XP_018808617.1	GO:0005886	C:plasma membrane	1.0				9-26;608-634
XP_018808620.1	GO:0005886	C:plasma membrane	0.91	1-24			582-606
XP_018808623.1	GO:0005886	C:plasma membrane	0.76				8-29;74-96;119-142;170-189;195-207
XP_018808624.2	GO:0005634	C:nucleus	1.0
XP_018808625.2	GO:0005737	C:cytoplasm	0.7
XP_018808626.1	GO:0005737	C:cytoplasm	0.58
XP_018808627.1	GO:0005634	C:nucleus	1.0
XP_018808628.1	GO:0005634	C:nucleus	1.0
XP_018808629.1	GO:0012505	C:endomembrane system	0.89				5-25
XP_018808630.2	GO:0009507	C:chloroplast	1.0
XP_018808633.2	GO:0005737	C:cytoplasm	0.7
XP_018808637.2	GO:0012505	C:endomembrane system	0.86				4-24
XP_018808638.1	GO:0005886	C:plasma membrane	0.82				16-41;67-90;97-117;126-150;161-184;214-232;294-320;346-369;375-397;405-427;442-466;485-503
XP_018808639.1	GO:0005634	C:nucleus	1.0
XP_018808640.2	GO:0005737	C:cytoplasm	0.7
XP_018808641.1	GO:0005634	C:nucleus	1.0
XP_018808647.1	GO:0012505	C:endomembrane system	0.99				38-65;81-106;125-151
XP_018808648.1	GO:0012505	C:endomembrane system	0.91				2-28;51-85;108-130
XP_018808649.1	GO:0009507	C:chloroplast	1.0
XP_018808650.1	GO:0005634	C:nucleus	1.0
XP_018808651.1	GO:0009507	C:chloroplast	0.61
XP_018808652.2	GO:0005634	C:nucleus	1.0
XP_018808654.1	GO:0009507	C:chloroplast	0.55
XP_018808655.2	GO:0005634	C:nucleus	1.0
XP_018808657.2	GO:0005634	C:nucleus	1.0
XP_018808667.2	GO:0005634	C:nucleus	1.0
XP_018808670.2	GO:0012505	C:endomembrane system	1.0				1-24;34-52
XP_018808671.2	GO:0005634	C:nucleus	1.0
XP_018808675.2	GO:0009507	C:chloroplast	0.95
XP_018808677.2	GO:0005634	C:nucleus	1.0
XP_018808678.1	GO:0031090	C:organelle membrane	0.42				866-888
XP_018808679.1	GO:0009507	C:chloroplast	0.7
XP_018808680.1	GO:0005634	C:nucleus	1.0
XP_018808681.1	GO:0005737	C:cytoplasm	0.7
XP_018808684.1	GO:0005634	C:nucleus	1.0
XP_018808685.2	GO:0005634	C:nucleus	1.0
XP_018808686.2	GO:0005634	C:nucleus	1.0
XP_018808687.1	GO:0005634	C:nucleus	1.0
XP_018808688.1	GO:0005634	C:nucleus	1.0
XP_018808689.1	GO:0005634	C:nucleus	1.0
XP_018808691.1	GO:0005634	C:nucleus	1.0
XP_018808692.1	GO:0005615	C:extracellular space	0.67
XP_018808693.1	GO:0005634	C:nucleus	1.0
XP_018808694.1	GO:0005634	C:nucleus	1.0
XP_018808697.2	GO:0005634	C:nucleus	1.0
XP_018808699.1	GO:0005634	C:nucleus	1.0
XP_018808701.2	GO:0012505	C:endomembrane system	0.95				83-105;134-156;190-213;246-270;405-425
XP_018808704.2	GO:0005615	C:extracellular space	1.0	1-22
XP_018808708.1	GO:0005615	C:extracellular space	0.89	1-26
XP_018808709.2	GO:0005615	C:extracellular space	0.94	1-26
XP_018808710.1	GO:0009535	C:chloroplast thylakoid membrane	0.7			1-58	136-152;191-212;253-264
XP_018808711.1	GO:0005634	C:nucleus	1.0
XP_018808712.2	GO:0005634	C:nucleus	1.0
XP_018808717.1	GO:0009507	C:chloroplast	0.87
XP_018808719.2	GO:0005634	C:nucleus	1.0
XP_018808720.2	GO:0005634	C:nucleus	1.0
XP_018808725.1	GO:0012505	C:endomembrane system	0.61				7-37
XP_018808726.2	GO:0005615	C:extracellular space	0.96	1-25
XP_018808727.2	GO:0005634	C:nucleus	1.0
XP_018808728.1	GO:0005615	C:extracellular space	1.0	1-25
XP_018808732.2	GO:0005634	C:nucleus	1.0
XP_018808733.1	GO:0005737	C:cytoplasm	0.7
XP_018808734.1	GO:0009507	C:chloroplast	0.99
XP_018808736.1	GO:0005634	C:nucleus	1.0
XP_018808737.1	GO:0005634	C:nucleus	1.0
XP_018808738.1	GO:0005886	C:plasma membrane	0.89				6-31
XP_018808740.1	GO:0005886	C:plasma membrane	0.89				6-31
XP_018808742.1	GO:0005886	C:plasma membrane	0.89				6-31;312-323
XP_018808743.1	GO:0005634	C:nucleus	1.0
XP_018808744.1	GO:0009507	C:chloroplast	0.88
XP_018808745.2	GO:0009507	C:chloroplast	0.9
XP_018808746.1	GO:0005634	C:nucleus	1.0
XP_018808747.1	GO:0005634	C:nucleus	1.0
XP_018808748.1	GO:0009535	C:chloroplast thylakoid membrane	0.84			1-63	201-212
XP_018808749.1	GO:0005634	C:nucleus	1.0
XP_018808750.2	GO:0009507	C:chloroplast	0.85
XP_018808753.1	GO:0005634	C:nucleus	1.0
XP_018808754.2	GO:0005615	C:extracellular space	0.99	1-22
XP_018808756.1	GO:0005886	C:plasma membrane	0.93				52-70;423-450
XP_018808760.1	GO:0005634	C:nucleus	1.0
XP_018808762.2	GO:0005634	C:nucleus	1.0
XP_018808763.1	GO:0005634	C:nucleus	1.0
XP_018808765.1	GO:0005634	C:nucleus	1.0
XP_018808767.1	GO:0005886	C:plasma membrane	0.89				38-60;69-96;105-133;148-173
XP_018808769.1	GO:0005634	C:nucleus	1.0
XP_018808770.1	GO:0005634	C:nucleus	1.0
XP_018808771.1	GO:0005634	C:nucleus	1.0
XP_018808773.1	GO:0009507	C:chloroplast	0.67
XP_018808778.1	GO:0005634	C:nucleus	1.0
XP_018808779.1	GO:0005634	C:nucleus	1.0
XP_018808783.1	GO:0005737	C:cytoplasm	0.7
XP_018808790.1	GO:0012505	C:endomembrane system	0.99				29-53;79-100;107-131;174-192;198-218;225-243
XP_018808791.1	GO:0005634	C:nucleus	1.0
XP_018808797.2	GO:0012505	C:endomembrane system	0.88				406-429;443-467
XP_018808798.1	GO:0012505	C:endomembrane system	0.97				26-55
XP_018808801.1	GO:0005634	C:nucleus	1.0
XP_018808802.2	GO:0005634	C:nucleus	1.0
XP_018808803.2	GO:0005634	C:nucleus	1.0
XP_018808805.2	GO:0005634	C:nucleus	1.0
XP_018808806.1	GO:0005615	C:extracellular space	0.99	1-21
XP_018808812.2	GO:0005634	C:nucleus	1.0
[truncated: 43,960 more rows]
