# Supplementary material for: Transcriptomic Evidence of a Link between Cell Wall Biogenesis, Pathogenesis, and Vigor in Walnut Root and Trunk Diseases
Source: Int J Mol Sci. 2024 Jan 11;25(2):931. doi: 10.3390/ijms25020931 (PMC10815794; doi:10.3390/ijms25020931)
Supplement: Supplementary file 1 [file ijms-25-00931-s001.zip › File S6.csv]

Accession	GOids	GOterms	Score	Signal Peptide	Mitochondrion Transit Peptide	Chloroplast Transit Peptide	Transmembrane Alpha Helix	Transmembrane Beta Strand	GPI-anchor
XP_040985634.1	GO:0005634	C:nucleus	1.0
XP_040985635.1	GO:0012505	C:endomembrane system	0.99				2-28;180-195;443-465
XP_040985636.1	GO:0012505	C:endomembrane system	0.96				115-138;144-169;185-212;222-244;253-279;287-311
XP_040985637.1	GO:0012505	C:endomembrane system	0.96				106-130;136-161;177-204;214-236;245-271;279-303
XP_040985638.1	GO:0005634	C:nucleus	1.0
XP_040985639.1	GO:0005634	C:nucleus	1.0
XP_040985640.1	GO:0005634	C:nucleus	1.0
XP_040985641.1	GO:0012505	C:endomembrane system	0.6	1-19			155-174
XP_040985642.1	GO:0031090	C:organelle membrane	0.88				13-31;162-180
XP_040985643.1	GO:0031090	C:organelle membrane	0.73				6-26;168-179
XP_040985644.1	GO:0005634	C:nucleus	1.0
XP_040985645.1	GO:0005634	C:nucleus	1.0
XP_040985646.1	GO:0012505	C:endomembrane system	0.93				59-79;99-119;179-200
XP_040985647.1	GO:0005634	C:nucleus	1.0
XP_040985648.1	GO:0005634	C:nucleus	1.0
XP_040985649.1	GO:0005634	C:nucleus	1.0
XP_040985650.1	GO:0005634	C:nucleus	1.0
XP_040985651.1	GO:0005886	C:plasma membrane	0.89	1-24			243-258;274-286;672-690;722-742;1288-1301;1303-1327;1350-1379;1401-1420
XP_040985652.1	GO:0005634	C:nucleus	1.0
XP_040985653.1	GO:0009507	C:chloroplast	0.91
XP_040985654.1	GO:0005886	C:plasma membrane	0.98				36-61;70-91;104-131;157-182;209-233;315-347;381-403;439-453;458-480;494-521;555-574;591-617;629-653
XP_040985655.1	GO:0005886	C:plasma membrane	0.98				36-61;70-91;104-131;157-182;209-233;315-347;381-403;439-453;458-480;494-521;555-574;591-617;629-653
XP_040985656.1	GO:0012505	C:endomembrane system	0.98				6-30
XP_040985657.1	GO:0005634	C:nucleus	1.0
XP_040985658.1	GO:0005634	C:nucleus	1.0
XP_040985659.1	GO:0005634	C:nucleus	1.0
XP_040985660.1	GO:0005886	C:plasma membrane	0.98				34-60;69-90;103-130;156-181;208-232;315-347;380-402;438-452;457-479;493-520;552-576;590-616;628-652
XP_040985661.1	GO:0009507	C:chloroplast	0.64
XP_040985662.1	GO:0005634	C:nucleus	1.0
XP_040985663.1	GO:0012505	C:endomembrane system	0.98				6-30
XP_040985664.1	GO:0005634	C:nucleus	1.0
XP_040985665.1	GO:0031090	C:organelle membrane	0.93				182-204
XP_040985666.1	GO:0005634	C:nucleus	1.0
XP_040985667.1	GO:0005634	C:nucleus	1.0
XP_040985668.1	GO:0005634	C:nucleus	1.0
XP_040985669.1	GO:0005634	C:nucleus	1.0
XP_040985670.1	GO:0005634	C:nucleus	1.0
XP_040985671.1	GO:0005634	C:nucleus	1.0
XP_040985672.1	GO:0005634	C:nucleus	1.0
XP_040985673.1	GO:0005615	C:extracellular space	0.98	1-25
XP_040985674.1	GO:0005615	C:extracellular space	0.98	1-25
XP_040985675.1	GO:0005615	C:extracellular space	1.0	1-25
XP_040985676.1	GO:0005634	C:nucleus	1.0
XP_040985677.1	GO:0005634	C:nucleus	1.0
XP_040985678.1	GO:0005634	C:nucleus	1.0
XP_040985679.1	GO:0005886	C:plasma membrane	0.89				17-42;63-88;98-127;151-176
XP_040985680.1	GO:0005634	C:nucleus	1.0
XP_040985681.1	GO:0005634	C:nucleus	1.0
XP_040985682.1	GO:0012505	C:endomembrane system	0.94				3-21;50-73;87-110;137-162
XP_040985683.1	GO:0005634	C:nucleus	1.0
XP_040985684.1	GO:0005634	C:nucleus	1.0
XP_040985685.1	GO:0012505	C:endomembrane system	0.94				87-110;165-182
XP_040985686.1	GO:0005615	C:extracellular space	0.7
XP_040985687.1	GO:0005634	C:nucleus	1.0
XP_040985688.1	GO:0005886	C:plasma membrane	0.85				665-688;1392-1407
XP_040985689.1	GO:0005634	C:nucleus	1.0
XP_040985690.1	GO:0005634	C:nucleus	1.0
XP_040985691.1	GO:0009507	C:chloroplast	1.0
XP_040985692.1	GO:0005634	C:nucleus	1.0
XP_040985693.1	GO:0012505	C:endomembrane system	0.94				87-110;165-182
XP_040985694.1	GO:0005634	C:nucleus	1.0
XP_040985695.1	GO:0005634	C:nucleus	1.0
XP_040985696.1	GO:0005634	C:nucleus	1.0
XP_040985697.1	GO:0005634	C:nucleus	1.0
XP_040985698.1	GO:0005634	C:nucleus	1.0
XP_040985699.1	GO:0012505	C:endomembrane system	0.99				2-28;180-191;456-478
XP_040985700.1	GO:0005634	C:nucleus	1.0
XP_040985701.1	GO:0005634	C:nucleus	1.0
XP_040985702.1	GO:0012505	C:endomembrane system	0.87				87-110;165-176
XP_040985703.1	GO:0005737	C:cytoplasm	0.7
XP_040985704.1	GO:0005737	C:cytoplasm	0.7
XP_040985705.1	GO:0005634	C:nucleus	1.0
XP_040985706.1	GO:0005634	C:nucleus	1.0
XP_040985707.1	GO:0012505	C:endomembrane system	0.99				27-49;60-81;94-116;136-156;172-195;209-229;241-265
XP_040985708.1	GO:0005634	C:nucleus	1.0
XP_040985709.1	GO:0005634	C:nucleus	1.0
XP_040985710.1	GO:0012505	C:endomembrane system	0.98				14-37;97-119
XP_040985711.1	GO:0009507	C:chloroplast	1.0
XP_040985712.1	GO:0009507	C:chloroplast	0.89
XP_040985713.1	GO:0009507	C:chloroplast	0.88
XP_040985714.1	GO:0005886	C:plasma membrane	0.91	1-20			394-417
XP_040985715.1	GO:0005634	C:nucleus	1.0
XP_040985716.1	GO:0005615	C:extracellular space	1.0
XP_040985717.1	GO:0005634	C:nucleus	1.0
XP_040985718.1	GO:0005737	C:cytoplasm	0.7
XP_040985719.1	GO:0005737	C:cytoplasm	0.7
XP_040985720.1	GO:0005737	C:cytoplasm	0.7
XP_040985721.1	GO:0005634	C:nucleus	1.0
XP_040985722.1	GO:0031966	C:mitochondrial membrane	0.64		1-31		43-62;68-91
XP_040985723.1	GO:0005634	C:nucleus	1.0
XP_040985724.1	GO:0005886	C:plasma membrane	0.95				58-84;95-126;135-164;176-200;209-229;239-260;280-307;316-345;357-386;395-421;430-454;462-483
XP_040985725.1	GO:0009507	C:chloroplast	1.0
XP_040985726.1	GO:0005615	C:extracellular space	0.9	1-28
XP_040985727.1	GO:0005634	C:nucleus	1.0
XP_040985728.1	GO:0009507	C:chloroplast	1.0
XP_040985729.1	GO:0005737	C:cytoplasm	0.7
XP_040985730.1	GO:0005886	C:plasma membrane	0.98				31-54;239-262;267-292;318-350;367-391;430-464;488-517;535-563;583-616;630-663
XP_040985731.1	GO:0012505	C:endomembrane system	0.88				15-38;58-81;151-176;280-298;303-333;358-381;397-424
XP_040985732.1	GO:0005634	C:nucleus	1.0
XP_040985733.1	GO:0012505	C:endomembrane system	0.92				93-104
XP_040985734.1	GO:0005737	C:cytoplasm	0.82
XP_040985735.1	GO:0005634	C:nucleus	1.0
XP_040985736.1	GO:0005634	C:nucleus	1.0
XP_040985737.1	GO:0005615	C:extracellular space	0.78	1-18
XP_040985738.1	GO:0005886	C:plasma membrane	0.82				20-44
XP_040985739.1	GO:0005615	C:extracellular space	1.0	1-25
XP_040985740.1	GO:0005634	C:nucleus	1.0
XP_040985741.1	GO:0009507	C:chloroplast	0.97
XP_040985742.1	GO:0012505	C:endomembrane system	0.98				5-28;43-60;67-89;97-121;129-154;163-181;193-209
XP_040985743.1	GO:0005634	C:nucleus	1.0
XP_040985744.1	GO:0005634	C:nucleus	1.0
XP_040985745.1	GO:0005886	C:plasma membrane	0.93	1-22			249-274
XP_040985746.1	GO:0005615	C:extracellular space	0.98	1-22
XP_040985747.1	GO:0005737	C:cytoplasm	0.7
XP_040985748.1	GO:0005886	C:plasma membrane	0.77				50-79
XP_040985749.1	GO:0005634	C:nucleus	1.0
XP_040985750.1	GO:0012505	C:endomembrane system	0.87				29-54;76-87;318-339
XP_040985751.1	GO:0005634	C:nucleus	1.0
XP_040985752.1	GO:0005634	C:nucleus	1.0
XP_040985753.1	GO:0005634	C:nucleus	1.0
XP_040985754.1	GO:0005634	C:nucleus	1.0
XP_040985755.1	GO:0005886	C:plasma membrane	0.87				5-29;59-79
XP_040985756.1	GO:0012505	C:endomembrane system	0.95				3-22;438-459
XP_040985757.1	GO:0005886	C:plasma membrane	0.8				41-63;84-107;142-153;164-175;201-228;338-367
XP_040985758.1	GO:0005737	C:cytoplasm	0.7
XP_040985759.1	GO:0005634	C:nucleus	1.0
XP_040985760.1	GO:0005634	C:nucleus	1.0
XP_040985761.1	GO:0005886	C:plasma membrane	0.9				18-37;60-82;88-108;113-136;146-169;176-194;284-311;334-356;362-381;386-410;423-445;451-471
XP_040985762.1	GO:0005634	C:nucleus	1.0
XP_040985763.1	GO:0005634	C:nucleus	1.0
XP_040985764.1	GO:0005634	C:nucleus	1.0
XP_040985765.1	GO:0005634	C:nucleus	1.0
XP_040985766.1	GO:0005634	C:nucleus	1.0
XP_040985767.1	GO:0005634	C:nucleus	1.0
XP_040985768.1	GO:0005634	C:nucleus	1.0
XP_040985769.1	GO:0005886	C:plasma membrane	0.9				18-37;60-82;88-108;113-136;146-169;176-194;284-311;334-356;362-381;386-410;423-445;451-471
XP_040985770.1	GO:0005634	C:nucleus	1.0
XP_040985771.1	GO:0005739	C:mitochondrion	0.69		1-45
XP_040985772.1	GO:0005634	C:nucleus	1.0
XP_040985773.1	GO:0005634	C:nucleus	1.0
XP_040985774.1	GO:0012505	C:endomembrane system	0.86				775-786;955-973
XP_040985775.1	GO:0012505	C:endomembrane system	0.86				775-786;955-973
XP_040985776.1	GO:0012505	C:endomembrane system	0.88				3-37;57-80;87-105;195-221;244-267;273-292;297-321;332-355;362-381
XP_040985777.1	GO:0005886	C:plasma membrane	0.91				42-71;81-103;110-133;154-171;197-221;229-250;345-367;392-416;430-451;473-499;508-534;556-578
XP_040985778.1	GO:0005886	C:plasma membrane	0.93				40-68;78-100;107-130;151-168;194-218;226-248;342-364;389-413;427-448;470-496;505-531;553-575
XP_040985779.1	GO:0012505	C:endomembrane system	0.98				5-33;437-459
XP_040985780.1	GO:0005634	C:nucleus	1.0
XP_040985781.1	GO:0005634	C:nucleus	1.0
XP_040985782.1	GO:0005615	C:extracellular space	0.94	1-27
XP_040985783.1	GO:0009507	C:chloroplast	1.0
XP_040985784.1	GO:0005634	C:nucleus	1.0
XP_040985785.1	GO:0012505	C:endomembrane system	0.88				3-37;57-80;87-105;195-221;244-267;273-292;297-321;332-355;362-381
XP_040985786.1	GO:0005634	C:nucleus	1.0
XP_040985787.1	GO:0005634	C:nucleus	1.0
XP_040985788.1	GO:0009507	C:chloroplast	1.0
XP_040985789.1	GO:0009507	C:chloroplast	1.0
XP_040985790.1	GO:0005634	C:nucleus	1.0
XP_040985791.1	GO:0005634	C:nucleus	1.0
XP_040985792.1	GO:0005615	C:extracellular space	0.88
XP_040985793.1	GO:0005615	C:extracellular space	0.63
XP_040985794.1	GO:0005634	C:nucleus	1.0
XP_040985795.1	GO:0005634	C:nucleus	1.0
XP_040985796.1	GO:0009507	C:chloroplast	0.76
XP_040985797.1	GO:0009507	C:chloroplast	0.73
XP_040985798.1	GO:0012505	C:endomembrane system	0.88				16-45
XP_040985799.1	GO:0005634	C:nucleus	1.0
XP_040985800.1	GO:0005634	C:nucleus	1.0
XP_040985801.1	GO:0005634	C:nucleus	1.0
XP_040985802.1	GO:0005886	C:plasma membrane	0.77				65-90;99-121;143-171;192-212;217-241;260-284;295-320;343-371;393-417;419-440;452-474;479-498;509-529;536-555
XP_040985803.1	GO:0012505	C:endomembrane system	0.81				7-24
XP_040985804.1	GO:0009507	C:chloroplast	0.79
XP_040985805.1	GO:0009507	C:chloroplast	0.76
XP_040985806.1	GO:0012505	C:endomembrane system	0.8				7-35;461-481
XP_040985807.1	GO:0005634	C:nucleus	1.0
XP_040985808.1	GO:0031090	C:organelle membrane	0.78				7-36;357-378
XP_040985809.1	GO:0012505	C:endomembrane system	0.88				12-35;460-482
XP_040985810.1	GO:0012505	C:endomembrane system	0.88				12-35;460-482
XP_040985811.1	GO:0005634	C:nucleus	1.0
XP_040985812.1	GO:0005615	C:extracellular space	0.63
XP_040985813.1	GO:0012505	C:endomembrane system	0.56				20-54;95-121
XP_040985814.1	GO:0005886	C:plasma membrane	0.94				7-34
XP_040985815.1	GO:0009507	C:chloroplast	0.96
XP_040985816.1	GO:0009507	C:chloroplast	0.96
XP_040985817.1	GO:0009507	C:chloroplast	0.96
XP_040985818.1	GO:0009507	C:chloroplast	0.96
XP_040985819.1	GO:0005634	C:nucleus	1.0
XP_040985820.1	GO:0009507	C:chloroplast	0.96
XP_040985821.1	GO:0009507	C:chloroplast	0.97
XP_040985822.1	GO:0005634	C:nucleus	1.0
XP_040985823.1	GO:0005634	C:nucleus	1.0
XP_040985824.1	GO:0005634	C:nucleus	1.0
XP_040985825.1	GO:0005634	C:nucleus	1.0
XP_040985826.1	GO:0005634	C:nucleus	1.0
XP_040985827.1	GO:0009507	C:chloroplast	1.0
XP_040985828.1	GO:0005634	C:nucleus	1.0
XP_040985829.1	GO:0005634	C:nucleus	1.0
XP_040985830.1	GO:0005634	C:nucleus	1.0
XP_040985831.1	GO:0009507	C:chloroplast	0.99
XP_040985832.1	GO:0012505	C:endomembrane system	0.59				44-74
XP_040985833.1	GO:0012505	C:endomembrane system	0.59				44-74
XP_040985834.1	GO:0005886	C:plasma membrane	0.57				44-76
XP_040985835.1	GO:0005634	C:nucleus	1.0
XP_040985836.1	GO:0012505	C:endomembrane system	0.94				8-33
XP_040985837.1	GO:0012505	C:endomembrane system	0.94				8-33
XP_040985838.1	GO:0005634	C:nucleus	1.0
XP_040985839.1	GO:0009507	C:chloroplast	0.82
XP_040985840.1	GO:0012505	C:endomembrane system	0.9				4-26;59-77;117-137
XP_040985841.1	GO:0005886	C:plasma membrane	0.6				431-454;464-495;511-537;544-568;573-592;655-678
XP_040985842.1	GO:0005886	C:plasma membrane	0.87				104-120;485-509;578-593;702-713;1113-1141;1171-1188;1381-1409;1448-1462;2561-2572
XP_040985843.1	GO:0005634	C:nucleus	1.0
XP_040985844.1	GO:0005634	C:nucleus	1.0
XP_040985845.1	GO:0005634	C:nucleus	1.0
XP_040985846.1	GO:0009507	C:chloroplast	1.0
XP_040985847.1	GO:0012505	C:endomembrane system	1.0				2-28;473-495
XP_040985848.1	GO:0005886	C:plasma membrane	0.98				31-60;70-92;99-122;141-159;185-209;217-238;332-354;381-406;418-439;458-484;493-519;542-565
XP_040985849.1	GO:0005634	C:nucleus	1.0
XP_040985850.1	GO:0005886	C:plasma membrane	0.96				16-38;79-101;109-128;133-156;167-190;200-218;280-305;319-341;347-371;384-403;423-446;452-471
XP_040985851.1	GO:0005615	C:extracellular space	1.0
XP_040985852.1	GO:0005615	C:extracellular space	1.0
XP_040985853.1	GO:0005615	C:extracellular space	1.0
XP_040985854.1	GO:0005634	C:nucleus	1.0
XP_040985855.1	GO:0005615	C:extracellular space	0.77	1-24
XP_040985856.1	GO:0005615	C:extracellular space	0.53
XP_040985857.1	GO:0046658	C:anchored component of plasma membrane	1.0	1-24					430-430
XP_040985858.1	GO:0046658	C:anchored component of plasma membrane	1.0	1-24					430-430
XP_040985859.1	GO:0005615	C:extracellular space	1.0	1-24
XP_040985860.1	GO:0005886	C:plasma membrane	0.91				14-34
XP_040985861.1	GO:0005615	C:extracellular space	0.81	1-34
XP_040985862.1	GO:0005615	C:extracellular space	1.0	1-24
XP_040985863.1	GO:0005634	C:nucleus	1.0
XP_040985864.1	GO:0046658	C:anchored component of plasma membrane	1.0	1-22					144-144
XP_040985865.1	GO:0005634	C:nucleus	1.0
XP_040985866.1	GO:0005634	C:nucleus	1.0
XP_040985867.1	GO:0012505	C:endomembrane system	0.93				9-35;44-63;72-94;101-121;127-148;159-182;190-212;224-247;253-274;280-298
XP_040985868.1	GO:0005634	C:nucleus	1.0
XP_040985869.1	GO:0009507	C:chloroplast	1.0
XP_040985870.1	GO:0005634	C:nucleus	1.0
XP_040985871.1	GO:0012505	C:endomembrane system	0.97				9-38;456-476
XP_040985872.1	GO:0005634	C:nucleus	1.0
XP_040985873.1	GO:0012505	C:endomembrane system	0.93				8-31;45-68;78-101;103-114;128-150;158-181;192-217;221-242;247-265
XP_040985874.1	GO:0005634	C:nucleus	1.0
XP_040985875.1	GO:0005634	C:nucleus	1.0
XP_040985876.1	GO:0005634	C:nucleus	1.0
XP_040985877.1	GO:0005634	C:nucleus	1.0
XP_040985878.1	GO:0005634	C:nucleus	1.0
XP_040985879.1	GO:0012505	C:endomembrane system	0.88	1-20			216-242
XP_040985880.1	GO:0005634	C:nucleus	1.0
XP_040985881.1	GO:0005886	C:plasma membrane	1.0				3-29;41-60;67-93;228-249
XP_040985882.1	GO:0005634	C:nucleus	1.0
XP_040985883.1	GO:0005886	C:plasma membrane	0.94				53-80
XP_040985884.1	GO:0005634	C:nucleus	1.0
XP_040985885.1	GO:0005634	C:nucleus	1.0
XP_040985886.1	GO:0005634	C:nucleus	1.0
XP_040985887.1	GO:0012505	C:endomembrane system	0.92				13-40
XP_040985888.1	GO:0005737	C:cytoplasm	0.7
XP_040985889.1	GO:0005634	C:nucleus	1.0
XP_040985890.1	GO:0009543	C:chloroplast thylakoid lumen	0.63			1-71
XP_040985891.1	GO:0005634	C:nucleus	1.0
XP_040985892.1	GO:0012505	C:endomembrane system	1.0				19-43;103-128;130-141;191-213;229-250
XP_040985893.1	GO:0005634	C:nucleus	1.0
XP_040985894.1	GO:0005634	C:nucleus	1.0
XP_040985895.1	GO:0005886	C:plasma membrane	0.93				49-75;95-116;118-137;167-195;199-224;275-307;315-347;686-712;730-758;760-771;803-830;833-858;910-942;950-977
XP_040985896.1	GO:0012505	C:endomembrane system	0.97				12-37;453-473
XP_040985897.1	GO:0009707	C:chloroplast outer membrane	0.73			1-75	274-303
XP_040985898.1	GO:0009535	C:chloroplast thylakoid membrane	0.73			1-75	235-248
XP_040985899.1	GO:0005634	C:nucleus	1.0
XP_040985900.1	GO:0005634	C:nucleus	1.0
XP_040985901.1	GO:0005634	C:nucleus	1.0
XP_040985902.1	GO:0005634	C:nucleus	1.0
XP_040985903.1	GO:0009507	C:chloroplast	1.0
XP_040985904.1	GO:0005737	C:cytoplasm	0.7
XP_040985905.1	GO:0009507	C:chloroplast	1.0
XP_040985906.1	GO:0005634	C:nucleus	1.0
XP_040985907.1	GO:0005634	C:nucleus	1.0
XP_040985908.1	GO:0005634	C:nucleus	1.0
XP_040985909.1	GO:0005634	C:nucleus	1.0
XP_040985910.1	GO:0005634	C:nucleus	1.0
XP_040985911.1	GO:0005634	C:nucleus	1.0
XP_040985912.1	GO:0005634	C:nucleus	1.0
XP_040985913.1	GO:0005634	C:nucleus	1.0
XP_040985914.1	GO:0005634	C:nucleus	1.0
XP_040985915.1	GO:0005634	C:nucleus	1.0
XP_040985916.1	GO:0005634	C:nucleus	1.0
XP_040985917.1	GO:0005634	C:nucleus	1.0
XP_040985918.1	GO:0009507	C:chloroplast	0.75
XP_040985919.1	GO:0005634	C:nucleus	1.0
XP_040985920.1	GO:0005615	C:extracellular space	1.0
XP_040985921.1	GO:0031966	C:mitochondrial membrane	0.59		1-31		109-133;164-180
XP_040985922.1	GO:0012505	C:endomembrane system	1.0				1-19;419-440
XP_040985923.1	GO:0009507	C:chloroplast	1.0
XP_040985924.1	GO:0012505	C:endomembrane system	1.0				206-221;404-423;521-546
XP_040985925.1	GO:0009507	C:chloroplast	1.0
XP_040985926.1	GO:0009507	C:chloroplast	0.76
XP_040985927.1	GO:0005634	C:nucleus	1.0
XP_040985928.1	GO:0005634	C:nucleus	1.0
XP_040985929.1	GO:0005634	C:nucleus	1.0
XP_040985930.1	GO:0005634	C:nucleus	1.0
XP_040985931.1	GO:0005634	C:nucleus	1.0
XP_040985932.1	GO:0005739	C:mitochondrion	0.79		1-54
XP_040985933.1	GO:0005739	C:mitochondrion	0.62		1-33
XP_040985934.1	GO:0005739	C:mitochondrion	0.66		1-33
XP_040985935.1	GO:0005739	C:mitochondrion	0.72		1-36
XP_040985936.1	GO:0005634	C:nucleus	1.0
XP_040985937.1	GO:0005634	C:nucleus	1.0
XP_040985938.1	GO:0012505	C:endomembrane system	0.97				496-521
XP_040985939.1	GO:0005634	C:nucleus	1.0
XP_040985940.1	GO:0005634	C:nucleus	1.0
XP_040985941.1	GO:0005634	C:nucleus	1.0
XP_040985942.1	GO:0005634	C:nucleus	1.0
XP_040985943.1	GO:0005739	C:mitochondrion	0.79		1-54
XP_040985944.1	GO:0009535	C:chloroplast thylakoid membrane	0.59			1-28	689-700
XP_040985945.1	GO:0005886	C:plasma membrane	0.88	1-32			237-264
XP_040985946.1	GO:0005634	C:nucleus	1.0
XP_040985947.1	GO:0005737	C:cytoplasm	0.7
XP_040985948.1	GO:0005615	C:extracellular space	1.0
XP_040985949.1	GO:0005737	C:cytoplasm	0.7
XP_040985950.1	GO:0012505	C:endomembrane system	0.99				38-59;63-80;115-133;144-168
XP_040985951.1	GO:0005737	C:cytoplasm	0.7
XP_040985952.1	GO:0005737	C:cytoplasm	0.7
XP_040985953.1	GO:0005737	C:cytoplasm	0.7
XP_040985954.1	GO:0012505	C:endomembrane system	0.93				10-31
XP_040985955.1	GO:0009507	C:chloroplast	0.91
XP_040985956.1	GO:0005634	C:nucleus	1.0
XP_040985957.1	GO:0005634	C:nucleus	1.0
XP_040985958.1	GO:0005634	C:nucleus	1.0
XP_040985959.1	GO:0005634	C:nucleus	1.0
XP_040985960.1	GO:0005634	C:nucleus	1.0
XP_040985961.1	GO:0005634	C:nucleus	1.0
XP_040985962.1	GO:0009507	C:chloroplast	1.0
XP_040985963.1	GO:0005634	C:nucleus	1.0
XP_040985964.1	GO:0005634	C:nucleus	1.0
XP_040985965.1	GO:0005634	C:nucleus	1.0
XP_040985966.1	GO:0005634	C:nucleus	1.0
XP_040985967.1	GO:0005634	C:nucleus	1.0
XP_040985968.1	GO:0005634	C:nucleus	1.0
XP_040985969.1	GO:0031090	C:organelle membrane	0.81				423-448
XP_040985970.1	GO:0005615	C:extracellular space	0.88
XP_040985971.1	GO:0005634	C:nucleus	1.0
XP_040985972.1	GO:0005634	C:nucleus	1.0
XP_040985973.1	GO:0005634	C:nucleus	1.0
XP_040985974.1	GO:0005634	C:nucleus	1.0
XP_040985975.1	GO:0012505	C:endomembrane system	0.97				5-25;43-60;68-91;99-122;131-156;165-183;195-211
XP_040985976.1	GO:0005886	C:plasma membrane	0.97				28-49;444-462
XP_040985977.1	GO:0005615	C:extracellular space	0.88
XP_040985978.1	GO:0005886	C:plasma membrane	1.0				10-34;433-454
XP_040985979.1	GO:0005737	C:cytoplasm	0.7
XP_040985980.1	GO:0005634	C:nucleus	1.0
XP_040985981.1	GO:0005634	C:nucleus	1.0
XP_040985982.1	GO:0009507	C:chloroplast	1.0
XP_040985983.1	GO:0005886	C:plasma membrane	0.92				31-60;70-92;99-122;144-161;187-211;219-239;338-361;386-411;423-445;467-494;503-528;549-571
XP_040985984.1	GO:0005615	C:extracellular space	0.88
XP_040985985.1	GO:0005886	C:plasma membrane	0.54				28-51
XP_040985986.1	GO:0005634	C:nucleus	1.0
XP_040985987.1	GO:0005886	C:plasma membrane	0.45				28-51
XP_040985988.1	GO:0005634	C:nucleus	1.0
XP_040985989.1	GO:0031090	C:organelle membrane	0.44				28-51
XP_040985990.1	GO:0005739	C:mitochondrion	0.96		1-39
XP_040985991.1	GO:0009507	C:chloroplast	0.8
XP_040985992.1	GO:0005634	C:nucleus	1.0
XP_040985993.1	GO:0005634	C:nucleus	1.0
XP_040985994.1	GO:0005634	C:nucleus	1.0
XP_040985995.1	GO:0005634	C:nucleus	1.0
XP_040985996.1	GO:0005634	C:nucleus	1.0
XP_040985997.1	GO:0005634	C:nucleus	1.0
XP_040985998.1	GO:0005634	C:nucleus	1.0
XP_040985999.1	GO:0005634	C:nucleus	1.0
XP_040986000.1	GO:0005886	C:plasma membrane	1.0				4-27;729-755
XP_040986001.1	GO:0009507	C:chloroplast	1.0
XP_040986002.1	GO:0005634	C:nucleus	1.0
XP_040986003.1	GO:0005634	C:nucleus	1.0
XP_040986004.1	GO:0005634	C:nucleus	1.0
XP_040986005.1	GO:0005634	C:nucleus	1.0
XP_040986006.1	GO:0005634	C:nucleus	1.0
XP_040986007.1	GO:0009507	C:chloroplast	1.0
XP_040986008.1	GO:0005634	C:nucleus	1.0
XP_040986009.1	GO:0005737	C:cytoplasm	0.7
XP_040986010.1	GO:0005886	C:plasma membrane	0.92				21-42
XP_040986011.1	GO:0005886	C:plasma membrane	0.92				21-42
XP_040986012.1	GO:0005634	C:nucleus	1.0
XP_040986013.1	GO:0005634	C:nucleus	1.0
XP_040986014.1	GO:0005634	C:nucleus	1.0
XP_040986015.1	GO:0005634	C:nucleus	1.0
XP_040986016.1	GO:0005634	C:nucleus	1.0
XP_040986017.1	GO:0005634	C:nucleus	1.0
XP_040986018.1	GO:0005634	C:nucleus	1.0
XP_040986019.1	GO:0046658	C:anchored component of plasma membrane	0.7	1-19					513-513
XP_040986020.1	GO:0046658	C:anchored component of plasma membrane	0.7	1-19					513-513
XP_040986021.1	GO:0046658	C:anchored component of plasma membrane	0.7	1-19					513-513
XP_040986022.1	GO:0005886	C:plasma membrane	0.95				36-64;74-96;103-126;146-163;189-213;221-244;335-357;383-408;420-442;463-491;500-525;547-569
XP_040986023.1	GO:0046658	C:anchored component of plasma membrane	0.7	1-19					513-513
XP_040986024.1	GO:0046658	C:anchored component of plasma membrane	0.7	1-19					513-513
XP_040986025.1	GO:0046658	C:anchored component of plasma membrane	0.7	1-19					513-513
XP_040986026.1	GO:0046658	C:anchored component of plasma membrane	0.7	1-19					513-513
XP_040986027.1	GO:0005737	C:cytoplasm	0.88
XP_040986028.1	GO:0005737	C:cytoplasm	0.88
XP_040986029.1	GO:0012505	C:endomembrane system	0.97				3-23;447-466
XP_040986030.1	GO:0012505	C:endomembrane system	0.86				8-25
XP_040986031.1	GO:0005634	C:nucleus	1.0
XP_040986032.1	GO:0005634	C:nucleus	1.0
XP_040986033.1	GO:0005634	C:nucleus	1.0
XP_040986034.1	GO:0005634	C:nucleus	1.0
XP_040986035.1	GO:0005634	C:nucleus	1.0
XP_040986036.1	GO:0005634	C:nucleus	1.0
XP_040986037.1	GO:0005634	C:nucleus	1.0
XP_040986038.1	GO:0005634	C:nucleus	1.0
XP_040986039.1	GO:0005634	C:nucleus	1.0
XP_040986040.1	GO:0009507	C:chloroplast	0.57
XP_040986041.1	GO:0005615	C:extracellular space	0.7
XP_040986042.1	GO:0009507	C:chloroplast	0.54
XP_040986043.1	GO:0031090	C:organelle membrane	0.99				28-41;61-82;145-163;183-211;250-266
XP_040986044.1	GO:0009507	C:chloroplast	0.69
XP_040986045.1	GO:0009707	C:chloroplast outer membrane	0.57			1-60	105-128
XP_040986046.1	GO:0005634	C:nucleus	1.0
XP_040986047.1	GO:0005634	C:nucleus	1.0
XP_040986048.1	GO:0005634	C:nucleus	1.0
XP_040986049.1	GO:0005634	C:nucleus	1.0
XP_040986050.1	GO:0005739	C:mitochondrion	0.61		1-27
XP_040986051.1	GO:0005739	C:mitochondrion	0.59		1-27
XP_040986052.1	GO:0005739	C:mitochondrion	0.59		1-27
XP_040986053.1	GO:0005634	C:nucleus	1.0
XP_040986054.1	GO:0012505	C:endomembrane system	1.0				34-56;67-85;107-127;136-161;179-201;211-245;247-262
XP_040986055.1	GO:0005634	C:nucleus	1.0
XP_040986056.1	GO:0005737	C:cytoplasm	0.7
XP_040986057.1	GO:0005615	C:extracellular space	0.8
XP_040986058.1	GO:0046658	C:anchored component of plasma membrane	1.0	1-19					169-169
XP_040986059.1	GO:0005634	C:nucleus	1.0
XP_040986060.1	GO:0005634	C:nucleus	1.0
XP_040986061.1	GO:0005634	C:nucleus	1.0
XP_040986062.1	GO:0009507	C:chloroplast	0.63
XP_040986063.1	GO:0009507	C:chloroplast	0.73
XP_040986064.1	GO:0009507	C:chloroplast	0.69
XP_040986065.1	GO:0005737	C:cytoplasm	0.7
XP_040986066.1	GO:0005634	C:nucleus	1.0
XP_040986067.1	GO:0005634	C:nucleus	1.0
XP_040986068.1	GO:0005634	C:nucleus	1.0
XP_040986069.1	GO:0005634	C:nucleus	1.0
XP_040986070.1	GO:0005739	C:mitochondrion	0.61		1-25
XP_040986071.1	GO:0005739	C:mitochondrion	0.61		1-25
XP_040986072.1	GO:0005739	C:mitochondrion	0.61		1-25
XP_040986073.1	GO:0005739	C:mitochondrion	0.61		1-25
XP_040986074.1	GO:0005739	C:mitochondrion	0.61		1-25
XP_040986075.1	GO:0005739	C:mitochondrion	0.61		1-25
XP_040986076.1	GO:0005634	C:nucleus	1.0
XP_040986077.1	GO:0012505	C:endomembrane system	1.0				66-92;131-156;176-192;197-215;245-270;443-472;498-528;532-545;555-588;598-620;622-641
XP_040986078.1	GO:0012505	C:endomembrane system	0.59				87-110;120-143;176-191;208-237
XP_040986079.1	GO:0005737	C:cytoplasm	0.7
XP_040986080.1	GO:0009507	C:chloroplast	1.0
XP_040986081.1	GO:0005634	C:nucleus	1.0
XP_040986082.1	GO:0005886	C:plasma membrane	0.87				1175-1186
XP_040986083.1	GO:0005634	C:nucleus	1.0
XP_040986084.1	GO:0009507	C:chloroplast	1.0
XP_040986085.1	GO:0005634	C:nucleus	1.0
XP_040986086.1	GO:0012505	C:endomembrane system	0.96				51-70;77-98;108-142;198-212;259-279;301-327;329-340;388-418
XP_040986087.1	GO:0005634	C:nucleus	1.0
XP_040986088.1	GO:0005737	C:cytoplasm	0.81
XP_040986089.1	GO:0005634	C:nucleus	1.0
XP_040986090.1	GO:0005634	C:nucleus	1.0
XP_040986091.1	GO:0009507	C:chloroplast	0.85
XP_040986092.1	GO:0009507	C:chloroplast	0.78
XP_040986093.1	GO:0005886	C:plasma membrane	0.79				106-132;202-219;251-279;329-360;369-390;413-433;443-463;510-531
XP_040986094.1	GO:0012505	C:endomembrane system	0.66				45-71;144-159;191-219;269-300;309-329;353-373;383-403;449-470
XP_040986095.1	GO:0005634	C:nucleus	1.0
XP_040986096.1	GO:0005634	C:nucleus	1.0
XP_040986097.1	GO:0005886	C:plasma membrane	0.9	1-18			283-310
XP_040986098.1	GO:0005634	C:nucleus	1.0
XP_040986099.1	GO:0005634	C:nucleus	1.0
XP_040986100.1	GO:0005634	C:nucleus	1.0
XP_040986101.1	GO:0005634	C:nucleus	1.0
XP_040986102.1	GO:0005634	C:nucleus	1.0
XP_040986103.1	GO:0005634	C:nucleus	1.0
XP_040986104.1	GO:0005634	C:nucleus	1.0
XP_040986105.1	GO:0012505	C:endomembrane system	0.93				785-796
XP_040986106.1	GO:0005634	C:nucleus	1.0
XP_040986107.1	GO:0005634	C:nucleus	1.0
XP_040986108.1	GO:0005634	C:nucleus	1.0
XP_040986109.1	GO:0005634	C:nucleus	1.0
XP_040986110.1	GO:0005634	C:nucleus	1.0
XP_040986111.1	GO:0005634	C:nucleus	1.0
XP_040986112.1	GO:0005634	C:nucleus	1.0
XP_040986113.1	GO:0009507	C:chloroplast	0.64
XP_040986114.1	GO:0005634	C:nucleus	1.0
XP_040986115.1	GO:0005634	C:nucleus	1.0
XP_040986116.1	GO:0012505	C:endomembrane system	0.99				21-45;64-90
XP_040986117.1	GO:0012505	C:endomembrane system	0.98				5-28;47-73
XP_040986118.1	GO:0012505	C:endomembrane system	0.98				5-28;47-73
XP_040986119.1	GO:0005634	C:nucleus	1.0
XP_040986120.1	GO:0005634	C:nucleus	1.0
XP_040986121.1	GO:0005634	C:nucleus	1.0
XP_040986122.1	GO:0005634	C:nucleus	1.0
XP_040986123.1	GO:0005634	C:nucleus	1.0
XP_040986124.1	GO:0005634	C:nucleus	1.0
XP_040986125.1	GO:0005634	C:nucleus	1.0
XP_040986126.1	GO:0005634	C:nucleus	1.0
XP_040986127.1	GO:0005634	C:nucleus	1.0
XP_040986128.1	GO:0005634	C:nucleus	1.0
XP_040986129.1	GO:0005634	C:nucleus	1.0
XP_040986130.1	GO:0012505	C:endomembrane system	0.92				24-46;82-105;118-141;190-212;214-226;232-251;264-282;303-327
XP_040986131.1	GO:0012505	C:endomembrane system	0.87				10-35;70-93;106-130;178-200;202-214;220-239;252-270;291-315
XP_040986132.1	GO:0012505	C:endomembrane system	0.87				10-35;70-93;106-130;178-200;202-214;220-239;252-270;291-315
XP_040986133.1	GO:0005886	C:plasma membrane	0.9	1-27			629-656
XP_040986134.1	GO:0005886	C:plasma membrane	0.92				497-523
XP_040986135.1	GO:0005886	C:plasma membrane	0.92				497-523
XP_040986136.1	GO:0005886	C:plasma membrane	0.95				483-509
XP_040986137.1	GO:0009535	C:chloroplast thylakoid membrane	0.72			1-53	190-204
XP_040986138.1	GO:0009535	C:chloroplast thylakoid membrane	0.61			1-68	125-144;160-178;187-205;211-229;237-259;269-287;310-333;340-359;364-382
XP_040986139.1	GO:0009535	C:chloroplast thylakoid membrane	0.61			1-68	125-144;160-178;187-205;211-229;237-259;269-287;310-333;340-359;364-382
XP_040986140.1	GO:0005634	C:nucleus	1.0
XP_040986141.1	GO:0005739	C:mitochondrion	0.94		1-29
XP_040986142.1	GO:0005634	C:nucleus	1.0
XP_040986143.1	GO:0005634	C:nucleus	1.0
XP_040986144.1	GO:0046658	C:anchored component of plasma membrane	1.0	1-19					466-466
XP_040986145.1	GO:0005615	C:extracellular space	0.76
XP_040986146.1	GO:0005615	C:extracellular space	0.96	1-21
XP_040986147.1	GO:0012505	C:endomembrane system	0.79	1-24			233-257
XP_040986148.1	GO:0005615	C:extracellular space	0.99	1-24
XP_040986149.1	GO:0005634	C:nucleus	1.0
XP_040986150.1	GO:0031090	C:organelle membrane	0.69				524-543
XP_040986151.1	GO:0009507	C:chloroplast	1.0
XP_040986152.1	GO:0005886	C:plasma membrane	0.91				84-108;118-142;164-191;202-220;227-251;265-288;299-325;348-375;397-417;422-443;457-477;483-503
XP_040986153.1	GO:0005886	C:plasma membrane	0.93				80-104;113-137;159-186;197-215;221-245;260-283;294-319;343-370;392-417;419-438;452-472;478-498
XP_040986154.1	GO:0005886	C:plasma membrane	0.93				80-104;113-137;159-186;197-215;221-245;260-283;294-319;343-370;392-417;419-438;452-472;478-498
XP_040986155.1	GO:0005886	C:plasma membrane	0.94				75-99;108-132;154-181;192-210;216-240;255-278;289-315;338-365;387-412;414-433;447-467;473-492
XP_040986156.1	GO:0005886	C:plasma membrane	0.7				57-82;91-115;137-164;175-193;199-224;238-261;272-298;321-348;370-390;395-416;430-450;456-476
XP_040986157.1	GO:0005886	C:plasma membrane	0.84				51-76;85-108;130-156;168-186;193-217;231-254;265-291;314-341;363-383;388-409;423-443;449-468
XP_040986158.1	GO:0005886	C:plasma membrane	0.87				36-61;70-93;116-142;153-171;177-201;216-239;250-276;299-326;348-369;373-394;408-428;434-453
XP_040986159.1	GO:0005886	C:plasma membrane	0.87				36-61;70-93;116-142;153-171;177-201;216-239;250-276;299-326;348-369;373-394;408-428;434-453
XP_040986160.1	GO:0005886	C:plasma membrane	0.85				22-46;55-79;101-128;139-157;164-188;202-225;236-262;285-312;334-356;359-380;395-415;420-440
XP_040986161.1	GO:0005634	C:nucleus	1.0
XP_040986162.1	GO:0005634	C:nucleus	1.0
XP_040986163.1	GO:0005634	C:nucleus	1.0
XP_040986164.1	GO:0005634	C:nucleus	1.0
XP_040986165.1	GO:0005634	C:nucleus	1.0
XP_040986166.1	GO:0005634	C:nucleus	1.0
XP_040986167.1	GO:0005886	C:plasma membrane	0.88	1-27			191-217;247-270;275-301;319-338;347-364;371-389;430-450;461-485;492-511
XP_040986168.1	GO:0005615	C:extracellular space	0.73	1-32
XP_040986169.1	GO:0005615	C:extracellular space	0.73	1-32
XP_040986170.1	GO:0005615	C:extracellular space	1.0	1-20
XP_040986171.1	GO:0005737	C:cytoplasm	0.7
XP_040986172.1	GO:0005886	C:plasma membrane	0.68				50-74;84-105;127-151;174-195;207-228;255-276
XP_040986173.1	GO:0009507	C:chloroplast	0.82
XP_040986174.1	GO:0012505	C:endomembrane system	0.84				24-46;54-77;84-112
XP_040986175.1	GO:0012505	C:endomembrane system	0.84				24-46;54-77;84-112
XP_040986176.1	GO:0005634	C:nucleus	1.0
XP_040986177.1	GO:0005634	C:nucleus	1.0
XP_040986178.1	GO:0005634	C:nucleus	1.0
XP_040986179.1	GO:0012505	C:endomembrane system	0.87				14-30
XP_040986180.1	GO:0012505	C:endomembrane system	0.87				14-30
XP_040986181.1	GO:0012505	C:endomembrane system	0.86				14-30
XP_040986182.1	GO:0012505	C:endomembrane system	0.86				12-37;46-66;76-100;107-130;139-159;192-216;224-246;258-282;289-310;316-336
XP_040986183.1	GO:0012505	C:endomembrane system	0.94				8-31;40-62;71-92;124-149;156-178;191-214;221-242;248-268
XP_040986184.1	GO:0009507	C:chloroplast	0.84
XP_040986185.1	GO:0009507	C:chloroplast	0.6
XP_040986186.1	GO:0005737	C:cytoplasm	0.7
XP_040986187.1	GO:0005737	C:cytoplasm	0.7
XP_040986188.1	GO:0005737	C:cytoplasm	0.7
XP_040986189.1	GO:0005737	C:cytoplasm	0.7
XP_040986190.1	GO:0005737	C:cytoplasm	0.7
XP_040986191.1	GO:0009507	C:chloroplast	0.86
XP_040986192.1	GO:0005634	C:nucleus	1.0
XP_040986193.1	GO:0005634	C:nucleus	1.0
XP_040986194.1	GO:0005634	C:nucleus	1.0
XP_040986195.1	GO:0005634	C:nucleus	1.0
XP_040986196.1	GO:0005737	C:cytoplasm	0.7
XP_040986197.1	GO:0005737	C:cytoplasm	0.7
XP_040986198.1	GO:0005634	C:nucleus	1.0
XP_040986199.1	GO:0005634	C:nucleus	1.0
XP_040986200.1	GO:0005739	C:mitochondrion	0.83		1-90
XP_040986201.1	GO:0005634	C:nucleus	1.0
XP_040986202.1	GO:0009507	C:chloroplast	0.75
XP_040986203.1	GO:0009507	C:chloroplast	0.75
XP_040986204.1	GO:0005615	C:extracellular space	0.73	1-36
XP_040986205.1	GO:0012505	C:endomembrane system	0.87				11-34
XP_040986206.1	GO:0012505	C:endomembrane system	0.87				11-34
XP_040986207.1	GO:0012505	C:endomembrane system	0.87	1-26			465-485;502-525;634-656;674-695;703-736;738-749;827-849;863-881;888-912;920-943
XP_040986208.1	GO:0005634	C:nucleus	1.0
XP_040986209.1	GO:0009507	C:chloroplast	1.0
XP_040986210.1	GO:0005634	C:nucleus	1.0
XP_040986211.1	GO:0005634	C:nucleus	1.0
XP_040986212.1	GO:0005634	C:nucleus	1.0
XP_040986213.1	GO:0005634	C:nucleus	1.0
XP_040986214.1	GO:0005634	C:nucleus	1.0
XP_040986215.1	GO:0012505	C:endomembrane system	0.95				9-41
XP_040986216.1	GO:0005634	C:nucleus	1.0
XP_040986217.1	GO:0009543	C:chloroplast thylakoid lumen	0.7			1-65
XP_040986218.1	GO:0005634	C:nucleus	1.0
XP_040986219.1	GO:0005634	C:nucleus	1.0
XP_040986220.1	GO:0005634	C:nucleus	1.0
XP_040986221.1	GO:0005634	C:nucleus	1.0
XP_040986222.1	GO:0009543	C:chloroplast thylakoid lumen	0.76			1-40
XP_040986223.1	GO:0005737	C:cytoplasm	0.7
XP_040986224.1	GO:0005737	C:cytoplasm	0.7
XP_040986225.1	GO:0005634	C:nucleus	1.0
XP_040986226.1	GO:0009507	C:chloroplast	0.78
XP_040986227.1	GO:0009507	C:chloroplast	0.78
XP_040986228.1	GO:0012505	C:endomembrane system	0.9				155-168;336-362;657-668;1756-1767;2083-2098
XP_040986229.1	GO:0005634	C:nucleus	1.0
XP_040986230.1	GO:0009507	C:chloroplast	0.92
XP_040986231.1	GO:0012505	C:endomembrane system	0.98				8-26;42-61;299-318
XP_040986232.1	GO:0005737	C:cytoplasm	0.7
XP_040986233.1	GO:0005737	C:cytoplasm	0.7
XP_040986234.1	GO:0005737	C:cytoplasm	0.7
XP_040986235.1	GO:0005634	C:nucleus	1.0
XP_040986236.1	GO:0005634	C:nucleus	1.0
XP_040986237.1	GO:0012505	C:endomembrane system	0.97				3-31;467-489
XP_040986238.1	GO:0005634	C:nucleus	1.0
XP_040986239.1	GO:0005634	C:nucleus	1.0
XP_040986240.1	GO:0005737	C:cytoplasm	0.56
XP_040986241.1	GO:0012505	C:endomembrane system	0.97				65-92;131-155;157-168;187-213;245-274
XP_040986242.1	GO:0012505	C:endomembrane system	0.97				20-38
XP_040986243.1	GO:0012505	C:endomembrane system	0.97				20-38
XP_040986244.1	GO:0012505	C:endomembrane system	0.97				20-38
XP_040986245.1	GO:0046658	C:anchored component of plasma membrane	1.0	1-22					208-208
XP_040986246.1	GO:0012505	C:endomembrane system	0.98				2-31;467-489
XP_040986247.1	GO:0005634	C:nucleus	1.0
XP_040986248.1	GO:0005615	C:extracellular space	0.71
XP_040986249.1	GO:0005615	C:extracellular space	0.71
XP_040986250.1	GO:0005886	C:plasma membrane	0.8				9-27
XP_040986251.1	GO:0005634	C:nucleus	1.0
XP_040986252.1	GO:0012505	C:endomembrane system	0.98				2-31;467-489
XP_040986253.1	GO:0005634	C:nucleus	1.0
XP_040986254.1	GO:0005634	C:nucleus	1.0
XP_040986255.1	GO:0005737	C:cytoplasm	0.7
XP_040986256.1	GO:0005634	C:nucleus	1.0
XP_040986257.1	GO:0005634	C:nucleus	1.0
XP_040986258.1	GO:0005634	C:nucleus	1.0
XP_040986259.1	GO:0005634	C:nucleus	1.0
XP_040986260.1	GO:0005634	C:nucleus	1.0
XP_040986261.1	GO:0005615	C:extracellular space	1.0
XP_040986262.1	GO:0005615	C:extracellular space	1.0
XP_040986263.1	GO:0005634	C:nucleus	1.0
XP_040986264.1	GO:0005634	C:nucleus	1.0
XP_040986265.1	GO:0005634	C:nucleus	1.0
XP_040986266.1	GO:0005634	C:nucleus	1.0
XP_040986267.1	GO:0012505	C:endomembrane system	0.89				97-116;357-379
XP_040986268.1	GO:0009507	C:chloroplast	1.0
XP_040986269.1	GO:0005634	C:nucleus	1.0
XP_040986270.1	GO:0005634	C:nucleus	1.0
XP_040986271.1	GO:0012505	C:endomembrane system	1.0				3-31
XP_040986272.1	GO:0005634	C:nucleus	1.0
XP_040986273.1	GO:0005634	C:nucleus	1.0
XP_040986274.1	GO:0005634	C:nucleus	1.0
XP_040986275.1	GO:0005615	C:extracellular space	0.86	1-20
XP_040986276.1	GO:0009507	C:chloroplast	1.0
XP_040986277.1	GO:0009507	C:chloroplast	1.0
XP_040986278.1	GO:0005634	C:nucleus	1.0
XP_040986279.1	GO:0005634	C:nucleus	1.0
XP_040986280.1	GO:0012505	C:endomembrane system	0.95				2-25;445-464
XP_040986281.1	GO:0009543	C:chloroplast thylakoid lumen	0.68			1-61
XP_040986282.1	GO:0009543	C:chloroplast thylakoid lumen	0.77			1-57
XP_040986283.1	GO:0009507	C:chloroplast	0.81
XP_040986284.1	GO:0005615	C:extracellular space	1.0	1-27
XP_040986285.1	GO:0012505	C:endomembrane system	0.96				68-91;130-164;184-211;243-273
XP_040986286.1	GO:0012505	C:endomembrane system	0.96				68-91;130-164;184-211;243-273
XP_040986287.1	GO:0012505	C:endomembrane system	0.96				68-91;130-164;184-211;243-273
XP_040986288.1	GO:0012505	C:endomembrane system	0.9				10-44;70-84
XP_040986289.1	GO:0005634	C:nucleus	1.0
XP_040986290.1	GO:0005634	C:nucleus	1.0
XP_040986291.1	GO:0012505	C:endomembrane system	0.98				113-136;139-159;169-189;193-212
XP_040986292.1	GO:0005737	C:cytoplasm	0.7
XP_040986293.1	GO:0005737	C:cytoplasm	0.7
XP_040986294.1	GO:0005737	C:cytoplasm	0.7
XP_040986295.1	GO:0005737	C:cytoplasm	0.7
XP_040986296.1	GO:0005634	C:nucleus	1.0
XP_040986297.1	GO:0009507	C:chloroplast	1.0
XP_040986298.1	GO:0009507	C:chloroplast	0.9
XP_040986299.1	GO:0005634	C:nucleus	1.0
XP_040986300.1	GO:0005634	C:nucleus	1.0
XP_040986301.1	GO:0012505	C:endomembrane system	0.96	1-24			168-191;199-224;234-259;272-294;303-330;349-374
XP_040986302.1	GO:0009507	C:chloroplast	1.0
XP_040986303.1	GO:0005634	C:nucleus	1.0
XP_040986304.1	GO:0012505	C:endomembrane system	0.59				11-38;43-61;76-105;107-130
XP_040986305.1	GO:0012505	C:endomembrane system	0.59				11-38;43-61;76-105;107-130
XP_040986306.1	GO:0005615	C:extracellular space	0.84
XP_040986307.1	GO:0005634	C:nucleus	1.0
XP_040986308.1	GO:0005634	C:nucleus	1.0
XP_040986309.1	GO:0005634	C:nucleus	1.0
XP_040986310.1	GO:0005634	C:nucleus	1.0
XP_040986311.1	GO:0005634	C:nucleus	1.0
XP_040986312.1	GO:0009706	C:chloroplast inner membrane	0.69			1-82	120-131;386-400;486-518
XP_040986313.1	GO:0005634	C:nucleus	1.0
XP_040986314.1	GO:0005886	C:plasma membrane	0.93				15-41;444-470
XP_040986315.1	GO:0005634	C:nucleus	1.0
XP_040986316.1	GO:0005634	C:nucleus	1.0
XP_040986317.1	GO:0005634	C:nucleus	1.0
XP_040986318.1	GO:0009507	C:chloroplast	1.0
XP_040986319.1	GO:0009507	C:chloroplast	0.93
XP_040986320.1	GO:0005615	C:extracellular space	0.66
XP_040986321.1	GO:0009507	C:chloroplast	1.0
XP_040986322.1	GO:0009507	C:chloroplast	1.0
XP_040986323.1	GO:0009507	C:chloroplast	1.0
XP_040986324.1	GO:0009543	C:chloroplast thylakoid lumen	0.61			1-29
XP_040986325.1	GO:0031090	C:organelle membrane	0.65				346-371;512-533
XP_040986326.1	GO:0005737	C:cytoplasm	0.65
XP_040986327.1	GO:0005737	C:cytoplasm	0.7
XP_040986328.1	GO:0005739	C:mitochondrion	0.82		1-41
XP_040986329.1	GO:0005739	C:mitochondrion	0.82		1-41
XP_040986330.1	GO:0005739	C:mitochondrion	0.82		1-41
XP_040986331.1	GO:0005886	C:plasma membrane	0.74				70-91;95-106;121-148;157-185
XP_040986332.1	GO:0009535	C:chloroplast thylakoid membrane	0.86			1-84	298-312
XP_040986333.1	GO:0009535	C:chloroplast thylakoid membrane	0.7			1-64	234-245
XP_040986334.1	GO:0009535	C:chloroplast thylakoid membrane	0.7			1-64	234-245
XP_040986335.1	GO:0005739	C:mitochondrion	0.63		1-68
XP_040986336.1	GO:0005634	C:nucleus	1.0
XP_040986337.1	GO:0005615	C:extracellular space	0.75	1-30
XP_040986338.1	GO:0009535	C:chloroplast thylakoid membrane	0.61			1-18	21-48
XP_040986339.1	GO:0009507	C:chloroplast	1.0
XP_040986340.1	GO:0012505	C:endomembrane system	0.8				692-710
XP_040986341.1	GO:0005634	C:nucleus	1.0
XP_040986342.1	GO:0005634	C:nucleus	1.0
XP_040986343.1	GO:0005634	C:nucleus	1.0
XP_040986344.1	GO:0005634	C:nucleus	1.0
XP_040986345.1	GO:0009507	C:chloroplast	0.76
XP_040986346.1	GO:0012505	C:endomembrane system	0.95				9-31;34-56;67-96
XP_040986347.1	GO:0005634	C:nucleus	1.0
XP_040986348.1	GO:0005634	C:nucleus	1.0
XP_040986349.1	GO:0005634	C:nucleus	1.0
XP_040986350.1	GO:0009507	C:chloroplast	0.97
XP_040986351.1	GO:0005634	C:nucleus	1.0
XP_040986352.1	GO:0009507	C:chloroplast	0.8
XP_040986353.1	GO:0005634	C:nucleus	1.0
XP_040986354.1	GO:0012505	C:endomembrane system	0.95				9-31;34-56;67-96
XP_040986355.1	GO:0012505	C:endomembrane system	0.8				23-49;60-81;89-118;120-131;141-165
XP_040986356.1	GO:0005634	C:nucleus	1.0
XP_040986357.1	GO:0005615	C:extracellular space	0.8	1-30
XP_040986358.1	GO:0012505	C:endomembrane system	0.86				117-128;155-185;205-233;242-260;264-291;293-304
XP_040986359.1	GO:0031090	C:organelle membrane	0.78				150-161;678-689
XP_040986360.1	GO:0012505	C:endomembrane system	0.95				9-31;34-56;67-96
XP_040986361.1	GO:0009507	C:chloroplast	0.83
XP_040986362.1	GO:0005634	C:nucleus	1.0
XP_040986363.1	GO:0005634	C:nucleus	1.0
XP_040986364.1	GO:0005634	C:nucleus	1.0
XP_040986365.1	GO:0005634	C:nucleus	1.0
XP_040986366.1	GO:0005615	C:extracellular space	1.0	1-24
XP_040986367.1	GO:0012505	C:endomembrane system	0.89				8-33;42-62;72-99;108-132;141-162;188-212;221-242;255-278;285-306;313-334
XP_040986368.1	GO:0005886	C:plasma membrane	0.93				267-292;509-520;545-562
XP_040986369.1	GO:0005886	C:plasma membrane	0.93				266-291;508-519;544-561
XP_040986370.1	GO:0009507	C:chloroplast	0.56
XP_040986371.1	GO:0009507	C:chloroplast	0.56
XP_040986372.1	GO:0012505	C:endomembrane system	0.71				65-82;88-116;119-130;347-366
XP_040986373.1	GO:0012505	C:endomembrane system	0.89				8-33;42-62;72-97;104-128;136-158;183-207;216-237;250-273;280-301;308-329
XP_040986374.1	GO:0009507	C:chloroplast	1.0
XP_040986375.1	GO:0012505	C:endomembrane system	0.91				210-232
XP_040986376.1	GO:0005634	C:nucleus	1.0
XP_040986377.1	GO:0009507	C:chloroplast	0.99
XP_040986378.1	GO:0005886	C:plasma membrane	1.0				2-27;434-461
XP_040986379.1	GO:0005634	C:nucleus	1.0
XP_040986380.1	GO:0005634	C:nucleus	1.0
XP_040986381.1	GO:0012505	C:endomembrane system	0.94				8-34;42-62;71-96;108-131;140-161;188-213;220-241;255-279;287-306;311-330
XP_040986382.1	GO:0009507	C:chloroplast	0.88
XP_040986383.1	GO:0005634	C:nucleus	1.0
XP_040986384.1	GO:0005634	C:nucleus	1.0
XP_040986385.1	GO:0005634	C:nucleus	1.0
XP_040986386.1	GO:0005634	C:nucleus	1.0
XP_040986387.1	GO:0005634	C:nucleus	1.0
XP_040986388.1	GO:0005886	C:plasma membrane	0.89				23-38
XP_040986389.1	GO:0005634	C:nucleus	1.0
XP_040986390.1	GO:0009535	C:chloroplast thylakoid membrane	0.77			1-63	179-196
XP_040986391.1	GO:0005634	C:nucleus	1.0
XP_040986392.1	GO:0012505	C:endomembrane system	0.91				9-38;458-478
XP_040986393.1	GO:0005886	C:plasma membrane	0.84				32-58;72-94;100-120;124-144;158-180;194-214;260-287;302-325;332-356;363-388;402-429;443-475
XP_040986394.1	GO:0012505	C:endomembrane system	0.99				8-34;55-67
XP_040986395.1	GO:0031090	C:organelle membrane	0.94				40-59;62-81;119-137
XP_040986396.1	GO:0005737	C:cytoplasm	0.76
XP_040986397.1	GO:0005737	C:cytoplasm	1.0
XP_040986398.1	GO:0005737	C:cytoplasm	1.0
XP_040986399.1	GO:0005737	C:cytoplasm	1.0
XP_040986400.1	GO:0005615	C:extracellular space	0.54
XP_040986401.1	GO:0005634	C:nucleus	1.0
XP_040986402.1	GO:0005634	C:nucleus	1.0
XP_040986403.1	GO:0009507	C:chloroplast	0.84
XP_040986404.1	GO:0012505	C:endomembrane system	0.71				7-32;46-68;74-94;100-117;133-156;165-184;235-261;276-299;310-331;336-361;372-397;410-432
XP_040986405.1	GO:0005634	C:nucleus	1.0
XP_040986406.1	GO:0005634	C:nucleus	1.0
XP_040986407.1	GO:0005634	C:nucleus	1.0
XP_040986408.1	GO:0005634	C:nucleus	1.0
XP_040986409.1	GO:0005634	C:nucleus	1.0
XP_040986410.1	GO:0012505	C:endomembrane system	0.78				36-58;85-101
XP_040986411.1	GO:0005634	C:nucleus	1.0
XP_040986412.1	GO:0012505	C:endomembrane system	0.71				7-32;46-68;74-94;100-117;133-156;165-184;235-261;276-299;310-331;336-361;372-397;410-432
XP_040986413.1	GO:0005886	C:plasma membrane	0.82				8-23;47-75;83-94;137-166;182-199;211-231;254-275;284-308;327-358;378-399;405-429;435-460;468-489
XP_040986414.1	GO:0005886	C:plasma membrane	0.82				6-23;65-83;110-127;139-159;182-203;212-236;255-286;306-327;334-357;363-388;396-417
XP_040986415.1	GO:0009507	C:chloroplast	0.88
XP_040986416.1	GO:0005737	C:cytoplasm	0.5
XP_040986417.1	GO:0005737	C:cytoplasm	0.5
XP_040986418.1	GO:0005737	C:cytoplasm	0.5
XP_040986419.1	GO:0005737	C:cytoplasm	0.5
XP_040986420.1	GO:0005737	C:cytoplasm	0.5
XP_040986421.1	GO:0012505	C:endomembrane system	0.71				7-32;46-68;74-94;100-117;133-156;165-184;235-261;276-299;310-331;336-361;372-397;410-432
XP_040986422.1	GO:0005737	C:cytoplasm	0.5
XP_040986423.1	GO:0005737	C:cytoplasm	0.5
XP_040986424.1	GO:0005634	C:nucleus	1.0
XP_040986425.1	GO:0005634	C:nucleus	1.0
XP_040986426.1	GO:0012505	C:endomembrane system	0.71				7-32;46-68;74-94;100-117;133-156;165-184;235-261;276-299;310-331;336-361;372-397;410-432
XP_040986427.1	GO:0005615	C:extracellular space	1.0
XP_040986428.1	GO:0005634	C:nucleus	1.0
XP_040986429.1	GO:0005634	C:nucleus	1.0
XP_040986430.1	GO:0005634	C:nucleus	1.0
XP_040986431.1	GO:0031090	C:organelle membrane	0.71				368-392;401-430;446-471;479-503;508-527;591-615
XP_040986432.1	GO:0005634	C:nucleus	1.0
XP_040986433.1	GO:0005634	C:nucleus	1.0
XP_040986434.1	GO:0005737	C:cytoplasm	0.7
XP_040986435.1	GO:0005634	C:nucleus	1.0
XP_040986436.1	GO:0009507	C:chloroplast	1.0
XP_040986437.1	GO:0005634	C:nucleus	1.0
XP_040986438.1	GO:0005634	C:nucleus	1.0
XP_040986439.1	GO:0012505	C:endomembrane system	0.86				39-62
XP_040986440.1	GO:0005634	C:nucleus	1.0
XP_040986441.1	GO:0005634	C:nucleus	1.0
XP_040986442.1	GO:0005634	C:nucleus	1.0
XP_040986443.1	GO:0005739	C:mitochondrion	0.56		1-46
XP_040986444.1	GO:0005615	C:extracellular space	0.77	1-30
XP_040986445.1	GO:0005634	C:nucleus	1.0
XP_040986446.1	GO:0005634	C:nucleus	1.0
XP_040986447.1	GO:0005634	C:nucleus	1.0
XP_040986448.1	GO:0005634	C:nucleus	1.0
XP_040986449.1	GO:0009507	C:chloroplast	0.7
XP_040986450.1	GO:0005634	C:nucleus	1.0
XP_040986451.1	GO:0031090	C:organelle membrane	0.78				380-405
XP_040986452.1	GO:0005737	C:cytoplasm	0.7
XP_040986453.1	GO:0005737	C:cytoplasm	0.7
XP_040986454.1	GO:0005737	C:cytoplasm	0.7
XP_040986455.1	GO:0005737	C:cytoplasm	0.51
XP_040986456.1	GO:0009507	C:chloroplast	0.72
XP_040986457.1	GO:0005634	C:nucleus	1.0
XP_040986458.1	GO:0005634	C:nucleus	1.0
XP_040986459.1	GO:0005634	C:nucleus	1.0
XP_040986460.1	GO:0005634	C:nucleus	1.0
XP_040986461.1	GO:0005634	C:nucleus	1.0
XP_040986462.1	GO:0005615	C:extracellular space	0.97	1-21
XP_040986463.1	GO:0005634	C:nucleus	1.0
XP_040986464.1	GO:0009507	C:chloroplast	1.0
XP_040986465.1	GO:0009507	C:chloroplast	0.5
XP_040986466.1	GO:0005634	C:nucleus	1.0
XP_040986467.1	GO:0005634	C:nucleus	1.0
XP_040986468.1	GO:0005634	C:nucleus	1.0
XP_040986469.1	GO:0005634	C:nucleus	1.0
XP_040986470.1	GO:0005634	C:nucleus	1.0
XP_040986471.1	GO:0005634	C:nucleus	1.0
XP_040986472.1	GO:0005634	C:nucleus	1.0
XP_040986473.1	GO:0005634	C:nucleus	1.0
XP_040986474.1	GO:0009507	C:chloroplast	0.57
XP_040986475.1	GO:0005634	C:nucleus	1.0
XP_040986476.1	GO:0005737	C:cytoplasm	0.7
XP_040986477.1	GO:0005634	C:nucleus	1.0
XP_040986478.1	GO:0005634	C:nucleus	1.0
XP_040986479.1	GO:0012505	C:endomembrane system	1.0				3-27;473-495
XP_040986480.1	GO:0012505	C:endomembrane system	1.0				3-26;473-495
XP_040986481.1	GO:0012505	C:endomembrane system	1.0				3-26;472-494
XP_040986482.1	GO:0005634	C:nucleus	1.0
XP_040986483.1	GO:0005634	C:nucleus	1.0
XP_040986484.1	GO:0005634	C:nucleus	1.0
XP_040986485.1	GO:0005634	C:nucleus	1.0
XP_040986486.1	GO:0005634	C:nucleus	1.0
XP_040986487.1	GO:0009507	C:chloroplast	1.0
XP_040986488.1	GO:0005634	C:nucleus	1.0
XP_040986489.1	GO:0005615	C:extracellular space	0.64
XP_040986490.1	GO:0009507	C:chloroplast	1.0
XP_040986491.1	GO:0009507	C:chloroplast	1.0
XP_040986492.1	GO:0005634	C:nucleus	1.0
XP_040986493.1	GO:0005634	C:nucleus	1.0
XP_040986494.1	GO:0005634	C:nucleus	1.0
XP_040986495.1	GO:0005634	C:nucleus	1.0
XP_040986496.1	GO:0009507	C:chloroplast	1.0
XP_040986497.1	GO:0005634	C:nucleus	1.0
XP_040986498.1	GO:0005634	C:nucleus	1.0
XP_040986499.1	GO:0005634	C:nucleus	1.0
XP_040986500.1	GO:0005634	C:nucleus	1.0
XP_040986501.1	GO:0005634	C:nucleus	1.0
XP_040986502.1	GO:0005634	C:nucleus	1.0
XP_040986503.1	GO:0005634	C:nucleus	1.0
XP_040986504.1	GO:0005634	C:nucleus	1.0
XP_040986505.1	GO:0005634	C:nucleus	1.0
XP_040986506.1	GO:0005634	C:nucleus	1.0
XP_040986507.1	GO:0012505	C:endomembrane system	0.93	1-27			210-233
XP_040986508.1	GO:0005634	C:nucleus	1.0
XP_040986509.1	GO:0005634	C:nucleus	1.0
XP_040986510.1	GO:0005634	C:nucleus	1.0
XP_040986511.1	GO:0005634	C:nucleus	1.0
XP_040986512.1	GO:0005634	C:nucleus	1.0
XP_040986513.1	GO:0005634	C:nucleus	1.0
XP_040986514.1	GO:0005634	C:nucleus	1.0
XP_040986515.1	GO:0005615	C:extracellular space	0.79	1-28
XP_040986516.1	GO:0012505	C:endomembrane system	0.93	1-27			192-215
XP_040986517.1	GO:0005739	C:mitochondrion	0.56		1-43
XP_040986518.1	GO:0005739	C:mitochondrion	0.56		1-43
XP_040986519.1	GO:0005737	C:cytoplasm	0.59
XP_040986520.1	GO:0005634	C:nucleus	1.0
XP_040986521.1	GO:0012505	C:endomembrane system	0.9				29-48;77-99;115-136;146-171;180-198;240-264;289-311;360-384;413-439;446-468
XP_040986522.1	GO:0012505	C:endomembrane system	0.9				29-48;77-99;115-136;146-171;180-198;240-264;289-311;360-384;413-439;446-468
XP_040986523.1	GO:0012505	C:endomembrane system	0.9				29-48;77-99;115-136;146-171;180-198;240-264;289-311;360-384;413-439;446-468
XP_040986524.1	GO:0005634	C:nucleus	1.0
XP_040986525.1	GO:0005634	C:nucleus	1.0
XP_040986526.1	GO:0009507	C:chloroplast	1.0
XP_040986527.1	GO:0009507	C:chloroplast	1.0
XP_040986528.1	GO:0005615	C:extracellular space	1.0	1-17
XP_040986529.1	GO:0009507	C:chloroplast	1.0
XP_040986530.1	GO:0005634	C:nucleus	1.0
XP_040986531.1	GO:0012505	C:endomembrane system	0.88				2-27
XP_040986532.1	GO:0009507	C:chloroplast	0.7
XP_040986533.1	GO:0005634	C:nucleus	1.0
XP_040986534.1	GO:0012505	C:endomembrane system	0.9				89-110;119-142;195-214;229-254;256-267
XP_040986535.1	GO:0005634	C:nucleus	1.0
XP_040986536.1	GO:0005634	C:nucleus	1.0
XP_040986537.1	GO:0005615	C:extracellular space	1.0	1-21
XP_040986538.1	GO:0005634	C:nucleus	1.0
XP_040986539.1	GO:0005634	C:nucleus	1.0
XP_040986540.1	GO:0005634	C:nucleus	1.0
XP_040986541.1	GO:0005634	C:nucleus	1.0
XP_040986542.1	GO:0005615	C:extracellular space	0.54
XP_040986543.1	GO:0012505	C:endomembrane system	0.8				9-34
XP_040986544.1	GO:0005634	C:nucleus	1.0
XP_040986545.1	GO:0005634	C:nucleus	1.0
XP_040986546.1	GO:0005634	C:nucleus	1.0
XP_040986547.1	GO:0005737	C:cytoplasm	0.7
XP_040986548.1	GO:0005634	C:nucleus	1.0
XP_040986549.1	GO:0009535	C:chloroplast thylakoid membrane	0.63			1-30	196-216
XP_040986550.1	GO:0005634	C:nucleus	1.0
XP_040986551.1	GO:0005634	C:nucleus	1.0
XP_040986552.1	GO:0005634	C:nucleus	1.0
XP_040986553.1	GO:0005737	C:cytoplasm	0.7
XP_040986554.1	GO:0005634	C:nucleus	1.0
XP_040986555.1	GO:0005634	C:nucleus	1.0
XP_040986556.1	GO:0009507	C:chloroplast	0.91
XP_040986557.1	GO:0009507	C:chloroplast	0.91
XP_040986558.1	GO:0005634	C:nucleus	1.0
XP_040986559.1	GO:0005634	C:nucleus	1.0
XP_040986560.1	GO:0005634	C:nucleus	1.0
XP_040986561.1	GO:0005634	C:nucleus	1.0
XP_040986562.1	GO:0005634	C:nucleus	1.0
XP_040986563.1	GO:0005634	C:nucleus	1.0
XP_040986564.1	GO:0005615	C:extracellular space	0.99	1-26
XP_040986565.1	GO:0005634	C:nucleus	1.0
XP_040986566.1	GO:0005634	C:nucleus	1.0
XP_040986567.1	GO:0005634	C:nucleus	1.0
XP_040986568.1	GO:0005634	C:nucleus	1.0
XP_040986569.1	GO:0009507	C:chloroplast	0.92
XP_040986570.1	GO:0009507	C:chloroplast	0.79
XP_040986571.1	GO:0005634	C:nucleus	1.0
XP_040986572.1	GO:0005634	C:nucleus	1.0
XP_040986573.1	GO:0005737	C:cytoplasm	0.7
XP_040986574.1	GO:0031966	C:mitochondrial membrane	0.82		1-46		98-115;139-153;204-224
XP_040986575.1	GO:0005615	C:extracellular space	0.99	1-20
XP_040986576.1	GO:0009507	C:chloroplast	0.66
XP_040986577.1	GO:0009507	C:chloroplast	0.58
XP_040986578.1	GO:0005634	C:nucleus	1.0
XP_040986579.1	GO:0005634	C:nucleus	1.0
XP_040986580.1	GO:0005634	C:nucleus	1.0
XP_040986581.1	GO:0005634	C:nucleus	1.0
XP_040986582.1	GO:0009507	C:chloroplast	1.0
XP_040986583.1	GO:0005634	C:nucleus	1.0
XP_040986584.1	GO:0005739	C:mitochondrion	0.88		1-36
XP_040986585.1	GO:0009507	C:chloroplast	0.74
XP_040986586.1	GO:0005737	C:cytoplasm	0.7
XP_040986587.1	GO:0005737	C:cytoplasm	0.7
XP_040986588.1	GO:0005634	C:nucleus	1.0
XP_040986589.1	GO:0005634	C:nucleus	1.0
XP_040986590.1	GO:0005634	C:nucleus	1.0
XP_040986591.1	GO:0005634	C:nucleus	1.0
XP_040986592.1	GO:0005634	C:nucleus	1.0
XP_040986593.1	GO:0005634	C:nucleus	1.0
XP_040986594.1	GO:0005634	C:nucleus	1.0
XP_040986595.1	GO:0005886	C:plasma membrane	0.95				22-45;52-74;95-120;147-166;174-197;218-242;251-276;299-330;343-364;369-394;403-430
XP_040986596.1	GO:0005634	C:nucleus	1.0
XP_040986597.1	GO:0005634	C:nucleus	1.0
XP_040986598.1	GO:0005634	C:nucleus	1.0
XP_040986599.1	GO:0005634	C:nucleus	1.0
XP_040986600.1	GO:0005739	C:mitochondrion	0.84		1-44
XP_040986601.1	GO:0005739	C:mitochondrion	0.84		1-44
XP_040986602.1	GO:0005739	C:mitochondrion	0.84		1-44
XP_040986603.1	GO:0005739	C:mitochondrion	0.84		1-44
XP_040986604.1	GO:0009507	C:chloroplast	0.63
XP_040986605.1	GO:0009507	C:chloroplast	0.63
XP_040986606.1	GO:0005737	C:cytoplasm	0.7
XP_040986607.1	GO:0005634	C:nucleus	1.0
XP_040986608.1	GO:0005615	C:extracellular space	0.76
XP_040986609.1	GO:0005737	C:cytoplasm	0.7
XP_040986610.1	GO:0005634	C:nucleus	1.0
XP_040986611.1	GO:0005634	C:nucleus	1.0
XP_040986612.1	GO:0005634	C:nucleus	1.0
XP_040986613.1	GO:0005634	C:nucleus	1.0
XP_040986614.1	GO:0005634	C:nucleus	1.0
XP_040986615.1	GO:0005634	C:nucleus	1.0
XP_040986616.1	GO:0005634	C:nucleus	1.0
XP_040986617.1	GO:0005634	C:nucleus	1.0
XP_040986618.1	GO:0005634	C:nucleus	1.0
XP_040986619.1	GO:0005634	C:nucleus	1.0
XP_040986620.1	GO:0005634	C:nucleus	1.0
XP_040986621.1	GO:0009507	C:chloroplast	0.87
XP_040986622.1	GO:0009507	C:chloroplast	0.87
XP_040986623.1	GO:0005737	C:cytoplasm	0.7
XP_040986624.1	GO:0005634	C:nucleus	1.0
XP_040986625.1	GO:0009535	C:chloroplast thylakoid membrane	0.6			1-67	209-235
XP_040986626.1	GO:0005634	C:nucleus	1.0
XP_040986627.1	GO:0005737	C:cytoplasm	0.7
XP_040986628.1	GO:0005737	C:cytoplasm	0.7
XP_040986629.1	GO:0005737	C:cytoplasm	0.7
XP_040986630.1	GO:0005634	C:nucleus	1.0
XP_040986631.1	GO:0005634	C:nucleus	1.0
XP_040986632.1	GO:0005634	C:nucleus	1.0
XP_040986633.1	GO:0005634	C:nucleus	1.0
XP_040986634.1	GO:0005886	C:plasma membrane	0.86				6-30
XP_040986635.1	GO:0009507	C:chloroplast	0.92
XP_040986636.1	GO:0005634	C:nucleus	1.0
XP_040986637.1	GO:0009707	C:chloroplast outer membrane	0.67			1-37	285-296
XP_040986638.1	GO:0012505	C:endomembrane system	0.97				3-24;61-81;104-128;143-172;178-198;294-318;331-356
XP_040986639.1	GO:0005739	C:mitochondrion	0.67		1-36
XP_040986640.1	GO:0009707	C:chloroplast outer membrane	0.65			1-37	283-294
XP_040986641.1	GO:0005634	C:nucleus	1.0
XP_040986642.1	GO:0005615	C:extracellular space	0.98	1-28
XP_040986643.1	GO:0012505	C:endomembrane system	0.88				604-621
XP_040986644.1	GO:0009507	C:chloroplast	0.61
XP_040986645.1	GO:0009507	C:chloroplast	0.64
XP_040986646.1	GO:0005634	C:nucleus	1.0
XP_040986647.1	GO:0005634	C:nucleus	1.0
XP_040986648.1	GO:0005634	C:nucleus	1.0
XP_040986649.1	GO:0005634	C:nucleus	1.0
XP_040986650.1	GO:0005634	C:nucleus	1.0
XP_040986651.1	GO:0005634	C:nucleus	1.0
XP_040986652.1	GO:0005634	C:nucleus	1.0
XP_040986653.1	GO:0005634	C:nucleus	1.0
XP_040986654.1	GO:0009507	C:chloroplast	1.0
XP_040986655.1	GO:0009507	C:chloroplast	1.0
XP_040986656.1	GO:0005634	C:nucleus	1.0
XP_040986657.1	GO:0005634	C:nucleus	1.0
XP_040986658.1	GO:0005634	C:nucleus	1.0
XP_040986659.1	GO:0005634	C:nucleus	1.0
XP_040986660.1	GO:0005634	C:nucleus	1.0
XP_040986661.1	GO:0005634	C:nucleus	1.0
XP_040986662.1	GO:0005634	C:nucleus	1.0
XP_040986663.1	GO:0005634	C:nucleus	1.0
XP_040986664.1	GO:0005634	C:nucleus	1.0
XP_040986665.1	GO:0005634	C:nucleus	1.0
XP_040986666.1	GO:0005634	C:nucleus	1.0
XP_040986667.1	GO:0005634	C:nucleus	1.0
XP_040986668.1	GO:0005634	C:nucleus	1.0
XP_040986669.1	GO:0005737	C:cytoplasm	0.7
XP_040986670.1	GO:0005634	C:nucleus	1.0
XP_040986671.1	GO:0005634	C:nucleus	1.0
XP_040986672.1	GO:0012505	C:endomembrane system	0.94				284-306;357-368;468-479;509-522;524-535;558-578;599-623;625-636
XP_040986673.1	GO:0005634	C:nucleus	1.0
XP_040986674.1	GO:0005634	C:nucleus	1.0
XP_040986675.1	GO:0005634	C:nucleus	1.0
XP_040986676.1	GO:0005634	C:nucleus	1.0
XP_040986677.1	GO:0005634	C:nucleus	1.0
XP_040986678.1	GO:0009707	C:chloroplast outer membrane	0.57			1-64	67-82
XP_040986679.1	GO:0005634	C:nucleus	1.0
XP_040986680.1	GO:0005634	C:nucleus	1.0
XP_040986681.1	GO:0005634	C:nucleus	1.0
XP_040986682.1	GO:0005615	C:extracellular space	0.94	1-27
XP_040986683.1	GO:0005615	C:extracellular space	0.94	1-27
XP_040986684.1	GO:0005615	C:extracellular space	0.94	1-27
XP_040986685.1	GO:0005615	C:extracellular space	0.94	1-27
XP_040986686.1	GO:0005615	C:extracellular space	0.94	1-27
XP_040986687.1	GO:0009507	C:chloroplast	0.99
XP_040986688.1	GO:0005886	C:plasma membrane	0.82				8-29
XP_040986689.1	GO:0005634	C:nucleus	1.0
XP_040986690.1	GO:0005634	C:nucleus	1.0
XP_040986691.1	GO:0009535	C:chloroplast thylakoid membrane	0.61			1-48	129-140;225-243;264-275
XP_040986692.1	GO:0009507	C:chloroplast	0.9
XP_040986693.1	GO:0009507	C:chloroplast	0.86
XP_040986694.1	GO:0009507	C:chloroplast	0.91
XP_040986695.1	GO:0005634	C:nucleus	1.0
XP_040986696.1	GO:0005634	C:nucleus	1.0
XP_040986697.1	GO:0005634	C:nucleus	1.0
XP_040986698.1	GO:0005634	C:nucleus	1.0
XP_040986699.1	GO:0012505	C:endomembrane system	0.96				47-67;303-327
XP_040986700.1	GO:0005634	C:nucleus	1.0
XP_040986701.1	GO:0005737	C:cytoplasm	0.79
XP_040986702.1	GO:0005886	C:plasma membrane	0.89				38-65;74-94;99-120;134-161;169-188;199-217;221-246;286-312;365-389;395-418;424-447;464-486
XP_040986703.1	GO:0005634	C:nucleus	1.0
XP_040986704.1	GO:0005634	C:nucleus	1.0
XP_040986705.1	GO:0005886	C:plasma membrane	0.93				21-46;59-77;117-141;148-171
XP_040986706.1	GO:0005886	C:plasma membrane	0.93				21-45
XP_040986707.1	GO:0005615	C:extracellular space	1.0
XP_040986708.1	GO:0005634	C:nucleus	1.0
XP_040986709.1	GO:0005634	C:nucleus	1.0
XP_040986710.1	GO:0005634	C:nucleus	1.0
XP_040986711.1	GO:0005634	C:nucleus	1.0
XP_040986712.1	GO:0009707	C:chloroplast outer membrane	0.87			1-68	237-248
XP_040986713.1	GO:0005886	C:plasma membrane	0.82				28-56
XP_040986714.1	GO:0005886	C:plasma membrane	0.96				116-146;154-174;187-207;233-262
XP_040986715.1	GO:0012505	C:endomembrane system	0.96				10-31;45-69;95-112;123-142;151-172;178-202;230-257
XP_040986716.1	GO:0012505	C:endomembrane system	0.96				10-31;45-69;95-112;123-142;151-172;178-202;230-257
XP_040986717.1	GO:0009507	C:chloroplast	1.0
XP_040986718.1	GO:0005886	C:plasma membrane	0.87	1-23			623-650
XP_040986719.1	GO:0005886	C:plasma membrane	0.86	1-23			622-649
XP_040986720.1	GO:0005886	C:plasma membrane	0.88	1-23			618-644
XP_040986721.1	GO:0005886	C:plasma membrane	0.89	1-23			600-626
XP_040986722.1	GO:0005886	C:plasma membrane	0.63	1-23			624-650
XP_040986723.1	GO:0005886	C:plasma membrane	0.81	1-23			624-650
XP_040986724.1	GO:0005737	C:cytoplasm	0.7
XP_040986725.1	GO:0005737	C:cytoplasm	0.7
XP_040986726.1	GO:0005634	C:nucleus	1.0
XP_040986727.1	GO:0012505	C:endomembrane system	0.99				39-54;56-70;93-113;140-170;185-217;247-269;287-312
XP_040986728.1	GO:0005634	C:nucleus	1.0
XP_040986729.1	GO:0005634	C:nucleus	1.0
XP_040986730.1	GO:0005634	C:nucleus	1.0
XP_040986731.1	GO:0005634	C:nucleus	1.0
XP_040986732.1	GO:0005634	C:nucleus	1.0
XP_040986733.1	GO:0005634	C:nucleus	1.0
XP_040986734.1	GO:0012505	C:endomembrane system	0.93				19-44;53-73;82-103;110-130;137-156;166-189;199-220;236-259;265-286;292-312
XP_040986735.1	GO:0005634	C:nucleus	1.0
XP_040986736.1	GO:0009507	C:chloroplast	1.0
XP_040986737.1	GO:0009507	C:chloroplast	0.86
XP_040986738.1	GO:0005634	C:nucleus	1.0
XP_040986739.1	GO:0009535	C:chloroplast thylakoid membrane	0.85			1-54	499-517
XP_040986740.1	GO:0046658	C:anchored component of plasma membrane	1.0	1-31			85-97;203-214		395-395
XP_040986741.1	GO:0005634	C:nucleus	1.0
XP_040986742.1	GO:0005634	C:nucleus	1.0
XP_040986743.1	GO:0005886	C:plasma membrane	0.93				72-94;104-124;147-173;181-207;236-257;384-412;444-466;502-516;520-541;555-582;599-612;625-645;671-692;699-725
XP_040986744.1	GO:0005634	C:nucleus	1.0
XP_040986745.1	GO:0005634	C:nucleus	1.0
XP_040986746.1	GO:0005634	C:nucleus	1.0
XP_040986747.1	GO:0009507	C:chloroplast	0.83
XP_040986748.1	GO:0012505	C:endomembrane system	0.98				2-21;34-53;72-95;102-119;122-150;199-216;245-269;281-297;316-339;349-368;382-404;413-437
XP_040986749.1	GO:0009507	C:chloroplast	0.53
XP_040986750.1	GO:0009507	C:chloroplast	1.0
XP_040986751.1	GO:0046658	C:anchored component of plasma membrane	1.0	1-28					167-167
XP_040986752.1	GO:0031090	C:organelle membrane	0.77				9-23;33-49
XP_040986753.1	GO:0005634	C:nucleus	1.0
XP_040986754.1	GO:0005634	C:nucleus	1.0
XP_040986755.1	GO:0009507	C:chloroplast	1.0
XP_040986756.1	GO:0005615	C:extracellular space	1.0
XP_040986757.1	GO:0005739	C:mitochondrion	0.59		1-30
XP_040986758.1	GO:0005615	C:extracellular space	0.79
XP_040986759.1	GO:0005737	C:cytoplasm	0.78
XP_040986760.1	GO:0005634	C:nucleus	1.0
XP_040986761.1	GO:0012505	C:endomembrane system	0.91				4-30
XP_040986762.1	GO:0005739	C:mitochondrion	0.6		1-82
XP_040986763.1	GO:0009535	C:chloroplast thylakoid membrane	0.58			1-82	192-203
XP_040986764.1	GO:0005634	C:nucleus	1.0
XP_040986765.1	GO:0005634	C:nucleus	1.0
XP_040986766.1	GO:0005634	C:nucleus	1.0
XP_040986767.1	GO:0005634	C:nucleus	1.0
XP_040986768.1	GO:0005634	C:nucleus	1.0
XP_040986769.1	GO:0009507	C:chloroplast	1.0
XP_040986770.1	GO:0005634	C:nucleus	1.0
XP_040986771.1	GO:0005634	C:nucleus	1.0
XP_040986772.1	GO:0005634	C:nucleus	1.0
XP_040986773.1	GO:0005634	C:nucleus	1.0
XP_040986774.1	GO:0005634	C:nucleus	1.0
XP_040986775.1	GO:0005634	C:nucleus	1.0
XP_040986776.1	GO:0005634	C:nucleus	1.0
XP_040986777.1	GO:0005634	C:nucleus	1.0
XP_040986778.1	GO:0005634	C:nucleus	1.0
XP_040986779.1	GO:0005634	C:nucleus	1.0
XP_040986780.1	GO:0005634	C:nucleus	1.0
XP_040986781.1	GO:0005886	C:plasma membrane	0.93				9-39;41-52;224-255;267-294;303-327;334-358;415-440
XP_040986782.1	GO:0009535	C:chloroplast thylakoid membrane	0.83			1-74	519-537
XP_040986783.1	GO:0005634	C:nucleus	1.0
XP_040986784.1	GO:0005634	C:nucleus	1.0
XP_040986785.1	GO:0009507	C:chloroplast	1.0
XP_040986786.1	GO:0005886	C:plasma membrane	1.0				6-23;123-140
XP_040986787.1	GO:0005615	C:extracellular space	0.89	1-25
XP_040986788.1	GO:0005615	C:extracellular space	0.75	1-25
XP_040986789.1	GO:0009535	C:chloroplast thylakoid membrane	0.72			1-34	210-221
XP_040986790.1	GO:0009535	C:chloroplast thylakoid membrane	0.72			1-34	210-221
XP_040986791.1	GO:0005634	C:nucleus	1.0
XP_040986792.1	GO:0005634	C:nucleus	1.0
XP_040986793.1	GO:0005886	C:plasma membrane	0.87				31-61
XP_040986794.1	GO:0009535	C:chloroplast thylakoid membrane	0.64			1-44	568-587
XP_040986795.1	GO:0005615	C:extracellular space	1.0	1-20
XP_040986796.1	GO:0005634	C:nucleus	1.0
XP_040986797.1	GO:0031090	C:organelle membrane	0.8				23-43
XP_040986798.1	GO:0031090	C:organelle membrane	0.75				24-44;55-84;108-127;138-149;184-211;213-224;246-266
XP_040986799.1	GO:0031090	C:organelle membrane	0.69				24-44;55-84;108-127;183-204;212-231
XP_040986800.1	GO:0005634	C:nucleus	1.0
XP_040986801.1	GO:0012505	C:endomembrane system	0.83				19-30
XP_040986802.1	GO:0005737	C:cytoplasm	0.7
XP_040986803.1	GO:0005886	C:plasma membrane	0.98				4-24;521-546
XP_040986804.1	GO:0005886	C:plasma membrane	0.98				2-24;515-541
XP_040986805.1	GO:0005634	C:nucleus	1.0
XP_040986806.1	GO:0009507	C:chloroplast	1.0
XP_040986807.1	GO:0005737	C:cytoplasm	0.7
XP_040986808.1	GO:0031090	C:organelle membrane	0.67				108-131;141-162;173-199;205-229;234-261;269-291;304-324;333-358;369-391;400-419
XP_040986809.1	GO:0005634	C:nucleus	1.0
XP_040986810.1	GO:0031090	C:organelle membrane	0.75				61-84;131-159;161-172;221-243;260-285
XP_040986811.1	GO:0005886	C:plasma membrane	1.0				6-29;709-731
XP_040986812.1	GO:0005634	C:nucleus	1.0
XP_040986813.1	GO:0005634	C:nucleus	1.0
XP_040986814.1	GO:0005634	C:nucleus	1.0
XP_040986815.1	GO:0005634	C:nucleus	1.0
XP_040986816.1	GO:0005634	C:nucleus	1.0
XP_040986817.1	GO:0005634	C:nucleus	1.0
XP_040986818.1	GO:0005634	C:nucleus	1.0
XP_040986819.1	GO:0005634	C:nucleus	1.0
XP_040986820.1	GO:0005634	C:nucleus	1.0
XP_040986821.1	GO:0005634	C:nucleus	1.0
XP_040986822.1	GO:0005634	C:nucleus	1.0
XP_040986823.1	GO:0005634	C:nucleus	1.0
XP_040986824.1	GO:0009507	C:chloroplast	1.0
XP_040986825.1	GO:0005634	C:nucleus	1.0
XP_040986826.1	GO:0005634	C:nucleus	1.0
XP_040986827.1	GO:0005634	C:nucleus	1.0
XP_040986828.1	GO:0005634	C:nucleus	1.0
XP_040986829.1	GO:0005634	C:nucleus	1.0
XP_040986830.1	GO:0005634	C:nucleus	1.0
XP_040986831.1	GO:0005634	C:nucleus	1.0
XP_040986832.1	GO:0005634	C:nucleus	1.0
XP_040986833.1	GO:0005634	C:nucleus	1.0
XP_040986834.1	GO:0005634	C:nucleus	1.0
XP_040986835.1	GO:0005634	C:nucleus	1.0
XP_040986836.1	GO:0012505	C:endomembrane system	0.98				12-38
XP_040986837.1	GO:0012505	C:endomembrane system	0.88				12-36
XP_040986838.1	GO:0009507	C:chloroplast	1.0
XP_040986839.1	GO:0009507	C:chloroplast	1.0
XP_040986840.1	GO:0009507	C:chloroplast	1.0
XP_040986841.1	GO:0009507	C:chloroplast	1.0
XP_040986842.1	GO:0005634	C:nucleus	1.0
XP_040986843.1	GO:0005634	C:nucleus	1.0
XP_040986844.1	GO:0005634	C:nucleus	1.0
XP_040986845.1	GO:0005634	C:nucleus	1.0
XP_040986846.1	GO:0005634	C:nucleus	1.0
XP_040986847.1	GO:0031090	C:organelle membrane	0.6				255-277
XP_040986848.1	GO:0005634	C:nucleus	1.0
XP_040986849.1	GO:0005634	C:nucleus	1.0
XP_040986850.1	GO:0005634	C:nucleus	1.0
XP_040986851.1	GO:0005634	C:nucleus	1.0
XP_040986852.1	GO:0005634	C:nucleus	1.0
XP_040986853.1	GO:0005634	C:nucleus	1.0
XP_040986854.1	GO:0005634	C:nucleus	1.0
XP_040986855.1	GO:0005634	C:nucleus	1.0
XP_040986856.1	GO:0005634	C:nucleus	1.0
XP_040986857.1	GO:0009507	C:chloroplast	0.85
XP_040986858.1	GO:0005737	C:cytoplasm	1.0
XP_040986859.1	GO:0005634	C:nucleus	1.0
XP_040986860.1	GO:0005634	C:nucleus	1.0
XP_040986861.1	GO:0005634	C:nucleus	1.0
XP_040986862.1	GO:0005634	C:nucleus	1.0
XP_040986863.1	GO:0009535	C:chloroplast thylakoid membrane	0.83			1-88	171-182;333-344;654-665
XP_040986864.1	GO:0005634	C:nucleus	1.0
XP_040986865.1	GO:0005634	C:nucleus	1.0
XP_040986866.1	GO:0005634	C:nucleus	1.0
XP_040986867.1	GO:0005634	C:nucleus	1.0
XP_040986868.1	GO:0005634	C:nucleus	1.0
XP_040986869.1	GO:0005634	C:nucleus	1.0
XP_040986870.1	GO:0005634	C:nucleus	1.0
XP_040986871.1	GO:0005634	C:nucleus	1.0
XP_040986872.1	GO:0005634	C:nucleus	1.0
XP_040986873.1	GO:0005634	C:nucleus	1.0
XP_040986874.1	GO:0009507	C:chloroplast	1.0
XP_040986875.1	GO:0009507	C:chloroplast	1.0
XP_040986876.1	GO:0012505	C:endomembrane system	0.88				202-219
XP_040986877.1	GO:0009507	C:chloroplast	0.86
XP_040986878.1	GO:0005634	C:nucleus	1.0
XP_040986879.1	GO:0009507	C:chloroplast	0.86
XP_040986880.1	GO:0005634	C:nucleus	1.0
XP_040986881.1	GO:0005634	C:nucleus	1.0
XP_040986882.1	GO:0005634	C:nucleus	1.0
XP_040986883.1	GO:0012505	C:endomembrane system	1.0				135-156;171-190;200-218;230-256;281-305;325-346
XP_040986884.1	GO:0012505	C:endomembrane system	1.0				135-156;171-190;200-218;228-257;281-305;317-343
XP_040986885.1	GO:0012505	C:endomembrane system	0.88				44-67
XP_040986886.1	GO:0005634	C:nucleus	1.0
XP_040986887.1	GO:0012505	C:endomembrane system	0.97				110-132;154-178;216-227;237-256;278-302;411-439
XP_040986888.1	GO:0005886	C:plasma membrane	0.92				78-100;122-146;183-194;206-225;246-270;379-407
XP_040986889.1	GO:0031090	C:organelle membrane	0.93				6-22
XP_040986890.1	GO:0005886	C:plasma membrane	0.9				289-313;332-352;365-388;398-420;549-577;595-624;902-936;945-966
XP_040986891.1	GO:0005886	C:plasma membrane	0.82				155-179;198-218;231-254;263-286;415-443;461-490;768-802;811-832
XP_040986892.1	GO:0005634	C:nucleus	1.0
XP_040986893.1	GO:0005634	C:nucleus	1.0
XP_040986894.1	GO:0009507	C:chloroplast	0.77
XP_040986895.1	GO:0009507	C:chloroplast	0.84
XP_040986896.1	GO:0005634	C:nucleus	1.0
XP_040986897.1	GO:0005634	C:nucleus	1.0
XP_040986898.1	GO:0005634	C:nucleus	1.0
XP_040986899.1	GO:0005634	C:nucleus	1.0
XP_040986900.1	GO:0005634	C:nucleus	1.0
XP_040986901.1	GO:0005634	C:nucleus	1.0
XP_040986902.1	GO:0009507	C:chloroplast	0.98
XP_040986903.1	GO:0005886	C:plasma membrane	0.84				36-58;67-89;536-567;614-637;652-677;709-730;738-761;771-791
XP_040986904.1	GO:0005886	C:plasma membrane	0.84				35-58;67-89;544-571;578-600;615-640;675-696;704-727;737-758
XP_040986905.1	GO:0005886	C:plasma membrane	0.82				6-33;77-99;107-133;166-183
XP_040986906.1	GO:0005886	C:plasma membrane	0.82				6-33;77-99;107-133;166-183
XP_040986907.1	GO:0005886	C:plasma membrane	0.9				964-993
XP_040986908.1	GO:0031090	C:organelle membrane	0.88				29-53
XP_040986909.1	GO:0005634	C:nucleus	1.0
XP_040986910.1	GO:0005634	C:nucleus	1.0
XP_040986911.1	GO:0005886	C:plasma membrane	1.0				12-34;649-668
XP_040986912.1	GO:0012505	C:endomembrane system	0.98				34-56;68-86;124-147;154-177;235-259
XP_040986913.1	GO:0009535	C:chloroplast thylakoid membrane	0.69			1-51	92-117
XP_040986914.1	GO:0009535	C:chloroplast thylakoid membrane	0.69			1-51	298-314
XP_040986915.1	GO:0012505	C:endomembrane system	0.94				24-43;443-467
XP_040986916.1	GO:0031090	C:organelle membrane	0.84				211-242;337-355
XP_040986917.1	GO:0046658	C:anchored component of plasma membrane	1.0	1-32					195-195
XP_040986918.1	GO:0012505	C:endomembrane system	0.78				560-583
XP_040986919.1	GO:0005634	C:nucleus	1.0
XP_040986920.1	GO:0012505	C:endomembrane system	0.99				34-55;67-85;97-123;130-153;211-235
XP_040986921.1	GO:0005634	C:nucleus	1.0
XP_040986922.1	GO:0031966	C:mitochondrial membrane	0.62		1-28		52-71;202-213
XP_040986923.1	GO:0031966	C:mitochondrial membrane	0.62		1-28		52-71;202-213
XP_040986924.1	GO:0031966	C:mitochondrial membrane	0.6		1-28		52-70;203-214
XP_040986925.1	GO:0012505	C:endomembrane system	0.86				30-53;66-84;87-104;120-146;153-173;197-218;232-253;290-318;332-348;353-364;469-485;492-513;540-562;566-587
XP_040986926.1	GO:0005634	C:nucleus	1.0
XP_040986927.1	GO:0005615	C:extracellular space	0.99	1-17
XP_040986928.1	GO:0005615	C:extracellular space	0.66
XP_040986929.1	GO:0012505	C:endomembrane system	0.99				34-55;67-85;97-123;130-153;211-235
XP_040986930.1	GO:0005634	C:nucleus	1.0
XP_040986931.1	GO:0005737	C:cytoplasm	0.7
XP_040986932.1	GO:0005739	C:mitochondrion	0.88		1-34
XP_040986933.1	GO:0005634	C:nucleus	1.0
XP_040986934.1	GO:0005886	C:plasma membrane	0.9				50-74;127-150;157-177;182-206;216-237;243-262;338-363;373-395;401-420;428-453;464-486;488-508
XP_040986935.1	GO:0009507	C:chloroplast	0.74
XP_040986936.1	GO:0005634	C:nucleus	1.0
XP_040986937.1	GO:0009507	C:chloroplast	0.57
XP_040986938.1	GO:0005634	C:nucleus	1.0
XP_040986939.1	GO:0005634	C:nucleus	1.0
XP_040986940.1	GO:0005634	C:nucleus	1.0
XP_040986941.1	GO:0005634	C:nucleus	1.0
XP_040986942.1	GO:0005739	C:mitochondrion	0.68		1-46
XP_040986943.1	GO:0005739	C:mitochondrion	0.69		1-46
XP_040986944.1	GO:0005634	C:nucleus	1.0
XP_040986945.1	GO:0005634	C:nucleus	1.0
XP_040986946.1	GO:0005634	C:nucleus	1.0
XP_040986947.1	GO:0009507	C:chloroplast	0.65
XP_040986948.1	GO:0009507	C:chloroplast	0.65
XP_040986949.1	GO:0005634	C:nucleus	1.0
XP_040986950.1	GO:0005634	C:nucleus	1.0
XP_040986951.1	GO:0012505	C:endomembrane system	0.8				28-49;60-81;526-558;569-591;604-630;664-685;695-719;728-747
XP_040986952.1	GO:0005634	C:nucleus	1.0
XP_040986953.1	GO:0005634	C:nucleus	1.0
XP_040986954.1	GO:0005634	C:nucleus	1.0
XP_040986955.1	GO:0005634	C:nucleus	1.0
XP_040986956.1	GO:0005634	C:nucleus	1.0
XP_040986957.1	GO:0005634	C:nucleus	1.0
XP_040986958.1	GO:0005634	C:nucleus	1.0
XP_040986959.1	GO:0005634	C:nucleus	1.0
XP_040986960.1	GO:0005737	C:cytoplasm	0.7
XP_040986961.1	GO:0005886	C:plasma membrane	0.99				54-76;86-105;129-156;164-190;219-239;295-306;308-319;368-396;432-453;490-504;508-529;543-570;591-604;616-637;663-684;691-717
XP_040986962.1	GO:0005737	C:cytoplasm	0.7
XP_040986963.1	GO:0005634	C:nucleus	1.0
XP_040986964.1	GO:0005634	C:nucleus	1.0
XP_040986965.1	GO:0005615	C:extracellular space	0.82	1-29
XP_040986966.1	GO:0009507	C:chloroplast	0.68
XP_040986967.1	GO:0005886	C:plasma membrane	0.57				47-71
XP_040986968.1	GO:0005634	C:nucleus	1.0
XP_040986969.1	GO:0005634	C:nucleus	1.0
XP_040986970.1	GO:0009507	C:chloroplast	0.91
XP_040986971.1	GO:0009507	C:chloroplast	0.91
XP_040986972.1	GO:0005634	C:nucleus	1.0
XP_040986973.1	GO:0005634	C:nucleus	1.0
XP_040986974.1	GO:0005634	C:nucleus	1.0
XP_040986975.1	GO:0005634	C:nucleus	1.0
XP_040986976.1	GO:0005634	C:nucleus	1.0
XP_040986977.1	GO:0005634	C:nucleus	1.0
XP_040986978.1	GO:0005634	C:nucleus	1.0
XP_040986979.1	GO:0005886	C:plasma membrane	0.76				52-76;115-138;141-158;166-197;199-224;256-276;284-304;340-368;419-443;445-460;475-509
XP_040986980.1	GO:0012505	C:endomembrane system	0.9				22-43;54-84
XP_040986981.1	GO:0005886	C:plasma membrane	0.78	1-22			599-626
XP_040986982.1	GO:0009507	C:chloroplast	1.0
XP_040986983.1	GO:0005634	C:nucleus	1.0
XP_040986984.1	GO:0005634	C:nucleus	1.0
XP_040986985.1	GO:0005634	C:nucleus	1.0
XP_040986986.1	GO:0005886	C:plasma membrane	0.94				746-773;1098-1109
XP_040986987.1	GO:0005634	C:nucleus	1.0
XP_040986988.1	GO:0005634	C:nucleus	1.0
XP_040986989.1	GO:0005634	C:nucleus	1.0
XP_040986990.1	GO:0012505	C:endomembrane system	0.87				17-39
XP_040986991.1	GO:0012505	C:endomembrane system	0.87				17-39
XP_040986992.1	GO:0005886	C:plasma membrane	0.92	1-26			691-718
XP_040986993.1	GO:0005615	C:extracellular space	0.91	1-29
XP_040986994.1	GO:0009535	C:chloroplast thylakoid membrane	0.76			1-56	146-157
XP_040986995.1	GO:0005615	C:extracellular space	0.78	1-24
XP_040986996.1	GO:0031090	C:organelle membrane	0.81				13-38
XP_040986997.1	GO:0005886	C:plasma membrane	0.9	1-32			227-248;257-282;293-312;326-348;358-379
XP_040986998.1	GO:0005634	C:nucleus	1.0
XP_040986999.1	GO:0005634	C:nucleus	1.0
XP_040987000.1	GO:0009535	C:chloroplast thylakoid membrane	0.77			1-41	239-250
XP_040987001.1	GO:0005634	C:nucleus	1.0
XP_040987002.1	GO:0012505	C:endomembrane system	0.92	1-22			121-145;157-178;192-210;217-239;250-267;275-294;305-326
XP_040987003.1	GO:0012505	C:endomembrane system	0.86				13-35;422-449
XP_040987004.1	GO:0005615	C:extracellular space	1.0	1-23
XP_040987005.1	GO:0012505	C:endomembrane system	0.2				11-45;90-116
XP_040987006.1	GO:0005886	C:plasma membrane	0.77				5-28;94-120;155-182;368-396;426-447;458-488;514-541;567-583;585-608;623-645;648-669
XP_040987007.1	GO:0009507	C:chloroplast	0.7
XP_040987008.1	GO:0009507	C:chloroplast	0.7
XP_040987009.1	GO:0009507	C:chloroplast	0.7
XP_040987010.1	GO:0012505	C:endomembrane system	0.53				106-137;139-165;205-230;253-271;282-297;308-342;355-369;379-407;438-461;491-523
XP_040987011.1	GO:0009507	C:chloroplast	0.85
XP_040987012.1	GO:0005615	C:extracellular space	0.7
XP_040987013.1	GO:0005737	C:cytoplasm	0.7
XP_040987014.1	GO:0009507	C:chloroplast	0.82
XP_040987015.1	GO:0005634	C:nucleus	1.0
XP_040987016.1	GO:0009507	C:chloroplast	0.79
XP_040987017.1	GO:0009507	C:chloroplast	0.98
XP_040987018.1	GO:0009507	C:chloroplast	0.98
XP_040987019.1	GO:0009507	C:chloroplast	1.0
XP_040987020.1	GO:0009507	C:chloroplast	0.94
XP_040987021.1	GO:0009507	C:chloroplast	0.98
XP_040987022.1	GO:0009507	C:chloroplast	0.98
XP_040987023.1	GO:0005615	C:extracellular space	0.82
XP_040987024.1	GO:0009507	C:chloroplast	0.56
XP_040987025.1	GO:0009507	C:chloroplast	0.56
XP_040987026.1	GO:0005634	C:nucleus	1.0
XP_040987027.1	GO:0009507	C:chloroplast	0.56
XP_040987028.1	GO:0009507	C:chloroplast	0.56
XP_040987029.1	GO:0031090	C:organelle membrane	0.81				305-329;367-378
XP_040987030.1	GO:0031090	C:organelle membrane	0.81				305-329;367-378
XP_040987031.1	GO:0031090	C:organelle membrane	0.81				305-329;367-378
XP_040987032.1	GO:0031090	C:organelle membrane	0.71				302-328;399-412
XP_040987033.1	GO:0005615	C:extracellular space	0.93	1-27
XP_040987034.1	GO:0012505	C:endomembrane system	1.0				8-32
XP_040987035.1	GO:0005634	C:nucleus	1.0
XP_040987036.1	GO:0012505	C:endomembrane system	1.0				8-32
XP_040987037.1	GO:0009507	C:chloroplast	1.0
XP_040987038.1	GO:0009507	C:chloroplast	1.0
XP_040987039.1	GO:0005737	C:cytoplasm	0.7
XP_040987040.1	GO:0009507	C:chloroplast	1.0
XP_040987041.1	GO:0009507	C:chloroplast	1.0
XP_040987042.1	GO:0005634	C:nucleus	1.0
XP_040987043.1	GO:0012505	C:endomembrane system	0.98				20-40
XP_040987044.1	GO:0009507	C:chloroplast	0.93
XP_040987045.1	GO:0046658	C:anchored component of plasma membrane	1.0	1-23					237-237
XP_040987046.1	GO:0005886	C:plasma membrane	0.99				38-67;78-108;118-147;159-183;192-213;222-243;264-290;300-329;340-369;378-403;413-437;446-466
XP_040987047.1	GO:0009507	C:chloroplast	0.68
XP_040987048.1	GO:0005634	C:nucleus	1.0
XP_040987049.1	GO:0005634	C:nucleus	1.0
XP_040987050.1	GO:0009507	C:chloroplast	1.0
XP_040987051.1	GO:0005634	C:nucleus	1.0
XP_040987052.1	GO:0005634	C:nucleus	1.0
XP_040987053.1	GO:0005634	C:nucleus	1.0
XP_040987054.1	GO:0005634	C:nucleus	1.0
XP_040987055.1	GO:0005634	C:nucleus	1.0
XP_040987056.1	GO:0005634	C:nucleus	1.0
XP_040987057.1	GO:0005634	C:nucleus	1.0
XP_040987058.1	GO:0005634	C:nucleus	1.0
XP_040987059.1	GO:0005634	C:nucleus	1.0
XP_040987060.1	GO:0005737	C:cytoplasm	0.7
XP_040987061.1	GO:0005634	C:nucleus	1.0
XP_040987062.1	GO:0005634	C:nucleus	1.0
XP_040987063.1	GO:0005634	C:nucleus	1.0
XP_040987064.1	GO:0005634	C:nucleus	1.0
XP_040987065.1	GO:0009707	C:chloroplast outer membrane	0.77			1-38	43-58
XP_040987066.1	GO:0009707	C:chloroplast outer membrane	0.77			1-38	43-58
XP_040987067.1	GO:0005634	C:nucleus	1.0
XP_040987068.1	GO:0005634	C:nucleus	1.0
XP_040987069.1	GO:0005634	C:nucleus	1.0
XP_040987070.1	GO:0009706	C:chloroplast inner membrane	0.6			1-42	570-581
XP_040987071.1	GO:0005634	C:nucleus	1.0
XP_040987072.1	GO:0005634	C:nucleus	1.0
XP_040987073.1	GO:0005634	C:nucleus	1.0
XP_040987074.1	GO:0005634	C:nucleus	1.0
XP_040987075.1	GO:0005634	C:nucleus	1.0
XP_040987076.1	GO:0009507	C:chloroplast	0.54
XP_040987077.1	GO:0009507	C:chloroplast	0.85
XP_040987078.1	GO:0009507	C:chloroplast	0.88
XP_040987079.1	GO:0009507	C:chloroplast	0.83
XP_040987080.1	GO:0009507	C:chloroplast	0.86
XP_040987081.1	GO:0005634	C:nucleus	1.0
XP_040987082.1	GO:0012505	C:endomembrane system	0.91				3-21;42-69
XP_040987083.1	GO:0005634	C:nucleus	1.0
XP_040987084.1	GO:0031090	C:organelle membrane	0.73				41-62
XP_040987085.1	GO:0005634	C:nucleus	1.0
XP_040987086.1	GO:0005634	C:nucleus	1.0
XP_040987087.1	GO:0005634	C:nucleus	1.0
XP_040987088.1	GO:0012505	C:endomembrane system	0.91				3-21;42-69
XP_040987089.1	GO:0005634	C:nucleus	1.0
XP_040987090.1	GO:0005634	C:nucleus	1.0
XP_040987091.1	GO:0005634	C:nucleus	1.0
XP_040987092.1	GO:0009535	C:chloroplast thylakoid membrane	0.85			1-86	175-191
XP_040987093.1	GO:0005634	C:nucleus	1.0
XP_040987094.1	GO:0009507	C:chloroplast	0.76
XP_040987095.1	GO:0005615	C:extracellular space	0.59
XP_040987096.1	GO:0005615	C:extracellular space	0.59
XP_040987097.1	GO:0005634	C:nucleus	1.0
XP_040987098.1	GO:0005886	C:plasma membrane	0.92	1-25			702-727
XP_040987099.1	GO:0012505	C:endomembrane system	1.0				3-21;63-74
XP_040987100.1	GO:0009507	C:chloroplast	0.57
XP_040987101.1	GO:0046658	C:anchored component of plasma membrane	1.0	1-27					147-147
XP_040987102.1	GO:0005634	C:nucleus	1.0
XP_040987103.1	GO:0005634	C:nucleus	1.0
XP_040987104.1	GO:0005634	C:nucleus	1.0
XP_040987105.1	GO:0005634	C:nucleus	1.0
XP_040987106.1	GO:0009535	C:chloroplast thylakoid membrane	0.71			1-81	95-113;167-194
XP_040987107.1	GO:0005634	C:nucleus	1.0
XP_040987108.1	GO:0005634	C:nucleus	1.0
XP_040987109.1	GO:0005634	C:nucleus	1.0
XP_040987110.1	GO:0005634	C:nucleus	1.0
XP_040987111.1	GO:0005634	C:nucleus	1.0
XP_040987112.1	GO:0005634	C:nucleus	1.0
XP_040987113.1	GO:0005634	C:nucleus	1.0
XP_040987114.1	GO:0005634	C:nucleus	1.0
XP_040987115.1	GO:0009507	C:chloroplast	0.83
XP_040987116.1	GO:0005737	C:cytoplasm	0.7
XP_040987117.1	GO:0005737	C:cytoplasm	0.7
XP_040987118.1	GO:0009507	C:chloroplast	0.83
XP_040987119.1	GO:0009507	C:chloroplast	1.0
XP_040987120.1	GO:0005615	C:extracellular space	1.0	1-22
XP_040987121.1	GO:0005615	C:extracellular space	1.0	1-22
XP_040987122.1	GO:0005634	C:nucleus	1.0
XP_040987123.1	GO:0005615	C:extracellular space	1.0	1-22
XP_040987124.1	GO:0005634	C:nucleus	1.0
XP_040987125.1	GO:0031090	C:organelle membrane	0.8				15-37
XP_040987126.1	GO:0005634	C:nucleus	1.0
XP_040987127.1	GO:0005634	C:nucleus	1.0
XP_040987128.1	GO:0005634	C:nucleus	1.0
XP_040987129.1	GO:0005634	C:nucleus	1.0
XP_040987130.1	GO:0012505	C:endomembrane system	0.59				5-34;73-96
XP_040987131.1	GO:0005634	C:nucleus	1.0
XP_040987132.1	GO:0012505	C:endomembrane system	0.99				17-37;320-339
XP_040987133.1	GO:0012505	C:endomembrane system	0.99				17-37;320-339
XP_040987134.1	GO:0005737	C:cytoplasm	0.7
XP_040987135.1	GO:0012505	C:endomembrane system	0.99				17-37;320-339
XP_040987136.1	GO:0009507	C:chloroplast	1.0
XP_040987137.1	GO:0012505	C:endomembrane system	0.91				389-412;430-450;471-493;530-551;569-591;603-624
XP_040987138.1	GO:0005634	C:nucleus	1.0
XP_040987139.1	GO:0005634	C:nucleus	1.0
XP_040987140.1	GO:0005634	C:nucleus	1.0
XP_040987141.1	GO:0005634	C:nucleus	1.0
XP_040987142.1	GO:0005634	C:nucleus	1.0
XP_040987143.1	GO:0005634	C:nucleus	1.0
XP_040987144.1	GO:0005634	C:nucleus	1.0
XP_040987145.1	GO:0005634	C:nucleus	1.0
XP_040987146.1	GO:0005634	C:nucleus	1.0
XP_040987147.1	GO:0005634	C:nucleus	1.0
XP_040987148.1	GO:0005634	C:nucleus	1.0
XP_040987149.1	GO:0005634	C:nucleus	1.0
XP_040987150.1	GO:0005634	C:nucleus	1.0
XP_040987151.1	GO:0009507	C:chloroplast	0.71
XP_040987152.1	GO:0005634	C:nucleus	1.0
XP_040987153.1	GO:0009507	C:chloroplast	0.82
XP_040987154.1	GO:0009507	C:chloroplast	0.82
XP_040987155.1	GO:0005634	C:nucleus	1.0
XP_040987156.1	GO:0005634	C:nucleus	1.0
XP_040987157.1	GO:0005634	C:nucleus	1.0
XP_040987158.1	GO:0005737	C:cytoplasm	0.7
XP_040987159.1	GO:0005737	C:cytoplasm	0.7
XP_040987160.1	GO:0005737	C:cytoplasm	0.7
XP_040987161.1	GO:0005737	C:cytoplasm	0.7
XP_040987162.1	GO:0005737	C:cytoplasm	0.7
XP_040987163.1	GO:0005737	C:cytoplasm	0.7
XP_040987164.1	GO:0005615	C:extracellular space	0.88	1-27
XP_040987165.1	GO:0005634	C:nucleus	1.0
XP_040987166.1	GO:0005634	C:nucleus	1.0
XP_040987167.1	GO:0009507	C:chloroplast	1.0
XP_040987168.1	GO:0005886	C:plasma membrane	0.8				56-84;100-122;124-144;172-199;203-228;275-309;316-347;680-710;727-756;758-769;799-825;828-853;906-936;944-970
XP_040987169.1	GO:0005886	C:plasma membrane	0.79				56-84;100-122;124-143;171-199;203-228;275-309;316-348;680-710;727-755;757-768;798-825;828-853;905-937;945-970
XP_040987170.1	GO:0005886	C:plasma membrane	0.84				57-84;101-122;124-143;172-199;203-229;275-309;317-348;681-710;727-755;757-768;799-825;828-852;907-937;945-970
XP_040987171.1	GO:0012505	C:endomembrane system	0.87				40-63;77-103;114-138;147-168;180-202;313-340;356-377;379-398;426-454;458-483;530-564;572-604;940-966;982-1010;1012-1023;1053-1080;1083-1108;1161-1192;1200-1225
XP_040987172.1	GO:0005886	C:plasma membrane	0.74				55-85;101-130;132-143;172-199;203-228;278-309;317-346;683-711;727-756;758-769;800-825;828-848
XP_040987173.1	GO:0012505	C:endomembrane system	0.9				74-86;97-120;143-166;177-199;211-235;244-266
XP_040987174.1	GO:0009507	C:chloroplast	0.83
XP_040987175.1	GO:0009507	C:chloroplast	0.9
XP_040987176.1	GO:0012505	C:endomembrane system	0.9				9-37;49-72;79-99;108-134;144-167;209-234;240-251;356-380;396-416;426-447;452-472;484-510;548-573
XP_040987177.1	GO:0012505	C:endomembrane system	0.97				10-37;50-72;79-100;109-134;143-166;174-193;208-232;241-264;357-383;395-411
XP_040987178.1	GO:0005634	C:nucleus	1.0
XP_040987179.1	GO:0005634	C:nucleus	1.0
XP_040987180.1	GO:0005634	C:nucleus	1.0
XP_040987181.1	GO:0009707	C:chloroplast outer membrane	0.85			1-63	587-598
XP_040987182.1	GO:0005615	C:extracellular space	0.54
XP_040987183.1	GO:0005615	C:extracellular space	0.76
XP_040987184.1	GO:0005615	C:extracellular space	0.63
XP_040987185.1	GO:0005615	C:extracellular space	0.63
XP_040987186.1	GO:0005615	C:extracellular space	0.63
XP_040987187.1	GO:0005615	C:extracellular space	0.64
XP_040987188.1	GO:0005615	C:extracellular space	0.64
XP_040987189.1	GO:0005615	C:extracellular space	0.64
XP_040987190.1	GO:0005615	C:extracellular space	0.84
XP_040987191.1	GO:0005615	C:extracellular space	0.84
XP_040987192.1	GO:0005886	C:plasma membrane	0.95				5-29
XP_040987193.1	GO:0005886	C:plasma membrane	0.99				16-27;284-309
XP_040987194.1	GO:0005634	C:nucleus	1.0
XP_040987195.1	GO:0005634	C:nucleus	1.0
XP_040987196.1	GO:0005615	C:extracellular space	0.95	1-23
XP_040987197.1	GO:0005634	C:nucleus	1.0
XP_040987198.1	GO:0009535	C:chloroplast thylakoid membrane	0.76			1-93	166-183
XP_040987199.1	GO:0005634	C:nucleus	1.0
XP_040987200.1	GO:0005634	C:nucleus	1.0
XP_040987201.1	GO:0005634	C:nucleus	1.0
XP_040987202.1	GO:0005634	C:nucleus	1.0
XP_040987203.1	GO:0046658	C:anchored component of plasma membrane	1.0	1-23					221-221
XP_040987204.1	GO:0005634	C:nucleus	1.0
XP_040987205.1	GO:0009707	C:chloroplast outer membrane	0.82			1-61	153-164
XP_040987206.1	GO:0009707	C:chloroplast outer membrane	0.81			1-61	146-157
XP_040987207.1	GO:0005737	C:cytoplasm	0.52
XP_040987208.1	GO:0012505	C:endomembrane system	0.99				7-29
XP_040987209.1	GO:0005634	C:nucleus	1.0
XP_040987210.1	GO:0005634	C:nucleus	1.0
XP_040987211.1	GO:0005634	C:nucleus	1.0
XP_040987212.1	GO:0012505	C:endomembrane system	0.61				29-56
XP_040987213.1	GO:0012505	C:endomembrane system	0.78				224-244
XP_040987214.1	GO:0005634	C:nucleus	1.0
XP_040987215.1	GO:0012505	C:endomembrane system	0.78				224-244
XP_040987216.1	GO:0012505	C:endomembrane system	0.92				191-211
XP_040987217.1	GO:0012505	C:endomembrane system	0.92				191-211
XP_040987218.1	GO:0005634	C:nucleus	1.0
XP_040987219.1	GO:0005634	C:nucleus	1.0
XP_040987220.1	GO:0005634	C:nucleus	1.0
XP_040987221.1	GO:0005737	C:cytoplasm	0.7
XP_040987222.1	GO:0012505	C:endomembrane system	0.87				54-70;99-120;128-148;157-185
XP_040987223.1	GO:0012505	C:endomembrane system	0.87				54-70;99-120;128-148;157-185
XP_040987224.1	GO:0012505	C:endomembrane system	0.87				54-70;99-120;128-148;157-185
XP_040987225.1	GO:0005886	C:plasma membrane	0.72				11-27;33-50;63-90
XP_040987226.1	GO:0005634	C:nucleus	1.0
XP_040987227.1	GO:0005886	C:plasma membrane	0.9	1-18			431-457
XP_040987228.1	GO:0005886	C:plasma membrane	0.9				100-124;131-150
XP_040987229.1	GO:0009507	C:chloroplast	1.0
XP_040987230.1	GO:0005737	C:cytoplasm	0.7
XP_040987231.1	GO:0005615	C:extracellular space	0.97	1-24
XP_040987232.1	GO:0009535	C:chloroplast thylakoid membrane	0.67			1-91	159-184;186-197;231-249;275-292;305-319;329-351
XP_040987233.1	GO:0009535	C:chloroplast thylakoid membrane	0.67			1-91	159-184;186-197;231-251;275-292;305-319;329-351
XP_040987234.1	GO:0009535	C:chloroplast thylakoid membrane	0.67			1-91	159-184;186-197;231-251;275-292;305-319;329-351
XP_040987235.1	GO:0005886	C:plasma membrane	0.84	1-18			405-421
XP_040987236.1	GO:0005634	C:nucleus	1.0
XP_040987237.1	GO:0005634	C:nucleus	1.0
XP_040987238.1	GO:0005634	C:nucleus	1.0
XP_040987239.1	GO:0009535	C:chloroplast thylakoid membrane	0.87			1-86	407-418
XP_040987240.1	GO:0005634	C:nucleus	1.0
XP_040987241.1	GO:0012505	C:endomembrane system	0.29				10-21;31-58;484-506
XP_040987242.1	GO:0005886	C:plasma membrane	0.91	1-18			430-457
XP_040987243.1	GO:0009507	C:chloroplast	1.0
XP_040987244.1	GO:0009535	C:chloroplast thylakoid membrane	0.78			1-62	129-149;199-219;248-267
XP_040987245.1	GO:0009535	C:chloroplast thylakoid membrane	0.78			1-62	129-149;199-219;248-267
XP_040987246.1	GO:0009535	C:chloroplast thylakoid membrane	0.78			1-62	129-149;199-219;248-267
XP_040987247.1	GO:0009535	C:chloroplast thylakoid membrane	0.81			1-62	129-149;199-219;248-267
XP_040987248.1	GO:0005886	C:plasma membrane	1.0				10-31
XP_040987249.1	GO:0009535	C:chloroplast thylakoid membrane	0.75			1-43	163-178
XP_040987250.1	GO:0005634	C:nucleus	1.0
XP_040987251.1	GO:0005634	C:nucleus	1.0
XP_040987252.1	GO:0031966	C:mitochondrial membrane	0.51		1-30		46-57;584-595
XP_040987253.1	GO:0005634	C:nucleus	1.0
XP_040987254.1	GO:0005634	C:nucleus	1.0
XP_040987255.1	GO:0009507	C:chloroplast	1.0
XP_040987256.1	GO:0009507	C:chloroplast	1.0
XP_040987257.1	GO:0005634	C:nucleus	1.0
XP_040987258.1	GO:0009535	C:chloroplast thylakoid membrane	0.84			1-72	182-193
XP_040987259.1	GO:0005634	C:nucleus	1.0
XP_040987260.1	GO:0031966	C:mitochondrial membrane	0.52		1-30		590-601
XP_040987261.1	GO:0005634	C:nucleus	1.0
XP_040987262.1	GO:0005634	C:nucleus	1.0
XP_040987263.1	GO:0005634	C:nucleus	1.0
XP_040987264.1	GO:0005634	C:nucleus	1.0
XP_040987265.1	GO:0005634	C:nucleus	1.0
XP_040987266.1	GO:0012505	C:endomembrane system	0.93				6-38;188-203;437-459
XP_040987267.1	GO:0012505	C:endomembrane system	0.98				5-21;35-61;117-134;145-165
XP_040987268.1	GO:0012505	C:endomembrane system	0.98				5-21;35-58;119-135
XP_040987269.1	GO:0009507	C:chloroplast	0.59
XP_040987270.1	GO:0005634	C:nucleus	1.0
XP_040987271.1	GO:0005634	C:nucleus	1.0
XP_040987272.1	GO:0005634	C:nucleus	1.0
XP_040987273.1	GO:0005634	C:nucleus	1.0
XP_040987274.1	GO:0005634	C:nucleus	1.0
XP_040987275.1	GO:0005634	C:nucleus	1.0
XP_040987276.1	GO:0005634	C:nucleus	1.0
XP_040987277.1	GO:0005634	C:nucleus	1.0
XP_040987278.1	GO:0005634	C:nucleus	1.0
XP_040987279.1	GO:0005634	C:nucleus	1.0
XP_040987280.1	GO:0005634	C:nucleus	1.0
XP_040987281.1	GO:0005634	C:nucleus	1.0
XP_040987282.1	GO:0005634	C:nucleus	1.0
XP_040987283.1	GO:0005634	C:nucleus	1.0
XP_040987284.1	GO:0009543	C:chloroplast thylakoid lumen	0.85			1-98
XP_040987285.1	GO:0009543	C:chloroplast thylakoid lumen	0.86			1-93
XP_040987286.1	GO:0009543	C:chloroplast thylakoid lumen	0.86			1-94
XP_040987287.1	GO:0009507	C:chloroplast	0.85
XP_040987288.1	GO:0046658	C:anchored component of plasma membrane	1.0	1-23					563-563
XP_040987289.1	GO:0005634	C:nucleus	1.0
XP_040987290.1	GO:0005634	C:nucleus	1.0
XP_040987291.1	GO:0005634	C:nucleus	1.0
XP_040987292.1	GO:0012505	C:endomembrane system	0.98				2-22;296-307;458-480
XP_040987293.1	GO:0012505	C:endomembrane system	0.98				2-22;296-307;458-480
XP_040987294.1	GO:0005615	C:extracellular space	0.63
XP_040987295.1	GO:0012505	C:endomembrane system	0.92				5-21;61-82
XP_040987296.1	GO:0012505	C:endomembrane system	0.93				5-27
XP_040987297.1	GO:0012505	C:endomembrane system	0.97				5-27
XP_040987298.1	GO:0005634	C:nucleus	1.0
XP_040987299.1	GO:0012505	C:endomembrane system	0.8				109-120;122-133
XP_040987300.1	GO:0012505	C:endomembrane system	0.99				12-33;99-122;172-204;206-219;267-293;334-368;370-395;400-423;430-454
XP_040987301.1	GO:0005615	C:extracellular space	0.7
XP_040987302.1	GO:0012505	C:endomembrane system	1.0				12-33;97-120;171-202;204-219;265-292;333-367;369-394;399-422;430-453
XP_040987303.1	GO:0012505	C:endomembrane system	0.97				91-121;123-138;185-213;252-286;288-311;313-342;349-373
XP_040987304.1	GO:0012505	C:endomembrane system	0.98				21-41;66-82;90-121;123-134;184-212;249-283;285-313;315-341;348-372
XP_040987305.1	GO:0009507	C:chloroplast	0.73
XP_040987306.1	GO:0009535	C:chloroplast thylakoid membrane	0.73			1-96	124-139
XP_040987307.1	GO:0005634	C:nucleus	1.0
XP_040987308.1	GO:0012505	C:endomembrane system	0.83				7-35;461-481
XP_040987309.1	GO:0005615	C:extracellular space	0.53
XP_040987310.1	GO:0012505	C:endomembrane system	0.83				7-35;461-481
XP_040987311.1	GO:0005737	C:cytoplasm	0.7
XP_040987312.1	GO:0005634	C:nucleus	1.0
XP_040987313.1	GO:0031090	C:organelle membrane	0.99				78-97;103-128;146-165
XP_040987314.1	GO:0031090	C:organelle membrane	0.87				78-97;103-126
XP_040987315.1	GO:0005886	C:plasma membrane	0.66				30-46
XP_040987316.1	GO:0005886	C:plasma membrane	0.72				30-46
XP_040987317.1	GO:0005615	C:extracellular space	0.64
XP_040987318.1	GO:0005886	C:plasma membrane	0.72				29-46
XP_040987319.1	GO:0009507	C:chloroplast	1.0
XP_040987320.1	GO:0009535	C:chloroplast thylakoid membrane	0.6			1-27	306-332;334-345
XP_040987321.1	GO:0009535	C:chloroplast thylakoid membrane	0.6			1-27	306-330;332-343
XP_040987322.1	GO:0005737	C:cytoplasm	0.94
XP_040987323.1	GO:0005615	C:extracellular space	0.87	1-24
XP_040987324.1	GO:0012505	C:endomembrane system	0.98				16-42;53-74;97-121;138-160;170-190;214-234
XP_040987325.1	GO:0009543	C:chloroplast thylakoid lumen	0.62			1-47
XP_040987326.1	GO:0005634	C:nucleus	1.0
XP_040987327.1	GO:0009543	C:chloroplast thylakoid lumen	0.62			1-47
XP_040987328.1	GO:0009543	C:chloroplast thylakoid lumen	0.62			1-47
XP_040987329.1	GO:0009507	C:chloroplast	0.81
XP_040987330.1	GO:0009507	C:chloroplast	0.81
XP_040987331.1	GO:0009507	C:chloroplast	0.81
XP_040987332.1	GO:0005886	C:plasma membrane	1.0				4-27;437-463
XP_040987333.1	GO:0009543	C:chloroplast thylakoid lumen	0.62			1-47
XP_040987334.1	GO:0009543	C:chloroplast thylakoid lumen	0.62			1-47
XP_040987335.1	GO:0005634	C:nucleus	1.0
XP_040987336.1	GO:0005634	C:nucleus	1.0
XP_040987337.1	GO:0012505	C:endomembrane system	0.96				82-106;109-134;163-197;199-222
XP_040987338.1	GO:0012505	C:endomembrane system	0.9				4-27;53-75;103-130;154-172;191-215;233-252;261-280;286-305;423-444;576-602
XP_040987339.1	GO:0012505	C:endomembrane system	0.89				45-65;127-151;158-179;186-217;219-230;236-261;295-317;325-344;355-371;382-405
XP_040987340.1	GO:0005634	C:nucleus	1.0
XP_040987341.1	GO:0005634	C:nucleus	1.0
XP_040987342.1	GO:0005634	C:nucleus	1.0
XP_040987343.1	GO:0005634	C:nucleus	1.0
XP_040987344.1	GO:0005634	C:nucleus	1.0
XP_040987345.1	GO:0005634	C:nucleus	1.0
XP_040987346.1	GO:0005634	C:nucleus	1.0
XP_040987347.1	GO:0005634	C:nucleus	1.0
XP_040987348.1	GO:0005634	C:nucleus	1.0
XP_040987349.1	GO:0005634	C:nucleus	1.0
XP_040987350.1	GO:0005886	C:plasma membrane	0.64				70-94;102-123;145-170;186-206;216-235;262-279
XP_040987351.1	GO:0009507	C:chloroplast	0.9
XP_040987352.1	GO:0005634	C:nucleus	1.0
XP_040987353.1	GO:0009507	C:chloroplast	1.0
XP_040987354.1	GO:0005886	C:plasma membrane	0.96				9-28;40-60;80-104;153-178
XP_040987355.1	GO:0012505	C:endomembrane system	0.89				166-191;206-234;243-267;286-312
XP_040987356.1	GO:0005886	C:plasma membrane	0.79				167-191;206-233;243-266
XP_040987357.1	GO:0005634	C:nucleus	1.0
XP_040987358.1	GO:0005739	C:mitochondrion	0.72		1-94
XP_040987359.1	GO:0005634	C:nucleus	1.0
XP_040987360.1	GO:0005634	C:nucleus	1.0
XP_040987361.1	GO:0005634	C:nucleus	1.0
XP_040987362.1	GO:0009507	C:chloroplast	0.82
XP_040987363.1	GO:0005615	C:extracellular space	0.99	1-20
XP_040987364.1	GO:0005634	C:nucleus	1.0
XP_040987365.1	GO:0012505	C:endomembrane system	0.93				5-29;38-57;67-92;99-123;132-152;183-207;216-237;249-273;280-301;308-329
XP_040987366.1	GO:0005634	C:nucleus	1.0
XP_040987367.1	GO:0005634	C:nucleus	1.0
XP_040987368.1	GO:0031090	C:organelle membrane	0.71				58-83;146-157
XP_040987369.1	GO:0005634	C:nucleus	1.0
XP_040987370.1	GO:0005634	C:nucleus	1.0
XP_040987371.1	GO:0005634	C:nucleus	1.0
XP_040987372.1	GO:0012505	C:endomembrane system	0.71				3-20;79-110;119-137;150-168;210-230;237-260;463-490;500-526;533-552;558-581
XP_040987373.1	GO:0012505	C:endomembrane system	0.71				3-20;79-104;119-137;150-168;207-230;237-258;463-489;499-526;533-553;558-581
XP_040987374.1	GO:0012505	C:endomembrane system	0.59				3-20;78-109;118-136;149-167;208-229;236-257;462-489;498-525;532-551;557-580
XP_040987375.1	GO:0005634	C:nucleus	1.0
XP_040987376.1	GO:0005634	C:nucleus	1.0
XP_040987377.1	GO:0005634	C:nucleus	1.0
XP_040987378.1	GO:0005634	C:nucleus	1.0
XP_040987379.1	GO:0005634	C:nucleus	1.0
XP_040987380.1	GO:0005634	C:nucleus	1.0
XP_040987381.1	GO:0005886	C:plasma membrane	0.66				3-18;78-103;118-136;149-167;208-226;236-259;463-488;501-525;531-546;552-580
XP_040987382.1	GO:0009507	C:chloroplast	0.65
XP_040987383.1	GO:0009507	C:chloroplast	0.95
XP_040987384.1	GO:0009507	C:chloroplast	0.67
XP_040987385.1	GO:0009507	C:chloroplast	0.71
XP_040987386.1	GO:0009507	C:chloroplast	0.8
XP_040987387.1	GO:0005615	C:extracellular space	1.0	1-25
XP_040987388.1	GO:0005634	C:nucleus	1.0
XP_040987389.1	GO:0005634	C:nucleus	1.0
XP_040987390.1	GO:0005634	C:nucleus	1.0
XP_040987391.1	GO:0005634	C:nucleus	1.0
XP_040987392.1	GO:0009507	C:chloroplast	1.0
XP_040987393.1	GO:0005634	C:nucleus	1.0
XP_040987394.1	GO:0005634	C:nucleus	1.0
XP_040987395.1	GO:0005634	C:nucleus	1.0
XP_040987396.1	GO:0009543	C:chloroplast thylakoid lumen	0.86			1-40
XP_040987397.1	GO:0005634	C:nucleus	1.0
XP_040987398.1	GO:0005634	C:nucleus	1.0
XP_040987399.1	GO:0012505	C:endomembrane system	0.98				23-48;59-82;174-201;215-243
XP_040987400.1	GO:0005634	C:nucleus	1.0
XP_040987401.1	GO:0009707	C:chloroplast outer membrane	0.65			1-46	51-68
XP_040987402.1	GO:0005634	C:nucleus	1.0
XP_040987403.1	GO:0005615	C:extracellular space	1.0
XP_040987404.1	GO:0031966	C:mitochondrial membrane	0.51		1-33		461-472
XP_040987405.1	GO:0009507	C:chloroplast	0.65
XP_040987406.1	GO:0005634	C:nucleus	1.0
XP_040987407.1	GO:0005737	C:cytoplasm	0.7
XP_040987408.1	GO:0009507	C:chloroplast	0.7
XP_040987409.1	GO:0012505	C:endomembrane system	0.97				4-27;1202-1229
XP_040987410.1	GO:0012505	C:endomembrane system	1.0				26-52;71-93
XP_040987411.1	GO:0005615	C:extracellular space	1.0	1-26
XP_040987412.1	GO:0005886	C:plasma membrane	0.93				39-67;78-108;118-148;159-182;192-212;220-242;265-291;300-329;340-370;379-403;414-438;446-468
XP_040987413.1	GO:0009707	C:chloroplast outer membrane	0.69			1-86	127-138
XP_040987414.1	GO:0005886	C:plasma membrane	0.47				348-371;382-412;427-453;461-485;490-510;578-602
XP_040987415.1	GO:0009507	C:chloroplast	1.0
XP_040987416.1	GO:0012505	C:endomembrane system	0.97				4-26;1198-1226
XP_040987417.1	GO:0009543	C:chloroplast thylakoid lumen	0.65			1-80
XP_040987418.1	GO:0009543	C:chloroplast thylakoid lumen	0.68			1-98
XP_040987419.1	GO:0005634	C:nucleus	1.0
XP_040987420.1	GO:0009543	C:chloroplast thylakoid lumen	0.69			1-82
XP_040987421.1	GO:0009543	C:chloroplast thylakoid lumen	0.69			1-77
XP_040987422.1	GO:0009543	C:chloroplast thylakoid lumen	0.6			1-43
XP_040987423.1	GO:0009507	C:chloroplast	0.7
XP_040987424.1	GO:0005886	C:plasma membrane	0.9				2-27
XP_040987425.1	GO:0005886	C:plasma membrane	0.9				2-27
XP_040987426.1	GO:0012505	C:endomembrane system	0.96				4-27;1198-1226
XP_040987427.1	GO:0005886	C:plasma membrane	0.9				2-27
XP_040987428.1	GO:0005886	C:plasma membrane	0.9				2-27
XP_040987429.1	GO:0005886	C:plasma membrane	0.9				2-26
XP_040987430.1	GO:0005634	C:nucleus	1.0
XP_040987431.1	GO:0005634	C:nucleus	1.0
XP_040987432.1	GO:0005634	C:nucleus	1.0
XP_040987433.1	GO:0005634	C:nucleus	1.0
XP_040987434.1	GO:0005634	C:nucleus	1.0
XP_040987435.1	GO:0005634	C:nucleus	1.0
XP_040987436.1	GO:0012505	C:endomembrane system	0.88	1-25			119-130;1190-1217
XP_040987437.1	GO:0005634	C:nucleus	1.0
XP_040987438.1	GO:0005634	C:nucleus	1.0
XP_040987439.1	GO:0005634	C:nucleus	1.0
XP_040987440.1	GO:0005634	C:nucleus	1.0
XP_040987441.1	GO:0005886	C:plasma membrane	1.0				4-23;710-735
XP_040987442.1	GO:0005634	C:nucleus	1.0
XP_040987443.1	GO:0012505	C:endomembrane system	0.97				4-27
XP_040987444.1	GO:0009507	C:chloroplast	0.82
XP_040987445.1	GO:0009507	C:chloroplast	0.82
XP_040987446.1	GO:0009507	C:chloroplast	0.91
XP_040987447.1	GO:0012505	C:endomembrane system	0.75				200-216;228-251
XP_040987448.1	GO:0005634	C:nucleus	1.0
XP_040987449.1	GO:0005737	C:cytoplasm	0.7
XP_040987450.1	GO:0012505	C:endomembrane system	0.94				4-27;1149-1176
XP_040987451.1	GO:0005615	C:extracellular space	1.0	1-20
XP_040987452.1	GO:0005634	C:nucleus	1.0
XP_040987453.1	GO:0005634	C:nucleus	1.0
XP_040987454.1	GO:0005634	C:nucleus	1.0
XP_040987455.1	GO:0005634	C:nucleus	1.0
XP_040987456.1	GO:0005737	C:cytoplasm	0.7
XP_040987457.1	GO:0031090	C:organelle membrane	1.0				2-21;41-65;82-114;116-127
XP_040987458.1	GO:0012505	C:endomembrane system	0.94				4-26;1148-1176
XP_040987459.1	GO:0005615	C:extracellular space	0.88
XP_040987460.1	GO:0005615	C:extracellular space	0.88
XP_040987461.1	GO:0005615	C:extracellular space	0.88
XP_040987462.1	GO:0005615	C:extracellular space	0.88
XP_040987463.1	GO:0005615	C:extracellular space	0.88
XP_040987464.1	GO:0005615	C:extracellular space	1.0
XP_040987465.1	GO:0012505	C:endomembrane system	0.97				4-26;1123-1151
XP_040987466.1	GO:0005615	C:extracellular space	1.0
XP_040987467.1	GO:0005615	C:extracellular space	1.0
XP_040987468.1	GO:0005615	C:extracellular space	1.0
XP_040987469.1	GO:0009507	C:chloroplast	0.7
XP_040987470.1	GO:0009507	C:chloroplast	0.7
XP_040987471.1	GO:0009507	C:chloroplast	0.7
XP_040987472.1	GO:0009507	C:chloroplast	0.91
XP_040987473.1	GO:0012505	C:endomembrane system	0.97				2-27;1095-1123
XP_040987474.1	GO:0005886	C:plasma membrane	0.98				7-26
XP_040987475.1	GO:0005634	C:nucleus	1.0
XP_040987476.1	GO:0005634	C:nucleus	1.0
XP_040987477.1	GO:0005886	C:plasma membrane	0.88				265-285;294-314;673-684;889-920;965-990;1024-1046;1053-1076;1084-1105
XP_040987478.1	GO:0005886	C:plasma membrane	0.88				265-285;294-314;673-684;889-920;965-990;1024-1046;1053-1076;1084-1105
XP_040987479.1	GO:0005886	C:plasma membrane	0.97				976-1004
XP_040987480.1	GO:0005886	C:plasma membrane	0.88				265-285;294-314;673-684;889-920;965-990;1024-1046;1053-1076;1084-1105
XP_040987481.1	GO:0012505	C:endomembrane system	0.84				33-52
XP_040987482.1	GO:0005886	C:plasma membrane	0.41				16-40;47-68;91-114;134-153;159-182
XP_040987483.1	GO:0005886	C:plasma membrane	0.41				16-40;47-68;91-114;134-153;159-182
XP_040987484.1	GO:0005739	C:mitochondrion	0.65		1-47
XP_040987485.1	GO:0005739	C:mitochondrion	0.65		1-47
XP_040987486.1	GO:0005634	C:nucleus	1.0
XP_040987487.1	GO:0005634	C:nucleus	1.0
XP_040987488.1	GO:0012505	C:endomembrane system	0.98				4-27;955-982
XP_040987489.1	GO:0005634	C:nucleus	1.0
XP_040987490.1	GO:0005634	C:nucleus	1.0
XP_040987491.1	GO:0005634	C:nucleus	1.0
XP_040987492.1	GO:0005634	C:nucleus	1.0
XP_040987493.1	GO:0012505	C:endomembrane system	0.99				16-43;228-250;263-282
XP_040987494.1	GO:0012505	C:endomembrane system	0.99				16-43
XP_040987495.1	GO:0005615	C:extracellular space	1.0	1-25
XP_040987496.1	GO:0005634	C:nucleus	1.0
XP_040987497.1	GO:0012505	C:endomembrane system	0.97				49-75;84-105;118-140;147-166;173-191;198-222;231-253;269-293;299-320;326-346
XP_040987498.1	GO:0005737	C:cytoplasm	0.7
XP_040987499.1	GO:0005737	C:cytoplasm	0.7
XP_040987500.1	GO:0005634	C:nucleus	1.0
XP_040987501.1	GO:0009507	C:chloroplast	0.68
XP_040987502.1	GO:0005634	C:nucleus	1.0
XP_040987503.1	GO:0012505	C:endomembrane system	0.75				122-146;152-177;192-220;229-253;261-288;295-319
XP_040987504.1	GO:0005615	C:extracellular space	1.0	1-25
XP_040987505.1	GO:0005634	C:nucleus	1.0
XP_040987506.1	GO:0005634	C:nucleus	1.0
XP_040987507.1	GO:0005634	C:nucleus	1.0
XP_040987508.1	GO:0005634	C:nucleus	1.0
XP_040987509.1	GO:0005634	C:nucleus	1.0
XP_040987510.1	GO:0005634	C:nucleus	1.0
XP_040987511.1	GO:0005634	C:nucleus	1.0
XP_040987512.1	GO:0005634	C:nucleus	1.0
XP_040987513.1	GO:0005634	C:nucleus	1.0
XP_040987514.1	GO:0005634	C:nucleus	1.0
XP_040987515.1	GO:0005634	C:nucleus	1.0
XP_040987516.1	GO:0005634	C:nucleus	1.0
XP_040987517.1	GO:0009707	C:chloroplast outer membrane	0.72			1-66	196-207
XP_040987518.1	GO:0005634	C:nucleus	1.0
XP_040987519.1	GO:0005737	C:cytoplasm	0.7
XP_040987520.1	GO:0005615	C:extracellular space	0.76
XP_040987521.1	GO:0005634	C:nucleus	1.0
XP_040987522.1	GO:0005634	C:nucleus	1.0
XP_040987523.1	GO:0005634	C:nucleus	1.0
XP_040987524.1	GO:0005615	C:extracellular space	0.67
XP_040987525.1	GO:0005615	C:extracellular space	0.67
XP_040987526.1	GO:0005615	C:extracellular space	0.67
XP_040987527.1	GO:0005634	C:nucleus	1.0
XP_040987528.1	GO:0005634	C:nucleus	1.0
XP_040987529.1	GO:0005634	C:nucleus	1.0
XP_040987530.1	GO:0005634	C:nucleus	1.0
XP_040987531.1	GO:0005634	C:nucleus	1.0
XP_040987532.1	GO:0005634	C:nucleus	1.0
XP_040987533.1	GO:0009707	C:chloroplast outer membrane	0.85			1-63	207-241;243-271
XP_040987534.1	GO:0005634	C:nucleus	1.0
XP_040987535.1	GO:0009507	C:chloroplast	0.83
XP_040987536.1	GO:0005634	C:nucleus	1.0
XP_040987537.1	GO:0005634	C:nucleus	1.0
XP_040987538.1	GO:0012505	C:endomembrane system	0.91				14-34;44-67;96-112
XP_040987539.1	GO:0005737	C:cytoplasm	1.0
XP_040987540.1	GO:0012505	C:endomembrane system	0.94				9-29
XP_040987541.1	GO:0012505	C:endomembrane system	0.94				103-121;131-155
XP_040987542.1	GO:0012505	C:endomembrane system	0.84				147-173;185-206
XP_040987543.1	GO:0005634	C:nucleus	1.0
XP_040987544.1	GO:0005634	C:nucleus	1.0
XP_040987545.1	GO:0005634	C:nucleus	1.0
XP_040987546.1	GO:0005634	C:nucleus	1.0
XP_040987547.1	GO:0005634	C:nucleus	1.0
XP_040987548.1	GO:0005634	C:nucleus	1.0
XP_040987549.1	GO:0005634	C:nucleus	1.0
XP_040987550.1	GO:0005634	C:nucleus	1.0
XP_040987551.1	GO:0005634	C:nucleus	1.0
XP_040987552.1	GO:0005634	C:nucleus	1.0
XP_040987553.1	GO:0005634	C:nucleus	1.0
XP_040987554.1	GO:0005634	C:nucleus	1.0
XP_040987555.1	GO:0009507	C:chloroplast	1.0
XP_040987556.1	GO:0009507	C:chloroplast	0.84
XP_040987557.1	GO:0009507	C:chloroplast	1.0
XP_040987558.1	GO:0005634	C:nucleus	1.0
XP_040987559.1	GO:0009507	C:chloroplast	0.64
XP_040987560.1	GO:0005634	C:nucleus	1.0
XP_040987561.1	GO:0005886	C:plasma membrane	0.77				234-255
XP_040987562.1	GO:0005886	C:plasma membrane	0.66				197-218
XP_040987563.1	GO:0005886	C:plasma membrane	0.66				197-218
XP_040987564.1	GO:0005886	C:plasma membrane	0.66				197-218
XP_040987565.1	GO:0012505	C:endomembrane system	0.94				79-98;357-378
XP_040987566.1	GO:0005634	C:nucleus	1.0
XP_040987567.1	GO:0031090	C:organelle membrane	0.84				8-22;40-67
XP_040987568.1	GO:0005886	C:plasma membrane	0.94				20-49;59-81;88-111;132-150;176-200;208-228;321-344;371-396;408-430;454-481;490-516;538-560
XP_040987569.1	GO:0005634	C:nucleus	1.0
XP_040987570.1	GO:0005634	C:nucleus	1.0
XP_040987571.1	GO:0005634	C:nucleus	1.0
XP_040987572.1	GO:0005634	C:nucleus	1.0
XP_040987573.1	GO:0005634	C:nucleus	1.0
XP_040987574.1	GO:0005886	C:plasma membrane	0.99				30-53;60-84;109-134;150-168;176-198;219-243;253-279;303-333;348-370;374-399;409-439
XP_040987575.1	GO:0012505	C:endomembrane system	0.97				15-39;461-481
XP_040987576.1	GO:0005739	C:mitochondrion	0.5		1-22
XP_040987577.1	GO:0005886	C:plasma membrane	0.8				12-37;72-96;103-127;136-155;161-180;186-197;376-399;405-418
XP_040987578.1	GO:0005634	C:nucleus	1.0
XP_040987579.1	GO:0005634	C:nucleus	1.0
XP_040987580.1	GO:0005634	C:nucleus	1.0
XP_040987581.1	GO:0009507	C:chloroplast	0.7
XP_040987582.1	GO:0005634	C:nucleus	1.0
XP_040987583.1	GO:0005634	C:nucleus	1.0
XP_040987584.1	GO:0005634	C:nucleus	1.0
XP_040987585.1	GO:0005634	C:nucleus	1.0
XP_040987586.1	GO:0005886	C:plasma membrane	0.91	1-19			284-310
XP_040987587.1	GO:0005634	C:nucleus	1.0
XP_040987588.1	GO:0005886	C:plasma membrane	0.93				170-196
XP_040987589.1	GO:0009507	C:chloroplast	1.0
XP_040987590.1	GO:0009543	C:chloroplast thylakoid lumen	0.81			1-64
XP_040987591.1	GO:0005634	C:nucleus	1.0
XP_040987592.1	GO:0005634	C:nucleus	1.0
XP_040987593.1	GO:0031090	C:organelle membrane	0.81				9-29;162-182
XP_040987594.1	GO:0005634	C:nucleus	1.0
XP_040987595.1	GO:0005634	C:nucleus	1.0
XP_040987596.1	GO:0005634	C:nucleus	1.0
XP_040987597.1	GO:0005634	C:nucleus	1.0
XP_040987598.1	GO:0005739	C:mitochondrion	0.56		1-32
XP_040987599.1	GO:0005634	C:nucleus	1.0
XP_040987600.1	GO:0005634	C:nucleus	1.0
XP_040987601.1	GO:0005634	C:nucleus	1.0
XP_040987602.1	GO:0005634	C:nucleus	1.0
XP_040987603.1	GO:0005634	C:nucleus	1.0
XP_040987604.1	GO:0005634	C:nucleus	1.0
XP_040987605.1	GO:0005634	C:nucleus	1.0
XP_040987606.1	GO:0005634	C:nucleus	1.0
XP_040987607.1	GO:0005739	C:mitochondrion	0.56		1-32
XP_040987608.1	GO:0005634	C:nucleus	1.0
XP_040987609.1	GO:0009507	C:chloroplast	1.0
XP_040987610.1	GO:0012505	C:endomembrane system	0.77				19-41
XP_040987611.1	GO:0012505	C:endomembrane system	0.77				19-41
XP_040987612.1	GO:0005737	C:cytoplasm	1.0
XP_040987613.1	GO:0012505	C:endomembrane system	0.83				5-30;48-69;79-101;109-134;143-164;173-196;332-357;371-393;401-422;428-454;460-479;504-528
XP_040987614.1	GO:0031090	C:organelle membrane	0.65				80-91;819-830
XP_040987615.1	GO:0031090	C:organelle membrane	0.65				80-91;819-830
XP_040987616.1	GO:0005739	C:mitochondrion	0.56		1-32
XP_040987617.1	GO:0031090	C:organelle membrane	0.65				80-91;819-830
XP_040987618.1	GO:0005634	C:nucleus	1.0
XP_040987619.1	GO:0005634	C:nucleus	1.0
XP_040987620.1	GO:0005634	C:nucleus	1.0
XP_040987621.1	GO:0005634	C:nucleus	1.0
XP_040987622.1	GO:0012505	C:endomembrane system	0.98				12-39;158-173
XP_040987623.1	GO:0031090	C:organelle membrane	0.73				3-25
XP_040987624.1	GO:0005886	C:plasma membrane	0.98				355-378
XP_040987625.1	GO:0005634	C:nucleus	1.0
XP_040987626.1	GO:0005634	C:nucleus	1.0
XP_040987627.1	GO:0012505	C:endomembrane system	1.0				22-56;472-493
XP_040987628.1	GO:0005737	C:cytoplasm	0.7
XP_040987629.1	GO:0009507	C:chloroplast	1.0
XP_040987630.1	GO:0005634	C:nucleus	1.0
XP_040987631.1	GO:0005634	C:nucleus	1.0
XP_040987632.1	GO:0005634	C:nucleus	1.0
[truncated: 41,488 more rows]
